# Supplementary material for: Proteomic Profiling of Intra-Islet Features Reveals Substructure-Specific Protein Signatures
Source: Mol Cell Proteomics. 2022 Oct 14;21(12):100426. doi: 10.1016/j.mcpro.2022.100426 (PMC9706166; doi:10.1016/j.mcpro.2022.100426)
Supplement: Supplementary Tables Protein and Peptide Quant rev3 [file mmc2.xlsx]

## Sheet: Protein Level with Log2 Quant
Uniprot ID	Entry	Protein Abbreviation	Protein names	Unique PSM Count	Islet_1	Islet_2	Islet_3	Islet_4	Islet_5	Interface_1	Interface_2	Interface_3	Interface_4	Interface_5	Islet_microvascular_1	Islet_microvascular_2	Islet_microvascular_3	Islet_microvascular_4	Islet_microvascular_5	Islet_WO_vascular_1	Islet_WO_vascular_2	Islet_WO_vascular_3	Acinar_1	Acinar_2	Acinar_3	Acinar_4	Acinar_5
A0A096MJ14	A0A096MJ14	Hax1	HCLS1-associated protein X-1 (Fragment)	31	14.5858	14.5061	14.903	14.515	15.0424	13.7009	0	14.671	15.1678	14.6689	14.3859	14.4398	14.487	14.4181	14.6622	13.4985	13.8424	14.1912	14.5057	14.7152	14.3228	13.7268	14.0286
A0A096MJB7	A0A096MJB7	Slc12a9	Solute carrier family 12 member 9 (Fragment)	31	14.6984	15.1421	14.7425	14.4665	14.8601	13.6499	0	12.9475	0	0	14.988	15.0103	15.1459	14.7497	14.9506	14.4362	14.3414	14.2688	0	0	12.6705	12.7993	12.7085
A0A096MJI4	A0A096MJI4	Gigyf2	GRB10-interacting GYF protein 2 (Fragment)	58	0	14.0753	15.1441	15.8537	15.7078	15.568	16.7884	15.5403	16.2433	15.241	15.3633	14.7474	14.7651	14.0458	14.6916	14.801	15.7184	14.7346	15.7007	13.3063	14.9486	15.0362	14.8775
A0A096MJP9	A0A096MJP9	Ddi2	DNA damage-inducible 1 homolog 2	45	16.0431	14.954	15.2954	15.3953	15.8308	13.848	0	14.6735	14.6579	14.9036	15.2701	15.378	15.7149	15.3183	15.5048	14.6102	15.5164	15.3046	14.9238	0	14.3201	13.9436	13.9218
A0A096MJZ2	A0A096MJZ2	Tbl2	RCG21429, isoform CRA_b (Transducin (beta)-like 2)	95	16.2475	15.6269	15.9839	15.9511	16.2861	16.1493	15.9192	16.1126	15.9415	15.9084	16.2375	15.8765	16.1919	16.253	16.3235	16.0515	16.5111	16.2269	16.1993	16.0439	16.1718	16.4378	16.118
A0A096MK75	A0A096MK75	Rhog	Ras homolog family member G (Fragment)	59	15.0725	15.273	15.0756	14.9985	14.8659	14.0895	14.0599	14.0293	13.7809	14.7785	14.9404	15.1361	14.8179	15.0314	14.8141	15.4317	15.183	14.9788	14.3464	13.9584	13.8269	13.6227	14.0894
A0A096MKA1	A0A096MKA1	Dync1li2	Dynein light intermediate chain (Fragment)	21	15.1011	15.5053	0	0	0	15.0041	0	15.2899	15.48	15.573	15.4053	0	14.7898	15.7911	15.2435	14.9587	15.0674	15.226	15.3292	15.8999	15.1576	15.0175	15.1178
A0A096MKB0	A0A096MKB0	Rab24	Max dimerization protein 3 (RAB24, member RAS oncogene family)	21	14.2166	13.7977	14.4944	14.2555	14.2008	12.5779	0	12.3372	13.1161	0	14.3538	13.8021	14.1232	14.4852	14.3475	14.0135	14.2273	14.4315	12.605	12.234	11.9014	11.9061	12.4006
A0A096MKE0	A0A096MKE0	Asph	Aspartate-beta-hydroxylase	61	15.7652	15.4699	15.5302	15.8569	15.6461	14.3416	0	13.9436	14.3765	13.5773	15.3099	15.4563	15.6578	15.6051	15.3996	15.13	15.3954	15.5265	13.9226	13.6242	13.9399	14.3009	14.2656
A0A096MKE2	A0A096MKE2	Snx12	Sorting nexin 12	101	17.1273	17.4492	17.4219	17.3542	17.2497	16.8021	15.2833	16.9745	16.9944	16.7553	17.1781	17.2242	17.4308	17.121	17.3821	17.0736	17.0298	17.038	16.4753	16.6503	16.4174	16.2527	16.0746
A0A096MKF1	A0A096MKF1	Ppip5k2	Inositol hexakisphosphate and diphosphoinositol-pentakisphosphate kinase (EC 2.7.4.21) (EC 2.7.4.24) (Fragment)	12	0	12.9372	12.9143	13.1729	13.1751	12.2203	0	11.3316	0	0	12.1315	12.5004	12.2203	13.4494	13.2394	0	0	12.7285	0	0	0	0	0
A0A096MKH4	A0A096MKH4	Ube2j1	Ubiquitin-conjugating enzyme E2, J1 (Fragment)	29	15.3078	15.4509	16.2105	15.8152	16.404	15.4708	0	16.3611	14.9472	16.429	15.6481	15.68	16.2121	15.9134	16.2741	16.2267	15.7718	16.1876	0	14.4729	15.0165	15.0658	0
A0A097BW25	A0A097BW25	Postn	Periostin (Periostin isoform R1) (Periostin, osteoblast specific factor (Predicted), isoform CRA_c)	53	0	13.5261	12.2548	14.4631	0	15.5433	14.027	15.6456	14.7348	15.0978	13.5467	14.608	0	0	12.1003	16.9852	14.7182	13.6815	15.5842	15.3107	15.8243	16.2619	15.1434
A0A0A0MXU2	A0A0A0MXU2	Coro7	Coronin	76	14.7026	15.4171	15.2494	15.0563	15.8422	14.5983	12.2882	14.5212	13.3371	14.4288	16.0305	15.334	15.9293	15.4164	16.2612	16.0522	16.0376	15.3678	13.166	13.675	13.5885	14.0593	12.9904
A0A0A0MXU4	A0A0A0MXU4	Emc2	ER membrane protein complex subunit 2	32	15.0438	14.804	14.9005	15.89	0	15.0664	0	15.1612	15.2815	14.8643	15.4907	15.2461	15.2706	14.9026	15.107	0	15.3538	14.8007	14.8386	14.9094	15.2612	15.1133	14.9941
A0A0A0MXU8	A0A0A0MXU8	Cav2	Caveolin	8	0	0	0	0	11.9399	12.5654	0	13.6281	0	0	0	0	0	0	0	14.1732	13.1848	0	0	0	12.613	12.5913	12.8217
A0A0A0MXV4	A0A0A0MXV4	Ace	Angiotensin-converting enzyme (EC 3.4.-.-) (Fragment)	16	12.5911	12.4121	12.1726	12.1081	0	11.7037	0	0	12.3736	0	12.9655	13.0278	12.782	12.0949	12.3178	13.9402	13.1807	0	0	11.7242	11.365	0	11.9968
A0A0A0MXW1	A0A0A0MXW1	Bckdhb	2-oxoisovalerate dehydrogenase subunit beta, mitochondrial	133	16.2429	15.9554	16.1657	15.8911	15.9242	18.1801	17.9524	18.0887	18.0084	17.9402	16.0396	16.2476	15.9586	16.1067	16.1788	15.921	16.0386	16.1927	18.487	18.4471	18.4422	18.416	18.445
A0A0A0MXW3	A0A0A0MXW3	H2afz	Histone H2A	73	19.0239	19.4456	19.1344	18.7259	19.4956	20.4678	18.4141	18.2398	20.3973	19.459	18.6824	18.4825	18.5956	18.3964	18.8117	19.4164	18.2122	18.633	20.2696	18.8802	20.639	19.2648	20.2744
A0A0A0MXX5	A0A0A0MXX5	Bdh2	3-hydroxybutyrate dehydrogenase type 2	113	14.1093	14.618	0	0	14.1889	18.5728	18.7191	19.3001	19.2052	18.8533	15.5459	15.3399	15.0612	15.1064	13.5052	15.467	14.9701	14.1856	19.2296	19.3501	19.335	19.1164	19.1709
A0A0A0MXY4	A0A0A0MXY4	Trip12	E3 ubiquitin-protein ligase TRIP12 (EC 2.3.2.26) (HECT-type E3 ubiquitin transferase TRIP12) (Thyroid receptor-interacting protein 12)	34	15.8335	15.6683	14.8278	15.1372	15.0269	13.3731	0	0	13.2579	0	15.0675	15.1834	15.5751	15.3447	14.5348	14.3843	14.57	14.5901	0	0	13.9652	14.2164	0
A0A0A0MXY5	A0A0A0MXY5	Pfkp	ATP-dependent 6-phosphofructokinase (ATP-PFK) (Phosphofructokinase) (EC 2.7.1.11) (Phosphohexokinase)	37	15.7164	14.8536	14.936	15.1137	15.2864	14.3257	0	0	0	16.2149	15.0526	15.1657	15.0288	14.9368	14.8008	15.5211	15.3855	14.8302	15.2733	15.692	15.3503	14.1252	14.2646
A0A0A0MXZ8	A0A0A0MXZ8	Impdh1	Inosine-5'-monophosphate dehydrogenase (IMP dehydrogenase) (IMPD) (IMPDH) (EC 1.1.1.205)	115	17.3267	16.011	16.7415	16.7199	16.4866	16.9959	15.7117	17.248	17.4103	17.0429	16.9209	16.9077	16.8615	16.8153	16.7181	16.6369	16.7747	16.7378	17.5257	17.1586	17.5157	17.1634	17.3522
A0A0A0MY00	A0A0A0MY00	Acadsb	Short/branched chain-specific acyl-CoA dehydrogenase, mitochondrial	212	15.7492	15.7513	16.461	16.2161	16.6455	19.014	18.3142	18.2816	18.2691	18.2115	17.3366	17.3045	17.3856	16.4719	16.3105	17.0756	16.4936	16.7097	18.5774	18.4326	18.7177	18.6866	18.761
A0A0A0MY09	A0A0A0MY09	Hsp90b1	Endoplasmin	1432	24.1359	23.9591	24.1308	24.3348	24.2202	23.4312	23.1139	23.2466	23.2426	23.1177	24.1808	23.9773	24.2095	24.3352	24.461	24.0184	24.4147	24.1039	23.3598	23.2877	23.331	23.3429	23.2734
A0A0A0MY25	A0A0A0MY25	Rnase1	Ribonuclease pancreatic beta-type	201	17.0417	18.0149	16.9288	16.8879	17.0125	21.3967	21.3104	20.5563	20.9521	19.6585	17.1133	17.7429	17.6554	17.8767	17.7703	17.1073	17.4215	16.6324	20.694	21.3759	20.5951	21.4046	20.7402
A0A0A0MY48	A0A0A0MY48	Dnm2	Dynamin GTPase (EC 3.6.5.5)	243	18.3488	18.0675	18.4027	18.5224	18.396	17.2749	17.0034	17.4375	17.5605	17.5524	18.2017	18.2691	18.173	18.2671	18.2807	18.1942	18.5518	18.2862	17.5533	17.3868	17.387	17.1583	17.3084
A0A0G2JSG6	A0A0G2JSG6	Ak2	Adenylate kinase 2, mitochondrial (AK 2) (EC 2.7.4.3) (ATP-AMP transphosphorylase 2) (ATP:AMP phosphotransferase) (Adenylate monophosphate kinase)	68	15.425	14.8652	14.4112	15.0703	14.755	16.1242	16.6809	16.5775	16.6582	15.9524	14.8687	15.114	13.9742	15.143	14.4161	15.6605	14.7502	15.4149	16.9234	16.6029	16.759	16.8259	17.2874
A0A0G2JSH4	A0A0G2JSH4	Gsk3b	Glycogen synthase kinase-3 beta (EC 2.7.11.26)	18	0	0	14.7561	0	14.672	13.6713	0	0	0	0	14.8648	14.4249	14.4454	14.2908	14.1353	15.2897	14.7066	0	0	0	0	0	0
A0A0G2JSH5	A0A0G2JSH5	Alb	Albumin	21	17.6096	18.0647	18.2764	17.757	18.0543	13.9595	17.8522	18.1759	17.6786	17.6625	15.1388	14.4285	14.7346	0	17.1846	13.2387	17.2712	0	17.7221	18.6923	18.2826	17.4597	18.0126
A0A0G2JSH5	A0A0G2JSH5	Alb	Albumin	21	17.6096	18.0647	18.2764	17.757	18.0543	13.9595	17.8522	18.1759	17.6786	17.6625	15.1388	14.4285	14.7346	0	17.1846	13.2387	17.2712	0	17.7221	18.6923	18.2826	17.4597	18.0126
A0A0G2JSH5	A0A0G2JSH5	ALB	Albumin	21	17.6096	18.0647	18.2764	17.757	18.0543	13.9595	17.8522	18.1759	17.6786	17.6625	15.1388	14.4285	14.7346	0	17.1846	13.2387	17.2712	0	17.7221	18.6923	18.2826	17.4597	18.0126
A0A0G2JSH9	A0A0G2JSH9	Prdx2	Peroxiredoxin-2 (RCG51106, isoform CRA_d)	335	21.0958	20.5046	20.7198	20.7405	20.4587	19.566	19.4317	19.4247	19.2888	19.2851	20.5539	20.5514	20.6714	20.7432	20.9187	20.2492	20.7758	22.1763	19.0737	19.0752	19.0248	19.14	19.1674
A0A0G2JSI1	A0A0G2JSI1	Aldh9a1	4-trimethylaminobutyraldehyde dehydrogenase	211	19.5211	19.0304	19.3879	19.2912	19.3167	19.6905	19.8983	20.0113	20.1061	20.0235	19.1009	19.1738	19.1853	19.329	19.3521	18.9917	19.381	19.5099	20.3953	20.2256	20.4464	20.4764	20.4209
A0A0G2JSI5	A0A0G2JSI5	Cela1	Chymotrypsin-like elastase family member 1 (Elastase 1, pancreatic)	231	19.2894	20.0682	19.1903	18.4157	19.0758	24.7248	24.834	24.3268	24.2796	23.6474	21.0149	21.4155	20.6164	20.1906	19.0172	21.7837	19.9931	19.6237	24.1345	23.9009	24.0022	24.5186	24.3305
A0A0G2JSJ2	A0A0G2JSJ2	Cmpk1	UMP-CMP kinase (EC 2.7.4.14) (Deoxycytidylate kinase) (CK) (dCMP kinase) (Nucleoside-diphosphate kinase) (EC 2.7.4.6) (Uridine monophosphate/cytidine monophosphate kinase) (UMP/CMP kinase) (UMP/CMPK)	144	17.7272	17.1874	17.2199	17.132	17.3201	17.7855	18.2186	18.2252	18.2234	17.9315	16.6583	17.0728	16.8401	16.9916	17.1426	16.7857	17.2533	17.2558	17.9249	17.7085	17.4235	17.5466	17.5932
A0A0G2JSJ4	A0A0G2JSJ4	Syt13	Synaptotagmin XIII (Synaptotagmin-13)	58	16.3571	16.7691	16.8158	16.8225	16.8132	11.6865	0	0	0	0	16.7678	16.055	16.9068	16.0623	17.0067	16.3585	16.9883	16.8636	0	0	0	0	0
A0A0G2JSK5	A0A0G2JSK5	Itgb1	Integrin beta	169	17.5647	17.6776	17.6781	18.0118	18.0518	17.1929	17.4531	17.2616	17.3276	17.0912	17.8811	17.9905	17.8051	17.5894	17.8388	18.3134	18.1107	17.5832	16.8189	17.1511	17.318	17.2715	17.443
A0A0G2JSL0	A0A0G2JSL0		Proteasome subunit beta (EC 3.4.25.1)	109	18.1054	18.2434	18.2194	18.1926	18.402	17.639	16.3374	17.586	17.8068	17.4542	18.4071	18.3192	18.3926	18.2991	18.3339	18.1521	18.4678	18.2317	17.5244	17.7094	17.8767	17.9736	17.6946
A0A0G2JSL5	A0A0G2JSL5	Acpp	Acid phosphatase, prostate	62	16.776	16.5838	17.0292	16.5445	16.2834	13.5867	0	0	0	0	16.7904	16.363	16.9037	16.4827	16.8153	16.0728	16.8814	16.459	0	0	0	0	0
A0A0G2JSL8	A0A0G2JSL8	Adk	Adenosine kinase (EC 2.7.1.20)	100	18.144	16.5256	14.9148	16.3301	16.8881	18.4038	18.102	18.5751	18.864	18.8964	16.7886	17.2256	16.7023	16.6798	16.6406	16.4014	16.4799	0	18.9726	18.7401	18.8941	18.9052	18.7674
A0A0G2JSM1	A0A0G2JSM1	Selenos	Selenoprotein S	18	13.2424	13.2841	13.7507	13.0192	0	13.8507	0	14.4231	14.6885	13.8451	13.2402	13.5981	13.7097	13.3787	13.2789	12.5309	0	0	0	13.3433	14.4645	14.0948	13.9835
A0A0G2JSM3	A0A0G2JSM3	Pdlim3	PDZ and LIM domain 3, isoform CRA_a (PDZ and LIM domain protein 3)	28	0	12.6263	0	12.7712	0	14.3765	0	15.9652	16.1656	15.9321	0	0	0	12.995	0	14.5465	12.8796	0	15.4861	15.6475	15.9817	15.38	16.0162
A0A0G2JSM4	A0A0G2JSM4	Bet1l	BET1-like protein (Blocked early in transport 1 homolog (S. cerevisiae) like)	22	13.9144	13.8742	14.1947	13.9252	0	13.1228	0	14.0212	13.7871	13.74	13.7087	13.7352	13.8719	13.6738	13.7824	13.1879	13.5118	13.7621	13.8722	13.4831	13.2316	12.878	13.0419
A0A0G2JSM7	A0A0G2JSM7	Add1	Adducin 1 (Alpha), isoform CRA_b (Alpha-adducin)	115	16.0421	16.3823	16.0402	16.0077	15.9645	15.6079	0	15.8416	15.7677	15.6796	16.0908	16.2448	15.9774	15.8675	15.6739	16.765	16.0616	16.2903	15.175	15.6821	15.8073	15.6617	15.4029
A0A0G2JSP3	A0A0G2JSP3	Cul3	Cullin-3	172	17.0839	17.6496	17.3694	17.1456	17.2819	16.1429	13.856	16.5123	16.3437	16.2603	17.1756	16.9715	17.0966	17.2037	17.2392	17.0046	17.2669	17.0125	16.468	16.2765	16.0635	16.3252	16.3107
A0A0G2JSQ1	A0A0G2JSQ1	Sncb	Beta-synuclein	36	15.0436	15.9453	16.5809	16.1575	16.2548	13.2093	0	13.6415	13.2087	0	16.0863	15.7575	15.4308	15.9966	16.2086	15.0573	15.4577	15.533	0	0	0	0	0
A0A0G2JSQ7	A0A0G2JSQ7	Klk1b3	Kallikrein 1	40	15.0631	13.6991	12.8321	14.064	13.7268	17.2817	16.9067	18.0989	18.3231	18.1315	0	0	0	13.289	0	15.0567	12.9669	15.7271	18.6498	18.5273	17.9319	18.1379	18.3915
A0A0G2JSR0	A0A0G2JSR0	Vdac3	Voltage-dependent anion-selective channel protein 3	137	17.2187	16.8006	17.1106	17.15	17.2438	16.6796	16.7881	16.5307	16.1089	16.1303	17.2332	16.7311	16.7848	16.9771	17.051	17.3874	17.6942	17.4243	16.8716	16.5613	16.6683	16.8202	16.9566
A0A0G2JSR1	A0A0G2JSR1		Chitinase domain-containing protein 1-like (Similar to Cc1-9)	17	0	14.3247	13.0443	13.4793	12.9862	12.2328	0	13.5027	13.0546	0	13.6041	13.4077	0	13.0268	12.9158	14.0625	12.5877	13.292	0	0	13.2026	12.5853	12.3563
A0A0G2JSR7	A0A0G2JSR7	Matr3	Matrin-3 (RCG49469, isoform CRA_a)	341	19.3745	19.8832	19.5184	19.1897	19.6003	18.5999	17.7696	17.8974	18.4725	18.3454	19.3673	19.438	19.5704	19.5497	19.465	19.3832	19.1258	18.9286	17.7856	17.9509	18.0541	18.3318	17.9821
A0A0G2JSR9	A0A0G2JSR9	Sdf4	45 kDa calcium-binding protein (Stromal cell derived factor 4, isoform CRA_b)	22	13.3796	13.6877	12.6244	13.9613	13.471	12.9385	0	0	0	0	12.9144	13.2031	13.2032	14.0163	13.8514	12.8563	13.0554	13.8384	0	0	0	12.7417	0
A0A0G2JSS8	A0A0G2JSS8	Prdx5	Peroxiredoxin-5 (EC 1.11.1.24)	144	18.198	17.6656	17.9792	17.758	17.441	18.2283	18.5709	18.3584	18.4078	18.0607	17.4591	17.4473	17.8427	17.7985	18.194	17.5431	17.6345	17.8246	18.1037	18.2043	18.323	18.2203	18.5995
A0A0G2JSS9	A0A0G2JSS9	Atl3	Atlastin-3	34	0	14.4355	13.7062	14.0265	14.0915	14.2502	0	13.4202	13.3098	0	14.1593	14.2006	14.3095	14.3722	14.6232	15.0925	14.9222	0	13.7986	13.683	13.563	13.7296	14.068
A0A0G2JST3	A0A0G2JST3	Krt1	Cytokeratin-1 (Keratin, type II cytoskeletal 1) (Keratin-1) (Type-II keratin Kb1)	4	13.9135	0	12.689	14.8783	0	0	0	0	0	0	0	0	0	0	0	0	0	14.9538	0	0	0	0	0
A0A0G2JST5	A0A0G2JST5	Eln	Elastin (Tropoelastin)	13	0	0	11.2315	10.6823	0	0	0	0	0	0	0	11.6898	0	0	11.8145	17.1679	11.9776	0	0	0	0	0	0
A0A0G2JSU4	A0A0G2JSU4	Ndrg2	N-myc downstream-regulated gene 2 protein (Protein NDRG2)	10	0	14.2476	0	0	0	13.2575	0	14.7657	14.8253	0	13.7041	0	13.7854	0	13.4451	15.2957	0	0	0	13.8675	0	0	14.9164
A0A0G2JSV6	A0A0G2JSV6	Hba-a2	Globin c2 (Hemoglobin alpha, adult chain 2) (RCG34342, isoform CRA_a)	23	20.7824	18.9375	20.5762	19.5517	18.4683	18.4161	0	19.3244	19.4387	18.8561	0	20.0018	0	18.5909	19.0082	19.4499	0	21.4864	17.2521	18.842	18.0973	18.2223	19.3871
A0A0G2JSW0	A0A0G2JSW0	Myl12b	Myosin regulatory light chain 12B (RCG35658, isoform CRA_a)	188	18.6191	18.6824	18.3286	18.3853	18.528	17.7249	18.1784	17.7529	17.7647	18.001	18.4729	18.4698	18.314	18.328	18.3384	18.6233	18.289	18.1592	17.7148	18.203	17.7013	17.6049	17.8911
A0A0G2JSZ5	A0A0G2JSZ5	Pdia6	Protein disulfide-isomerase A6 (RCG62282, isoform CRA_a)	769	23.4614	23.227	23.1426	23.4878	23.3713	23.0594	22.8529	23.0417	22.9297	23.0546	23.4292	23.3026	23.3346	23.4677	23.6558	22.8669	23.4959	23.1415	23.0889	22.9375	22.9147	22.8438	23.0169
A0A0G2JT00	A0A0G2JT00	Cuta	Divalent cation tolerant protein CUTA, isoform CRA_c (Protein CutA)	19	0	13.8921	13.9395	13.0117	13.5944	14.554	0	14.8219	15.0851	14.8321	13.1848	13.4086	13.2327	13.5996	13.5036	0	0	13.251	15.4153	15.2701	15.0937	14.85	14.9403
A0A0G2JT30	A0A0G2JT30	Mat2b	Methionine adenosyltransferase 2 subunit beta (Methionine adenosyltransferase II beta)	97	15.8855	15.2418	15.1005	15.1087	15.1259	16.3595	15.8771	15.6862	16.0976	16.0714	15.133	15.2602	15.3559	15.367	15.2424	15.0496	14.9633	14.9586	16.0932	16.0644	16.4383	16.2576	16.2486
A0A0G2JT68	A0A0G2JT68	Uaca	Uveal autoantigen with coiled-coil domains and ankyrin repeats	51	15.7907	15.651	15.4853	15.0138	15.3343	13.311	0	13.7139	13.7298	13.1954	15.1161	15.5915	15.2117	15.2742	15.4481	15.3504	15.3189	15.105	0	13.7998	13.1213	13.4733	13.7013
A0A0G2JT93	A0A0G2JT93	Ctnnb1	Catenin (Cadherin associated protein), beta 1, isoform CRA_a (Catenin beta-1)	213	17.8733	18.024	18.1936	18.5269	18.1648	18.1166	18.3161	17.798	17.9868	18.2098	17.7868	17.8803	17.8094	18.1848	18.1155	17.8379	18.1599	17.8929	17.9013	17.7817	18.027	17.9599	18.0136
A0A0G2JTA0	A0A0G2JTA0	Faf2	FAS-associated factor 2 (RCG24095, isoform CRA_b)	109	17.0444	16.4853	16.8363	16.793	16.8429	15.9604	14.5485	15.5741	15.2439	14.121	17.014	16.977	17.0222	17.1833	17.0037	16.5395	16.9143	16.9401	15.4554	15.569	15.2242	15.4798	15.4073
A0A0G2JTB2	A0A0G2JTB2	Gbe1	1,4-alpha-glucan branching enzyme (EC 2.4.1.18)	70	15.8173	15.7711	15.7322	15.4629	15.5895	15.7401	16.0063	16.1135	15.2384	16.2372	15.5261	15.2711	15.7129	15.5203	15.6132	15.5102	15.8427	15.5995	16.1028	16.0243	15.9168	15.6674	16.2075
A0A0G2JTD7	A0A0G2JTD7	Clasp1	Cytoplasmic linker-associated protein 1	35	0	15.0955	14.9989	14.4647	14.8264	0	0	13.7789	13.4101	13.7095	14.6104	15.2526	14.6588	14.7154	14.6167	13.3389	14.5791	14.5707	14.2739	13.3178	13.3446	13.9383	14.2394
A0A0G2JTG7	A0A0G2JTG7	Hnrnph1	Heterogeneous nuclear ribonucleoprotein H (Heterogeneous nuclear ribonucleoprotein H1, isoform CRA_b)	292	20.0434	20.5614	20.2765	20.1533	20.2885	19.688	19.8523	19.0567	19.2839	19.6721	20.1176	20.1604	20.2447	20.3361	20.2926	20.504	20.1191	20.0682	19.538	19.4096	19.416	19.7805	19.6016
A0A0G2JTH4	A0A0G2JTH4	Cd47	Integrin-associated protein (Leukocyte surface antigen CD47)	45	16.0386	16.0945	15.9982	15.8481	15.0087	15.1443	15.1366	15.681	15.3473	15.3612	15.4296	15.3734	15.2019	15.3081	15.6232	15.6799	15.1193	16.0038	15.1867	15.6459	15.5227	15.1574	15.6376
A0A0G2JTH6	A0A0G2JTH6	Ehd3	EH domain-containing protein 3	32	13.99	14.4918	14.167	13.5491	14.037	13.0028	0	14.0139	13.4745	14.3637	14.0005	13.7548	0	14.4553	13.8311	15.2632	14.4333	14.8231	14.1583	13.9786	13.8374	13.6243	14.133
A0A0G2JTH7	A0A0G2JTH7	Ube3a	Ubiquitin-protein ligase E3A (EC 2.3.2.26)	14	13.7919	13.2777	13.3201	13.2866	13.3208	12.7783	0	0	0	0	12.8191	13.2008	13.2812	13.4952	13.4115	12.9611	13.2261	13.4401	0	0	0	0	0
A0A0G2JTL5	A0A0G2JTL5	Pc	Pyruvate carboxylase (EC 6.4.1.1)	683	20.6105	19.887	20.7633	20.6266	20.6817	19.3578	18.8588	19.2688	19.1995	19.2944	20.8259	20.6154	20.9153	20.6122	20.7011	20.3623	20.6943	20.6842	19.4313	19.3576	19.2665	19.1923	19.3945
A0A0G2JTM1	A0A0G2JTM1		Uncharacterized protein	21	0	13.0201	12.0087	12.656	12.9057	11.715	0	12.6989	0	0	13.0147	15.1632	12.0981	11.7647	12.6065	11.0424	11.5043	12.2212	0	13.9275	11.5686	13.3157	11.6984
A0A0G2JTN4	A0A0G2JTN4	Pfas	Formylglycinamide ribonucleotide amidotransferase (EC 6.3.5.3) (Formylglycinamide ribotide amidotransferase)	142	17.823	16.6053	16.9357	16.8657	16.4466	16.4137	0	16.348	16.359	16.6521	16.8482	16.8352	16.7783	16.8243	17.1965	16.8686	16.8182	17.3523	16.5373	16.4517	16.2942	16.6307	16.6729
A0A0G2JTP7	A0A0G2JTP7	Rnf2	E3 ubiquitin-protein ligase RING2 (EC 2.3.2.27) (RING finger protein 1B) (RING finger protein 2) (RING-type E3 ubiquitin transferase RING2)	13	13.6247	0	13.6726	0	13.5132	0	0	0	0	0	13.4298	13.863	13.8887	13.7311	13.4193	13.3081	13.1816	13.0134	0	0	0	0	0
A0A0G2JTS0	A0A0G2JTS0	Dab2ip	Disabled homolog 2-interacting protein	49	15.2707	14.8028	15.0799	14.7786	15.0845	12.9042	0	13.4795	13.5759	14.0584	14.6994	14.2652	14.6752	14.7062	14.7743	13.9617	14.5892	15.3312	13.2629	0	13.2816	12.6688	12.6158
A0A0G2JTW5	A0A0G2JTW5	Psmd1	26S proteasome non-ATPase regulatory subunit 1	299	18.6768	18.5382	18.5679	18.7215	18.7265	17.9129	17.6628	17.9068	17.9489	18.0996	18.478	18.5308	18.6594	18.6595	18.7463	18.4475	18.6417	18.5439	18.0541	17.9756	18.0378	17.8792	17.8481
A0A0G2JTW9	A0A0G2JTW9	Hbb-b1	Hemoglobin, beta adult s chain	183	21.3397	19.8498	20.7348	21.1507	18.9702	18.7859	19.6177	19.3661	18.6932	18.7704	19.2015	19.89	18.7883	20.3205	20.034	21.2212	20.5332	23.7644	17.5668	18.8313	17.5458	18.2084	18.9325
A0A0G2JTX2	A0A0G2JTX2	Praf2	PRA1 family protein	19	14.0883	13.7575	13.5549	13.6249	13.613	11.691	0	11.7517	12.0196	0	12.9782	12.9458	13.1384	13.3606	13.178	0	13.043	13.6255	0	12.4964	11.5937	11.5154	11.34
A0A0G2JTX9	A0A0G2JTX9	Derl2	Derlin	34	14.5147	0	13.9398	14.0038	14.1774	14.2796	0	14.356	14.873	14.2585	13.9069	13.755	14.0919	13.8099	14.2805	13.5814	13.7673	14.3107	14.7638	13.9038	14.1593	14.1358	14.299
A0A0G2JTY6	A0A0G2JTY6	Grsf1	G-rich RNA sequence-binding factor 1	33	14.4719	14.536	14.8859	14.2062	14.442	13.5137	0	13.9787	14.3666	0	14.272	14.2402	14.5773	13.9802	14.1111	14.0085	14.0013	0	14.4632	0	13.6475	14.0689	14.4422
A0A0G2JU01	A0A0G2JU01	Arhgef1	Rho guanine nucleotide exchange factor 1	51	15.2057	15.4267	15.0866	14.8603	15.2833	14.8703	0	15.0912	14.6859	15.096	15.0996	15.0183	14.7564	15.1747	14.9223	14.9278	15.5178	14.577	14.2075	14.4775	14.4381	14.6675	14.5002
A0A0G2JU29	A0A0G2JU29	Alox5	Polyunsaturated fatty acid 5-lipoxygenase	2	0	0	0	0	0	0	11.7166	0	0	0	0	0	0	0	0	0	0	0	0	0	0	0	0
A0A0G2JU49	A0A0G2JU49	Mtx1	Metaxin 1	30	15.0428	14.5861	15.4647	14.5322	14.9775	14.0656	0	14.1392	14.264	14.5579	15.0575	14.9235	14.8631	15.009	14.9586	14.6487	14.5818	0	14.6061	14.3264	14.5907	14.0694	14.4402
A0A0G2JU77	A0A0G2JU77	Eif3k	Eukaryotic translation initiation factor 3 subunit K (eIF3k) (Eukaryotic translation initiation factor 3 subunit 12) (eIF-3 p25)	78	16.4495	16.1991	16.238	16.2053	16.2864	16.7539	16.6076	16.3456	16.3019	16.9814	16.2831	16.4755	16.1929	16.4231	16.5309	15.891	16.7081	16.6859	17.1023	16.6702	16.4451	16.358	16.9032
A0A0G2JU82	A0A0G2JU82	Macf1	Microtubule-actin cross-linking factor 1	190	16.5711	16.683	16.3698	16.5511	16.3203	16.2819	14.2321	16.6086	16.2417	16.7064	16.7255	16.7189	16.6921	16.4302	16.4643	16.7496	16.9766	16.2656	16.1053	16.4978	16.4653	16.5553	16.1687
A0A0G2JU89	A0A0G2JU89	Ubr4	E3 ubiquitin-protein ligase UBR4	227	17.3596	17.3209	17.2975	17.3154	17.3295	16.3317	0	16.1796	15.9253	15.7793	17.2488	17.3161	17.5012	17.3878	17.296	17.191	17.3578	17.3031	15.9406	14.1367	16.0563	16.0425	15.9732
A0A0G2JUA5	A0A0G2JUA5	Ahnak	AHNAK nucleoprotein	629	18.5378	19.5219	18.8275	18.9529	18.1616	19.2597	19.0046	19.658	19.4536	18.9093	19.5117	19.3715	18.528	17.9531	17.827	21.5773	19.2848	18.7972	18.9864	20.1966	19.2814	19.6488	19.4858
A0A0G2JUA6	A0A0G2JUA6	Wbp11l1	WW domain-binding protein 11-like 1	11	0	0	12.1047	11.6535	0	13.1989	0	0	14.0017	0	11.8555	0	0	11.9549	0	12.4015	11.8089	0	0	0	12.6091	11.4927	10.6754
A0A0G2JUB0	A0A0G2JUB0	Fam3c	Protein FAM3C	94	16.9316	16.6971	16.8003	17.3229	17.3079	15.645	15.3385	16.3604	13.3147	16.1769	16.7965	16.8894	17.156	16.7456	16.8824	16.6395	17.3134	16.8408	16.1136	16.244	15.7562	15.3677	15.2771
A0A0G2JUC7	A0A0G2JUC7	Dctn2	Dynactin subunit 2	241	18.8122	19.0458	18.8448	18.917	18.7451	17.8664	18.0608	18.3004	18.0447	18.258	18.6202	18.6547	18.6788	18.6949	18.7593	18.7442	18.8299	18.6981	18.0269	18.3767	17.9997	17.9268	18.0299
A0A0G2JUE4	A0A0G2JUE4	Golga4	Golgin subfamily A member 4	417	18.2106	18.1188	18.6348	18.3304	18.5584	17.1775	11.8692	17.5748	17.3814	17.2304	18.1532	18.337	18.4174	18.2517	18.2646	17.5429	18.1224	18.0787	16.8826	16.8975	17.1149	16.497	16.7972
A0A0G2JUL7	A0A0G2JUL7	Sept11	Septin 6 (Predicted), isoform CRA_b (Septin-11)	178	17.6446	17.7435	17.5775	18.0514	17.5454	0	16.8133	17.3062	17.4446	17.2205	17.479	17.4752	17.6176	17.5945	17.449	17.601	17.6043	17.3534	16.7155	17.1918	16.8318	16.7856	16.9622
A0A0G2JUQ5	A0A0G2JUQ5	Picalm	Phosphatidylinositol binding clathrin assembly protein, isoform CRA_d (Phosphatidylinositol-binding clathrin assembly protein)	104	17.6226	17.5892	17.7211	17.8378	17.592	17.124	14.4413	16.8311	16.7624	16.8026	17.9522	17.6881	17.6866	17.9796	17.6775	18.0443	18.0758	17.3063	16.8997	16.5997	16.1748	16.8549	16.6576
A0A0G2JUX5	A0A0G2JUX5	Purb	Transcriptional activator protein Pur-beta	72	16.7232	17.1372	17.0797	16.9885	17.0289	17.2584	0	15.5358	15.7643	16.8882	17.4764	17.2648	17.3974	17.2464	17.2125	17.5939	17.6298	16.5074	16.9501	16.2877	16.2236	16.6076	16.4721
A0A0G2JV31	A0A0G2JV31	Xpnpep1	X-prolyl aminopeptidase (Aminopeptidase P) 1, soluble, isoform CRA_a (Xaa-Pro aminopeptidase 1)	105	16.9138	16.9204	17.0081	16.8852	16.9884	16.958	18.016	17.3034	17.4117	17.3157	16.8723	17.0157	16.8477	16.4805	16.1345	16.5652	16.8479	16.93	17.6047	17.2919	17.3989	17.1655	17.4508
A0A0G2JV52	A0A0G2JV52	C4a	Complement C4A (Fragment)	5	0	0	12.5671	0	13.4929	0	0	0	0	0	0	13.9366	0	0	0	14.3787	0	15.0194	0	0	0	0	0
A0A0G2JV54	A0A0G2JV54	Ptbp3	Polypyrimidine tract-binding protein 3	64	17.7778	18.3901	17.6625	17.7672	18.3554	16.6549	0	16.5718	16.7941	16.0287	18.1643	18.1174	18.1985	18.1098	18.1554	18.1459	18.2326	17.7585	0	16.1439	16.4418	16.1439	16.6301
A0A0G2JV57	A0A0G2JV57	Eif2b1	Translation initiation factor eIF-2B subunit alpha (eIF-2B GDP-GTP exchange factor subunit alpha)	13	0	15.0522	0	14.4422	0	14.8967	0	15.4557	0	0	14.8217	0	14.8647	14.8636	0	0	14.6961	14.5223	15.2587	15.4552	15.4779	15.9372	0
A0A0G2JV65	A0A0G2JV65	Ywhaz	14-3-3 protein zeta/delta	490	23.4011	23.0807	23.5996	23.6428	23.552	22.3752	22.5291	22.527	22.6325	22.6265	23.3492	23.2405	23.5099	23.4078	23.4472	23.2521	23.3639	23.3322	22.4382	22.4923	22.7104	22.6927	22.563
A0A0G2JVA7	A0A0G2JVA7	Eif1a	Eukaryotic translation initiation factor 4C	82	16.5194	16.5388	17.3215	17.2599	16.6726	17.1357	17.1114	17.1045	16.8135	16.6358	17.4401	17.1452	16.7231	17.2011	16.6028	16.378	16.451	16.3215	15.9518	17.0133	17.1782	16.9701	16.9283
A0A0G2JVC7	A0A0G2JVC7	Sept4	Septin 4	14	0	12.6151	11.7084	12.5634	11.8869	0	0	0	0	0	12.0537	12.4034	12.3968	12.0515	11.5846	12.7999	12.9887	12.84	0	0	0	11.2482	12.024
A0A0G2JVC8	A0A0G2JVC8	Lss	Terpene cyclase/mutase family member (EC 5.4.99.-)	35	14.0806	13.8174	14.7224	14.3314	14.2841	12.9283	0	12.9584	13.335	0	14.1411	13.5126	13.503	14.4169	14.5797	13.5097	14.8646	13.8261	0	0	13.4256	13.0096	13.5488
A0A0G2JVE4	A0A0G2JVE4	Tbc1d31	TBC1 domain family member 31 (WD repeat-containing protein 67)	25	16.6408	16.6913	17.8407	17.1838	17.355	16.3486	0	16.7951	16.7662	16.2584	17.5125	17.5782	16.9379	16.8544	17.4355	16.9979	17.4079	16.9294	16.2565	16.0661	16.2379	16.6446	16.3591
A0A0G2JVG4	A0A0G2JVG4	Pecr	Peroxisomal trans-2-enoyl-CoA reductase	136	15.5135	15.9394	15.4671	15.2949	16.0785	18.3405	18.4947	18.1176	18.0415	17.766	16.1611	15.9253	16.0609	15.6625	15.612	16.4774	15.846	15.8384	18.2536	18.0768	18.2644	18.3067	18.3707
A0A0G2JVH4	A0A0G2JVH4	Immt	MICOS complex subunit MIC60 (Mitofilin)	447	19.6526	19.4789	20.1879	19.8579	19.8252	19.4702	19.5607	19.4643	19.3226	19.5658	19.8564	19.7946	19.8309	19.8497	19.8323	19.2667	19.7653	19.7918	19.3118	19.2479	19.179	19.2861	19.2552
A0A0G2JVI6	A0A0G2JVI6	Cask	Peripheral plasma membrane protein CASK	27	0	0	13.5841	14.1412	13.4967	14.4746	14.3525	14.7188	14.629	0	13.4354	0	13.2141	13.6007	13.6	13.7567	13.9944	13.3249	14.1396	14.1828	13.9465	14.1733	13.892
A0A0G2JVK4	A0A0G2JVK4	Nln	Neurolysin, mitochondrial	64	14.8736	15.0231	15.0669	14.6942	14.8494	15.2985	14.3073	15.1955	15.1145	15.1515	14.72	14.9242	14.8609	14.8601	14.5958	15.0486	14.6824	14.8669	15.235	14.8455	15.166	14.7341	15.1194
A0A0G2JVL6	A0A0G2JVL6	Ndufa8	NADH dehydrogenase [ubiquinone] 1 alpha subcomplex subunit 8	28	13.7134	13.8159	15.271	14.1224	14.3909	14.7922	0	14.2481	14.7428	13.9493	14.5391	13.9929	13.9546	14.8567	14.328	14.4877	14.5292	13.8947	14.8161	14.8041	15.0524	14.0907	14.7094
A0A0G2JVL8	A0A0G2JVL8	Iars	Isoleucyl-tRNA synthetase (EC 6.1.1.5)	440	18.3128	18.2442	18.5302	18.4165	18.5475	19.6918	19.5088	19.3166	19.2171	19.459	18.6881	18.5186	18.5383	18.5952	18.6571	18.4999	18.6775	18.5069	19.8417	19.6677	19.6241	19.6559	19.713
A0A0G2JVM2	A0A0G2JVM2	Mia3	Uncharacterized protein	360	19.229	18.715	19.0947	19.2071	19.3045	18.1061	15.6087	18.3309	18.3114	18.5412	18.928	18.9062	19.0477	19.0567	19.156	18.4036	18.9748	19.0048	18.2167	18.4102	18.1609	18.0844	18.2186
A0A0G2JVP4	A0A0G2JVP4		Immunoglobulin heavy constant mu	15	0	0	12.046	0	0	12.6511	0	0	0	0	12.9245	13.4482	12.5043	11.6779	11.617	14.2814	12.3097	14.5744	0	0	0	0	0
A0A0G2JVV5	A0A0G2JVV5	Usp14	Ubiquitin carboxyl-terminal hydrolase (EC 3.4.19.12)	171	18.6527	18.7443	18.7135	18.6716	18.7724	18.1163	17.5745	18.3167	18.1574	18.3075	18.7385	18.5164	18.6374	18.4605	18.5931	18.1045	18.5566	18.515	18.3654	18.1932	18.3581	18.4026	18.2025
A0A0G2JVW5	A0A0G2JVW5	Huwe1	HECT-type E3 ubiquitin transferase (EC 2.3.2.26)	108	16.2661	16.4286	16.4758	16.3423	16.4331	15.5118	13.1025	15.2524	15.1193	14.3041	16.4128	16.4344	16.5457	16.2859	16.4925	16.4431	16.2505	15.8336	0	12.3982	14.9841	15.3269	14.9882
A0A0G2JVX7	A0A0G2JVX7	Apoa4	Apolipoprotein A-IV	47	14.3673	0	12.5079	13.6519	13.6624	12.6583	0	12.3161	14.3824	0	13.9958	14.5078	11.5213	12.3756	13.0522	15.7404	13.9391	19.1201	13.6248	13.9507	13.1505	12.8996	14.4873
A0A0G2JW28	A0A0G2JW28	Add3	Gamma-adducin	100	16.0053	16.3096	15.7521	15.9472	15.8255	16.2656	0	16.3884	16.5605	16.4091	15.9751	15.9757	15.9558	15.8	15.7649	16.7603	16.032	16.1892	15.9711	16.4084	15.9995	16.2602	16.4812
A0A0G2JW38	A0A0G2JW38	Rpe	Ribulose-phosphate 3-epimerase (EC 5.1.3.1)	17	13.5685	11.8807	12.2051	12.0927	0	12.5678	0	13.2454	0	0	11.9395	12.7299	12.4782	12.6669	11.9111	12.5469	12.3043	12.8056	0	13.0041	0	12.0308	13.1758
A0A0G2JW51	A0A0G2JW51	Dhx30	RNA helicase (EC 3.6.4.13)	5	0	0	0	12.9717	0	0	0	0	0	0	12.5263	0	13.1639	12.8009	13.1125	0	0	0	0	0	0	0	0
A0A0G2JW66	A0A0G2JW66	Pde4dip	Myomegalin	14	13.6124	13.2007	0	0	13.6464	13.5713	0	12.9288	12.6523	12.8577	0	0	0	13.2072	0	0	12.9657	0	13.639	15.0419	12.8497	12.6973	12.8581
A0A0G2JW80	A0A0G2JW80	Gps1	COP9 signalosome complex subunit 1	71	16.7559	16.8562	17.0145	16.7659	17.0763	16.4466	0	16.4169	16.6512	15.8499	17.0572	16.8886	17.068	16.9378	16.9187	16.776	16.922	16.4442	16.0779	16.2631	16.2596	16.3037	15.9947
A0A0G2JW88	A0A0G2JW88	Map4	Microtubule-associated protein	193	18.3059	18.8075	18.7875	18.8469	18.6539	17.0808	0	17.5641	17.2175	17.3246	18.6777	19.0049	18.8307	18.3438	18.3594	18.824	18.5127	18.3678	17.088	17.5207	17.0872	17.353	17.498
A0A0G2JW94	A0A0G2JW94	Clint1	Clathrin interactor 1	137	17.7101	17.8685	18.192	18.0185	18.225	17.9767	17.4861	17.8538	17.6708	17.9383	18.0148	18.0816	18.1252	17.982	18.066	17.1815	17.8402	18.048	17.3168	17.6083	17.8704	17.5596	17.6205
A0A0G2JWA3	A0A0G2JWA3	Xpo7	Exportin 7	38	14.8383	14.7537	14.6395	14.6524	14.9347	13.2306	0	13.6484	13.7015	13.8708	14.6308	14.3867	14.8261	14.594	14.9595	14.6493	14.4986	15.1426	13.7698	0	13.708	13.823	13.2277
A0A0G2JWD6	A0A0G2JWD6	Ap3b1	AP-3 complex subunit beta	120	15.3906	15.6469	15.2639	15.31	15.4964	16.7149	16.4388	16.7437	16.4658	16.2888	15.7476	15.8243	15.5537	15.3322	15.6964	15.5715	15.4779	15.5117	16.6962	16.3683	16.4331	16.6389	16.5121
A0A0G2JWF4	A0A0G2JWF4	Aspscr1	ASPSCR1 tether for SLC2A4, UBX domain-containing	4	0	0	0	0	0	12.8313	0	0	0	0	0	0	0	0	0	0	0	0	0	0	13.5761	13.5396	13.5158
A0A0G2JWG6	A0A0G2JWG6	Golgb1	Golgin B1	477	18.5017	18.2968	18.4835	18.711	18.4247	17.7069	16.9917	18.1418	18.1035	18.2314	18.4651	18.5504	18.5101	18.4015	18.4173	17.9294	18.3952	18.6105	18.0689	17.8305	17.5276	17.5797	17.5615
A0A0G2JWH4	A0A0G2JWH4	Agpat4	1-acyl-sn-glycerol-3-phosphate acyltransferase delta	27	13.8305	14.501	14.1496	14.2419	14.3507	12.2978	0	12.372	12.056	0	14.0408	14.0202	14.0387	14.0922	14.1842	14.125	14.0947	14.1611	0	0	11.9938	11.4395	11.8042
A0A0G2JWM2	A0A0G2JWM2	Sirt2	NAD-dependent protein deacetylase (EC 2.3.1.286)	44	14.7009	14.3615	14.5945	14.1695	14.6288	14.7946	0	15.3473	15.0143	15.2363	14.4153	14.7128	14.3466	14.2535	13.9159	14.1319	14.2848	14.9098	15.2976	15.1035	15.1139	14.8992	14.8474
A0A0G2JWR3	A0A0G2JWR3		Uncharacterized protein	30	13.5261	17.3912	12.8345	13.6376	14.1302	13.4071	0	13.3412	0	13.0791	13.3614	14.4081	14.1701	13.9547	0	13.8483	12.9539	12.9959	0	0	0	0	0
A0A0G2JWR5	A0A0G2JWR5	LOC103694865	TATA-binding protein-associated factor 2N-like	69	17.9161	18.0384	17.9199	17.5267	17.9949	16.8685	16.7491	16.6514	16.8221	16.9218	17.7649	17.7359	17.9697	17.7503	17.8912	17.5166	17.5372	17.7207	16.1988	16.9475	16.9427	16.8169	16.5918
A0A0G2JWX1	A0A0G2JWX1	Psmd11	26S proteasome non-ATPase regulatory subunit 11 (Proteasome (Prosome, macropain) 26S subunit, non-ATPase, 11 (Predicted), isoform CRA_b)	361	18.921	18.9937	18.9527	18.9869	19.1121	18.3523	18.2469	18.2785	18.3441	18.3286	18.9356	18.7584	18.8345	18.9327	18.9816	18.8244	18.9317	19.1372	18.4793	18.2227	18.4421	18.3364	18.1507
A0A0G2JWZ2	A0A0G2JWZ2		Amine oxidase (EC 1.4.3.-)	121	15.9165	15.7463	15.4744	15.4232	15.7139	15.7693	0	15.9451	16.2773	15.9995	15.7514	16.0156	15.0312	15.8771	14.6043	17.5055	15.7436	15.7142	16.4514	16.6952	16.1073	16.1963	16.0787
A0A0G2JX32	A0A0G2JX32	Amph	Amphiphysin	115	18.2575	17.9483	18.3967	18.6687	18.3002	15.6597	0	14.4445	0	0	16.9172	17.0837	17.9753	18.3611	18.6063	16.6427	17.4483	17.0458	0	0	0	14.0155	12.1317
A0A0G2JX69	A0A0G2JX69	Trappc4	Trafficking protein particle complex subunit	20	12.9763	12.8898	13.0155	13.1976	13.334	12.1401	0	12.7448	12.1897	13.1117	13.4996	13.849	13.2679	13.1008	0	13.1569	13.5608	13.1587	12.7217	0	12.4679	12.1771	12.4907
A0A0G2JX74	A0A0G2JX74	Mtor	Serine/threonine-protein kinase mTOR (EC 2.7.11.1)	20	13.235	13.1992	12.904	12.9824	13.4277	11.5374	0	12.5196	12.3595	13.2	12.3659	12.5708	12.4826	12.7148	12.8936	12.5126	13.3109	12.6898	12.9003	0	0	11.8283	13.0067
A0A0G2JXB1	A0A0G2JXB1	Lgals3	Galectin	21	0	11.8415	0	12.3793	0	13.0223	0	12.9358	11.905	0	12.6066	12.2934	0	0	11.4159	14.7799	12.6808	12.726	0	12.9857	12.4002	13.0142	13.2378
A0A0G2JXC3	A0A0G2JXC3	Rps21	40S ribosomal protein S21	192	17.8616	17.8574	16.9959	17.7662	17.6149	18.9138	18.7943	19.0759	19.6376	19.7175	17.8312	17.2609	17.9294	17.7913	17.256	16.77	17.1084	16.8664	19.471	20.078	18.956	19.1741	19.3468
A0A0G2JXD0	A0A0G2JXD0	LOC103692829	60S ribosomal protein L9	199	18.7796	18.8447	18.6724	18.8863	19.1115	20.6124	20.3116	20.0261	19.9573	20.2789	18.7671	18.8934	18.9257	19.117	18.9908	19.5793	19.355	19.2832	20.623	20.5226	20.6415	20.5838	20.58
A0A0G2JXD9	A0A0G2JXD9	Dop1b	DOP1 leucine zipper-like protein B	59	15.9756	15.7312	15.4468	15.5899	15.6074	12.5083	0	0	0	0	15.3772	15.2961	15.697	15.7618	16.1125	15.4315	15.9001	15.5789	0	0	0	0	0
A0A0G2JXF0	A0A0G2JXF0		Ig-like domain-containing protein	2	0	0	0	0	0	0	0	0	0	0	0	0	0	0	0	13.1385	0	13.4981	0	0	0	0	0
A0A0G2JXG3	A0A0G2JXG3	Tmem30a	Cell cycle control protein	19	13.6978	0	14.128	13.9924	13.8928	13.2695	0	13.1447	0	13.9558	13.7335	13.859	13.9964	13.8136	13.9814	13.266	13.8631	13.3197	13.4722	13.6881	0	0	13.1148
A0A0G2JXI4	A0A0G2JXI4	Stat5b	Signal transducer and activator of transcription	45	15.5031	15.5065	15.491	15.2867	15.774	14.5087	0	14.3284	14.7279	0	15.6513	15.3121	15.3518	15.4489	15.2564	15.3677	15.9629	15.6299	0	0	14.82	13.8831	14.375
A0A0G2JXJ9	A0A0G2JXJ9	Krt14	Keratin, type I cytoskeletal 14	17	15.7565	14.7007	14.2029	14.573	15.5062	12.0106	0	0	0	0	12.3154	13.2315	14.956	14.8673	0	13.5013	14.1759	0	13.0645	13.5513	14.3918	14.325	12.2604
A0A0G2JXK7	A0A0G2JXK7	Fbxo7	F-box only protein 7	17	0	12.3578	11.9856	12.4533	12.2602	10.8736	0	11.6429	0	0	11.9428	11.7651	12.0152	12.3938	11.8678	12.4111	12.9883	12.4965	12.2305	0	11.2962	0	11.5687
A0A0G2JXN4	A0A0G2JXN4	Gpx6	Glutathione peroxidase	4	0	0	0	0	0	0	0	0	0	0	10.5765	0	0	0	0	14.3803	12.2129	0	0	0	0	0	0
A0A0G2JXU8	A0A0G2JXU8	Ace2	Angiotensin-converting enzyme (EC 3.4.-.-)	12	0	12.1158	12.3321	12.7183	12.5914	10.8826	0	0	0	0	12.5771	12.3809	0	11.5723	11.2158	0	12.8988	0	0	0	11.2427	11.3345	0
A0A0G2JY31	A0A0G2JY31	Serpina1	Alpha-1-antiproteinase (RCG20666)	287	17.8107	18.8706	18.4547	18.7382	18.7118	19.271	18.7244	18.5541	18.299	17.9279	19.4209	19.9336	18.9985	17.599	18.1292	20.7905	18.2917	21.3612	18.295	19.0689	18.5488	17.8309	18.117
A0A0G2JY69	A0A0G2JY69	Pex19	Peroxin-19 (Peroxisomal biogenesis factor 19) (Peroxisomal farnesylated protein)	16	13.1736	12.7578	13.1948	12.5816	12.0815	11.7511	0	11.9842	12.6339	0	12.8151	12.9176	13.1911	13.4936	12.9733	12.0985	11.2521	0	0	0	0	11.5813	0
A0A0G2JY73	A0A0G2JY73	Eif4g3	Eukaryotic translation initiation factor 4 gamma, 3	17	12.9941	0	0	12.389	13.0641	12.7422	0	12.476	13.1931	13.0319	13.6783	13.6146	13.6758	0	12.4898	13.1264	0	0	13.4188	13.5216	13.076	13.2482	12.9206
A0A0G2JY73	A0A0G2JY73	Eif4g3	Eukaryotic translation initiation factor 4 gamma, 3	17	12.9941	0	0	12.389	13.0641	12.7422	0	12.476	13.1931	13.0319	13.6783	13.6146	13.6758	0	12.4898	13.1264	0	0	13.4188	13.5216	13.076	13.2482	12.9206
A0A0G2JYA2	A0A0G2JYA2	Arfip1	ADP-ribosylation factor interacting protein 1, isoform CRA_b (Arfaptin-1)	160	17.4653	17.3407	17.759	17.5046	17.5353	16.7023	16.9124	16.6256	16.4881	16.5338	17.4892	17.3729	17.423	17.5459	17.5184	17.3242	17.664	17.5462	16.7863	16.3727	16.4414	16.3534	16.2931
A0A0G2JYA4	A0A0G2JYA4	LOC100362453	Serine/threonine-protein phosphatase (EC 3.1.3.16)	31	16.7945	16.1969	15.6871	15.3887	15.7106	14.4309	14.6679	15.1254	14.5512	15.1963	15.4395	15.4814	15.3328	15.6059	15.3843	15.5473	15.9559	15.9334	14.8986	15.2432	14.7798	15.1103	15.2171
A0A0G2JYB1	A0A0G2JYB1	Capzb	F-actin-capping protein subunit beta	185	18.3286	18.5496	18.4644	18.5993	18.5865	17.9696	18.2312	18.0943	18.0497	18.4219	18.5717	18.3969	18.3269	18.4447	18.4906	18.5435	18.4526	18.3157	18.0194	18.1317	17.9937	17.854	18.1069
A0A0G2JYC6	A0A0G2JYC6	Ubap2l	RCG62582, isoform CRA_c (Ubiquitin-associated protein 2-like)	182	17.6625	17.9985	17.6517	17.7216	17.6876	16.5899	16.6807	16.3411	16.586	16.8503	17.6436	17.6247	17.8351	17.7568	17.7996	17.4789	17.784	17.4063	16.6971	16.4995	16.3854	16.3318	16.4233
A0A0G2JYD8	A0A0G2JYD8	Capn5	Calpain-5	4	0	0	0	0	0	12.1312	0	11.4691	0	0	0	0	0	0	0	13.2715	0	0	0	0	0	0	11.2606
A0A0G2JYK0	A0A0G2JYK0	LOC299282	Serine protease inhibitor A3N	13	0	12.2053	12.1009	12.331	11.9876	13.8408	0	0	0	0	13.6746	14.1016	14.0849	12.0061	11.6119	15.3714	12.0735	16.0932	0	0	0	0	0
A0A0G2JYK2	A0A0G2JYK2	Rab11fip1	Rab11 family-interacting protein 1	32	16.3922	16.2188	15.8303	15.9493	15.9618	15.1059	0	15.4777	15.5658	15.9288	15.6488	15.9987	15.8508	15.7078	15.9862	16.7089	16.4233	16.1336	15.5828	15.3295	14.8379	0	15.3729
A0A0G2JYN0	A0A0G2JYN0	Dcaf8	DDB1- and CUL4-associated factor 8	29	14.4764	13.8758	13.8473	13.9115	13.7191	13.2272	0	0	0	14.1677	13.3665	0	13.596	14.2774	13.3738	13.4393	13.6505	13.7675	13.675	13.4539	13.813	12.9573	13.7323
A0A0G2JYN1	A0A0G2JYN1		Uncharacterized protein	24	16.5399	0	16.8735	0	16.6673	14.8631	0	15.7178	15.3313	15.5704	16.4173	16.4347	16.5281	16.0939	16.3479	15.8681	16.3224	16.4649	0	15.1368	15.3477	15.0637	15.0891
A0A0G2JYN7	A0A0G2JYN7	Pspc1	Paraspeckle component 1	42	15.205	15.6294	15.4346	15.2786	15.146	12.8491	0	0	0	0	14.9948	15.0549	15.2451	15.3854	15.3507	15.5085	15.0749	15.4728	0	0	0	13.1508	13.3026
A0A0G2JYR4	A0A0G2JYR4	Lrba	LPS-responsive beige-like anchor protein	193	17.6068	17.4683	17.5327	17.4868	17.5478	17.0808	16.185	16.9631	17.1519	17.134	17.2749	17.657	17.3733	17.4908	17.6022	16.5093	16.8648	17.2559	16.9705	16.7913	17.0747	16.7326	16.762
A0A0G2JYU5	A0A0G2JYU5	LOC103694902	Ubiquitin-conjugating enzyme E2 B (Ubiquitin-conjugating enzyme E2B, RAD6 homolog (S. cerevisiae), isoform CRA_a)	17	13.5469	0	13.9996	13.3791	13.2642	13.1461	13.3904	12.8762	13.4815	0	13.9021	0	13.3304	13.6795	13.6264	0	14.2522	0	0	0	12.2183	12.6198	12.5703
A0A0G2JYV0	A0A0G2JYV0	Brd4	Bromodomain-containing 4	32	13.554	14.2779	13.5002	13.6695	13.9014	12.8506	0	12.8751	0	0	13.8269	13.6432	14.2907	13.4607	13.6801	13.5483	13.2117	13.8631	13.3902	0	13.4404	12.7658	13.0371
A0A0G2JZ04	A0A0G2JZ04	Tut4	Terminal uridylyl transferase 4	5	17.215	0	0	0	0	0	0	0	0	0	0	12.9273	0	0	16.7684	0	0	0	0	0	13.1658	0	0
A0A0G2JZ48	A0A0G2JZ48	Tmf1	RCG56136, isoform CRA_a (TATA element modulatory factor 1)	13	0	0	0	14.51	14.1463	13.8734	14.5236	14.2874	14.358	0	13.8758	0	14.2575	0	0	0	0	0	0	0	14.6017	13.4476	0
A0A0G2JZ69	A0A0G2JZ69	Sptan1	Spectrin alpha chain, non-erythrocytic 1	36	15.793	16.4522	15.9701	16.0614	15.6359	14.14	0	13.5469	0	14.4594	15.8698	15.7261	15.5144	15.5871	15.6545	16.0867	15.6458	15.6106	0	14.084	12.8276	13.5243	13.1481
A0A0G2JZ69	A0A0G2JZ69	Sptan1	Spectrin alpha chain, non-erythrocytic 1	36	15.793	16.4522	15.9701	16.0614	15.6359	14.14	0	13.5469	0	14.4594	15.8698	15.7261	15.5144	15.5871	15.6545	16.0867	15.6458	15.6106	0	14.084	12.8276	13.5243	13.1481
A0A0G2JZ69	A0A0G2JZ69	Sptan1	Spectrin alpha chain, non-erythrocytic 1	36	15.793	16.4522	15.9701	16.0614	15.6359	14.14	0	13.5469	0	14.4594	15.8698	15.7261	15.5144	15.5871	15.6545	16.0867	15.6458	15.6106	0	14.084	12.8276	13.5243	13.1481
A0A0G2JZ75	A0A0G2JZ75	Plvap	Plasmalemma vesicle-associated protein	66	16.1931	16.7821	17.1892	16.7207	15.901	14.7221	0	14.2365	15.148	0	17.0657	17.0343	16.7277	16.2042	16.1061	17.745	16.9768	15.6815	14.5985	16.2645	15.8089	16.1787	16.0239
A0A0G2JZ83	A0A0G2JZ83	Agap3	ArfGAP with GTPase domain, ankyrin repeat and PH domain 3	16	13.3014	13.352	13.3741	13.3558	13.556	11.4967	0	0	0	0	13.0363	12.8232	13.0094	13.3009	13.109	12.3822	13.0149	13.1373	0	0	0	0	0
A0A0G2JZA2	A0A0G2JZA2	Grpel1	GrpE protein homolog	78	17.3817	17.0398	17.5481	17.3119	17.2397	16.231	0	15.5739	16.5475	16.7295	17.0006	17.088	17.2132	17.0016	17.1242	16.4684	16.7605	16.8831	16.4626	16.6101	16.7035	16.6102	16.4889
A0A0G2JZB6	A0A0G2JZB6		Uncharacterized protein	55	15.4185	15.327	15.2791	15.1896	15.3541	14.8825	0	14.6381	15.0883	14.7142	14.8223	15.0532	14.9272	15.0833	15.311	15.4467	15.3629	14.8697	15.0515	14.6097	14.6268	15.1379	14.8781
A0A0G2JZF0	A0A0G2JZF0	Sec24c	SEC24 homolog C, COPII coat complex component	199	17.4194	17.167	17.626	17.4299	17.3297	17.2338	17.5616	17.09	17.1054	17.0754	17.4396	17.3638	17.5027	17.4947	17.4284	16.9971	17.394	17.0621	16.8134	16.6194	16.587	16.8642	16.7954
A0A0G2JZF2	A0A0G2JZF2	Clip2	CAP-Gly domain-containing linker protein 2	16	14.0435	14.0308	13.4171	13.0687	13.3354	12.4178	0	11.8322	0	0	12.9058	13.5535	13.1785	13.1232	13.3177	12.8628	13.4289	13.0074	0	0	0	0	12.3181
A0A0G2JZG7	A0A0G2JZG7	Sars	Seryl-tRNA synthetase (EC 6.1.1.11) (Seryl-tRNA(Ser/Sec) synthetase)	324	18.0546	17.7895	18.2256	17.9509	17.937	19.2586	19.5824	19.3125	19.0679	19.2635	18.2913	18.3381	18.1016	18.0836	18.2807	17.9632	18.1985	18.4472	19.5891	19.4229	19.3797	19.4487	19.4345
A0A0G2JZH0	A0A0G2JZH0	Cab39	Calcium-binding protein 39	58	14.0835	14.157	14.1267	14.406	14.0216	14.063	14.5348	14.6083	14.8358	14.6816	14.4511	14.1835	14.0811	13.9701	14.4051	14.2533	14.202	14.5734	15.1439	14.1922	14.5483	14.2092	14.7277
A0A0G2JZH8	A0A0G2JZH8	Pdhx	Dihydrolipoamide acetyltransferase component of pyruvate dehydrogenase complex (EC 2.3.1.-)	42	15.246	14.9046	15.3842	15.2705	14.6448	14.3421	0	14.4241	14.3258	14.8132	15.2178	14.6966	14.7655	15.3485	15.421	0	15.087	14.1155	14.7044	15.0781	14.9296	14.7419	14.9274
A0A0G2JZI2	A0A0G2JZI2	Eprs	Glutamyl-tRNA synthetase (EC 6.1.1.15) (EC 6.1.1.17) (Prolyl-tRNA synthetase)	775	20.1172	20.0324	20.1018	20.0683	20.1473	21.1274	20.9388	21.0619	20.9493	20.9737	20.243	20.1216	20.1673	20.153	20.1453	19.9852	20.0953	19.7239	21.1497	21.1456	21.2398	21.3295	21.2937
A0A0G2JZM2	A0A0G2JZM2	Sec23a	Protein transport protein SEC23	73	16.4678	16.3778	16.1129	16.3252	16.1883	16.1228	0	16.2495	16.1872	16.3014	16.0114	16.1776	16.2049	15.9386	16.1804	16.3191	16.6151	16.1698	16.0596	15.8343	15.4493	15.9607	15.7976
A0A0G2JZM8	A0A0G2JZM8	Clasp2	CLIP-associating protein 2	15	0	0	13.3865	13.1253	12.7519	12.7412	0	13.4624	13.0031	0	0	13.2609	13.4341	12.6273	0	12.7534	12.9626	12.8346	13.3014	13.2691	0	0	12.7424
A0A0G2JZV8	A0A0G2JZV8	Fmr1	Synaptic functional regulator FMR1	19	15.7723	14.6182	14.0641	14.2886	14.3299	13.9785	0	14.1511	14.3086	14.4278	13.6373	14.2037	14.5357	14.2142	14.1557	13.7584	13.892	14.5537	14.4016	14.7954	14.3827	13.9801	13.8828
A0A0G2JZZ4	A0A0G2JZZ4	Selenom	Selenoprotein M	61	15.1697	15.4231	14.8011	14.7975	15.0186	14.1504	0	14.1278	14.2712	14.2236	15.0497	15.04	14.8253	14.9887	14.9036	14.5305	14.7561	14.662	13.9344	14.4679	14.3307	13.9268	13.5646
A0A0G2JZZ7	A0A0G2JZZ7	Abr	Active breakpoint cluster region-related protein	12	13.8457	0	13.4548	13.8727	13.5675	0	0	0	0	0	13.7464	13.3632	13.6802	13.0463	13.3218	13.1626	13.3065	13.3432	0	0	0	0	0
A0A0G2K013	A0A0G2K013	Actn4	Alpha-actinin-4	900	16.1399	15.667	15.5811	15.4954	16.0117	14.5902	12.4373	14.6409	14.6512	0	15.932	15.5875	15.7285	15.8478	15.9513	15.6408	15.8092	15.7403	13.6938	14.3089	14.1808	14.2294	14.3528
A0A0G2K014	A0A0G2K014	Lcp1	Lymphocyte cytosolic protein 1	207	16.7325	16.0562	15.7335	15.8673	16.3998	16.6766	15.7715	16.506	16.7247	16.5167	15.6941	16.1508	16.3705	16.187	15.9748	15.9083	16.2447	16.7907	17.0727	17.0413	17.4788	16.8945	17.052
A0A0G2K038	A0A0G2K038	Rexo2	Oligoribonuclease, mitochondrial (REX2, RNA exonuclease 2 homolog (S. cerevisiae), isoform CRA_a)	20	0	0	12.5106	0	12.4175	12.1744	14.2866	12.194	11.9099	12.6835	12.0079	11.4776	11.9023	12.281	0	0	12.1141	12.7877	12.4331	12.593	12.1748	12.9941	13.1972
A0A0G2K047	A0A0G2K047	Acss3	Acyl-CoA synthetase short-chain family member 3, mitochondrial (EC 6.2.1.1) (Acetate--CoA ligase 3) (Acyl-CoA synthetase short-chain family member 3) (Propionate--CoA ligase) (EC 6.2.1.17)	23	0	12.9226	13.0212	13.3497	13.376	12.0564	0	11.9876	12.3901	0	12.8012	13.3385	13.0883	12.9397	13.189	12.3046	12.9376	13.4384	12.8667	12.4718	12.2195	12.0508	11.6368
A0A0G2K050	A0A0G2K050	Yif1a	Yip1-interacting factor homolog A, membrane-trafficking protein	1	16.8103	16.5804	16.6284	16.8651	16.5433	15.5712	0	15.3082	15.1411	15.2118	16.5382	16.3806	16.3937	16.6865	16.6178	16.6888	16.8251	16.9668	15.7186	14.8437	15.2121	15.0814	15.3797
A0A0G2K059	A0A0G2K059	Mcu	Calcium uniporter protein	36	0	0	0	0	15.2526	0	0	0	0	0	0	0	0	0	0	0	0	0	0	0	0	0	0
A0A0G2K064	A0A0G2K064	Ptpn6	Tyrosine-protein phosphatase non-receptor type (EC 3.1.3.48)	287	0	0	16.4016	0	0	0	0	0	0	0	0	0	0	0	0	0	0	0	13.2162	0	0	0	0
A0A0G2K070	A0A0G2K070	Kif5c	Kinesin-like protein	31	14.4735	14.4398	13.9055	14.3914	14.1607	13.5269	14.1504	13.67	13.7455	13.8545	14.1575	14.3436	14.3473	14.5047	14.2292	14.3551	14.4859	14.3963	13.9044	13.5471	13.9556	13.383	13.8022
A0A0G2K093	A0A0G2K093	Hspa13	Heat shock 70 kDa protein 13	102	0	14.8542	14.7935	15.0285	15.1308	15.6916	0	15.2385	15.3603	15.29	14.2805	13.657	14.4718	14.2171	14.5012	14.0227	14.4297	15.082	15.8817	15.563	15.3468	16.2124	16.0177
A0A0G2K099	A0A0G2K099		ATP synthase F1 subunit alpha	11	12.2131	12.8063	12.1845	12.2117	0	12.5368	13.8348	11.9345	12.2725	0	12.9276	12.0379	0	0	12.2026	13.3178	12.6985	0	0	0	11.9149	12.2481	0
A0A0G2K0B0	A0A0G2K0B0	Cdv3	Protein CDV3 homolog (RCG25673, isoform CRA_d)	128	14.1207	14.1716	14.3886	13.6819	13.8958	0	0	0	0	0	14.0426	13.4873	13.7611	14.0055	14.0427	0	0	13.488	0	0	0	0	0
A0A0G2K0B2	A0A0G2K0B2	LOC100911769	Band 4.1-like protein 1	4	17.8417	17.9251	17.8682	18.0783	17.9839	16.5788	0	16.5044	16.4411	16.4073	17.9616	17.7274	17.8733	18.0147	18.1052	17.7115	18.0188	17.7886	16.3738	15.9834	16.1072	15.9555	16.2949
A0A0G2K0B4	A0A0G2K0B4	Nedd4	E3 ubiquitin-protein ligase (EC 2.3.2.26)	198	0	0	0	0	0	16.019	16.1259	16.1586	16.2666	16.2471	0	13.8964	0	12.7967	0	0	0	0	16.1799	15.7527	15.5363	15.7648	15.8655
A0A0G2K0I3	A0A0G2K0I3	Nampt	Nicotinamide phosphoribosyltransferase (NAmPRTase) (EC 2.4.2.12)	119	14.1356	14.0325	13.8022	14.2751	13.8181	13.3046	0	0	14.5619	14.9285	0	13.8415	13.9456	14.0038	13.6225	13.2206	13.3946	0	14.2142	0	14.4044	13.8532	14.2338
A0A0G2K0I6	A0A0G2K0I6	Cdh5	Cadherin-5 (Vascular endothelial cadherin)	12	15.7709	15.5326	15.7676	15.4008	15.5894	17.1066	17.1716	17.4904	17.1549	17.6751	15.3667	15.6316	15.6909	15.7872	15.6347	15.7189	16.0579	15.8052	18.272	18.2107	17.6526	17.8476	18.3313
A0A0G2K0J0	A0A0G2K0J0	Supt6h	Transcription elongation factor spt6	38	17.077	16.6211	17.1635	16.9459	17.3546	13.2029	12.7394	0	0	0	17.1767	16.9894	17.0489	16.7893	16.8093	16.3763	17.0091	16.7611	0	0	0	0	0
A0A0G2K0Q7	A0A0G2K0Q7	Mylk	Myosin light chain kinase, smooth muscle (EC 2.7.11.18) (Myosin light chain kinase, smooth muscle, deglutamylated form) (Telokin)	82	15.7984	15.4687	15.89	15.6233	16.1885	14.1869	0	14.0521	14.5842	14.5317	15.2783	14.9514	15.8108	15.8062	15.8477	15.0845	16.0689	15.8063	14.8378	14.9234	14.6992	14.3173	14.5648
A0A0G2K0S7	A0A0G2K0S7	Rap1gap2	RAP1 GTPase-activating protein 2	45	14.3943	14.5558	14.2655	14.4811	14.38	0	0	0	0	14.6888	14.0474	14.5263	14.0675	13.9861	14.5774	13.6242	13.9975	14.1539	0	0	0	0	0
A0A0G2K0T2	A0A0G2K0T2	Cd63	Tetraspanin	9	14.4771	15.9741	13.5146	13.3923	13.0289	21.7469	21.6926	21.6736	21.7541	21.3473	17.7503	18.7377	16.9471	17.5234	15.4912	17.7263	16.4804	15.6461	21.8984	21.5983	21.6502	21.7764	21.8336
A0A0G2K0T6	A0A0G2K0T6	Sncg	Gamma-synuclein	43	15.4706	15.1934	15.0784	15.2356	15.509	14.2287	0	14.5146	14.7787	14.7932	15.1419	15.0745	15.1558	15.2042	15.3595	14.7238	15.3281	15.4413	14.6085	14.4318	14.5577	14.2309	14.6127
A0A0G2K0T8	A0A0G2K0T8	Fam25a	Family with sequence similarity 25, member A (RCG42313)	21	15.0402	14.7983	14.4689	14.6714	14.6502	13.9727	0	13.6185	13.8343	14.3093	14.1403	14.3842	14.2777	14.5423	14.6552	14.0378	14.0909	0	13.7514	0	0	0	0
A0A0G2K0V8	A0A0G2K0V8	LOC100911422	Nuclear distribution protein C homolog (Nuclear migration protein nudC)	124	0	12.8312	13.0233	0	0	12.2859	0	0	0	0	12.3381	0	12.4279	12.8753	12.9513	12.3359	0	0	0	0	12.079	12.4963	0
A0A0G2K0W9	A0A0G2K0W9	Psma7	Proteasome subunit alpha type	210	18.4463	18.5807	18.1877	18.4985	18.7604	20.3334	20.2669	20.4418	20.3774	20.2619	18.6976	18.531	18.5526	18.428	18.5153	18.8287	18.8987	18.7002	20.3925	20.2948	20.2259	20.6479	20.6655
A0A0G2K0X9	A0A0G2K0X9	Sec31a	Protein transport protein Sec31A	752	18.5168	19.3391	19.212	19.3327	18.7225	18.4329	0	19.5567	18.9183	20.1203	18.4997	17.3762	18.8731	18.937	19.2705	19.1307	18.8576	19.5851	19.4491	20.6303	17.1763	18.1533	18.5414
A0A0G2K110	A0A0G2K110	Eif6	Eukaryotic translation initiation factor 6 (eIF-6)	58	0	0	12.7253	12.587	12.4653	0	0	0	0	0	12.3265	0	11.7944	0	0	11.4736	0	0	0	0	0	0	0
A0A0G2K121	A0A0G2K121	Mlec	Unc-119 lipid-binding chaperone B	196	16.8579	17.4801	17.9116	16.6325	16.6535	17.5849	17.3725	16.4505	15.8374	0	17.3158	16.5313	17.2219	17.1799	17.4648	18.3596	17.1563	16.6857	15.9428	15.8349	15.825	16.6121	16.489
A0A0G2K140	A0A0G2K140	Erc2	ERC protein 2	12	13.5569	0	13.7254	0	0	12.7561	0	0	13.388	13.4934	13.4846	0	13.399	13.697	13.8077	0	14.1794	13.3337	0	12.7763	0	0	0
A0A0G2K151	A0A0G2K151	Apoe	Apolipoprotein E	134	19.2372	19.3627	19.5368	19.1834	19.3508	15.8416	0	10.8981	15.2203	0	19.2529	19.6641	20.0232	19.7983	19.4243	18.4605	19.0123	19.0682	13.052	11.9723	12.1425	15.2615	14.3597
A0A0G2K174	A0A0G2K174	Lmo7	LIM domain 7	65	13.3985	13.015	12.7197	12.4221	0	12.306	0	0	0	0	12.8046	12.8947	13.0954	13.1436	12.9441	0	0	0	0	0	0	0	0
A0A0G2K189	A0A0G2K189	Scrn3	Secernin 3 (Secernin 3, isoform CRA_a)	15	0	12.8912	12.7841	0	0	12.1909	0	0	13.0529	0	12.3696	12.7379	12.4761	0	12.9274	13.4626	0	13.4637	12.7015	0	0	12.6566	12.5263
A0A0G2K1C0	A0A0G2K1C0	Actr3	Actin-related protein 3	226	16.5497	16.5577	16.5266	16.339	16.1479	15.298	0	14.914	15.2593	13.587	16.3395	16.1816	16.2672	16.2166	16.5549	16.0278	16.5732	16.0632	12.6882	0	13.3997	15.332	15.217
A0A0G2K1D2	A0A0G2K1D2	Rap1gds1	RAP1, GTP-GDP dissociation stimulator 1 (Predicted), isoform CRA_a (Rap1 GTPase-GDP dissociation stimulator 1)	44	17.5334	17.9482	17.5815	17.6259	17.6232	17.4997	16.911	17.8006	17.9294	17.8003	17.6064	17.7098	17.7132	17.4997	17.5837	17.1189	17.1673	17.1272	17.7656	17.7273	17.9441	17.7393	17.6338
A0A0G2K1E3	A0A0G2K1E3	Kmt2b	[Histone H3]-lysine(4) N-trimethyltransferase (EC 2.1.1.354)	15	14.1589	14.6647	14.3337	14.4158	14.6576	14.8456	0	13.8317	14.1198	14.2161	14.1528	14.5396	14.6814	14.1213	14.2771	13.8671	13.8562	14.3047	0	13.6939	14.3721	14.394	14.4138
A0A0G2K1E7	A0A0G2K1E7	Sptan1	Spectrin alpha chain, non-erythrocytic 1	1684	14.275	14.107	14.4182	14.2415	14.2418	12.7326	0	13.1271	13.3873	13.7974	13.7522	13.8106	14.233	14.0553	13.9804	13.8094	13.3096	14.1117	12.6899	0	12.8983	12.71	12.7518
A0A0G2K1E7	A0A0G2K1E7	Sptan1	Spectrin alpha chain, non-erythrocytic 1	1684	14.275	14.107	14.4182	14.2415	14.2418	12.7326	0	13.1271	13.3873	13.7974	13.7522	13.8106	14.233	14.0553	13.9804	13.8094	13.3096	14.1117	12.6899	0	12.8983	12.71	12.7518
A0A0G2K1E7	A0A0G2K1E7	Sptan1	Spectrin alpha chain, non-erythrocytic 1	1684	14.275	14.107	14.4182	14.2415	14.2418	12.7326	0	13.1271	13.3873	13.7974	13.7522	13.8106	14.233	14.0553	13.9804	13.8094	13.3096	14.1117	12.6899	0	12.8983	12.71	12.7518
A0A0G2K1I6	A0A0G2K1I6	Scamp1	Secretory carrier-associated membrane protein (Secretory carrier membrane protein)	66	15.3109	0	0	0	0	0	0	0	0	0	0	0	0	0	0	13.5867	14.2164	0	0	0	0	0	0
A0A0G2K1K8	A0A0G2K1K8	LOC103689971	Exocyst complex component 2 (Fragment)	22	16.3709	16.2151	16.1593	16.2228	16.4497	18.6973	18.3149	18.581	18.5046	18.5587	16.7144	16.9092	16.4538	16.5064	16.2331	16.4626	16.6829	16.5672	18.8772	18.5207	18.5647	18.9766	18.7815
A0A0G2K1L8	A0A0G2K1L8	Basp1	Brain acid soluble protein 1	39	16.3008	15.9318	16.3571	16.6	16.6573	16.7835	16.7175	16.9698	16.9613	17.0793	16.1365	16.3864	16.2771	16.4908	16.3923	15.9405	16.2509	16.397	17.3671	16.9163	16.8099	16.7142	16.9978
A0A0G2K1L8	A0A0G2K1L8	Basp1	Brain acid soluble protein 1	39	16.3008	15.9318	16.3571	16.6	16.6573	16.7835	16.7175	16.9698	16.9613	17.0793	16.1365	16.3864	16.2771	16.4908	16.3923	15.9405	16.2509	16.397	17.3671	16.9163	16.8099	16.7142	16.9978
A0A0G2K1P1	A0A0G2K1P1	Mtmr7	Phosphatidylinositol-3-phosphate phosphatase (EC 3.1.3.64)	26	14.5539	14.603	14.378	14.5525	14.261	13.97	0	13.8312	14.0709	13.8991	14.1964	0	14.386	14.2803	14.6006	14.3269	14.3937	14.1131	13.7549	13.678	13.6658	13.4528	13.6487
A0A0G2K1U5	A0A0G2K1U5	Retreg2	Reticulophagy regulator 2	7	17.371	17.1832	17.2425	17.3967	17.343	14.2751	0	0	0	0	17.0955	16.8042	17.0667	17.1445	17.2782	16.2626	17.0056	16.827	0	0	0	0	0
A0A0G2K1U8	A0A0G2K1U8	Ctrc	Chymotrypsin-C	158	13.7435	12.9108	13.458	13.8159	14.1175	13.8917	13.9315	14.1614	13.1041	14.5104	14.1894	13.4135	12.791	13.7232	13.6751	13.7442	14.7481	14.3548	14.7348	13.8892	13.0083	12.9499	13.6061
A0A0G2K1Z9	A0A0G2K1Z9	Hm13	Histocompatibility 13 (Predicted), isoform CRA_d (Histocompatibility minor 13)	80	18.3893	18.9016	18.778	18.6511	18.7696	18.1867	18.1323	17.8673	18.0279	0	18.2814	18.5	18.6753	18.5743	18.6263	18.7206	18.4271	18.4568	18.227	18.2098	18.3121	18.4985	18.2643
A0A0G2K226	A0A0G2K226	Nudcd3	NudC domain-containing 3 (Fragment)	22	0	0	0	0	0	0	0	0	0	0	0	0	0	0	0	13.8564	13.7713	0	0	0	0	0	0
A0A0G2K249	A0A0G2K249	Prpf4b	PRP4 pre-mRNA-processing factor 4 homolog (EC 2.7.11.1) (Serine/threonine-protein kinase PRP4 homolog)	27	15.2676	15.0025	14.8898	15.0319	14.7223	15.5333	0	15.8165	16.2832	15.598	14.4457	14.6734	14.5806	14.8394	14.5578	14.7331	15.3737	15.143	15.8028	0	15.2898	10.5867	0
A0A0G2K261	A0A0G2K261	Iars2	Isoleucyl-tRNA synthetase (EC 6.1.1.5)	164	15.9433	14.4895	14.7642	15.1464	14.7837	0	0	12.8873	13.6034	0	14.1643	14.6015	14.3886	14.8835	14.707	14.4177	14.6398	0	0	0	0	0	0
A0A0G2K272	A0A0G2K272	Tprg1l	Tumor protein p63-regulated gene 1-like protein	13	13.5119	13.142	14.1812	0	14.1224	12.2185	0	13.075	0	0	14.0667	13.8831	0	13.3394	13.449	0	12.5069	12.9553	0	0	0	12.2915	11.7169
A0A0G2K2L1	A0A0G2K2L1	Podxl	Podocalyxin (Podocalyxin-like protein 1)	25	0	0	16.2557	15.7268	0	15.2448	16.177	15.339	15.6169	0	15.9491	15.4468	0	15.62	15.6194	0	15.1778	16.09	15.7269	15.3154	0	14.634	14.9304
A0A0G2K2M9	A0A0G2K2M9	Srrm2	Serine/arginine repetitive matrix 2	172	14.4272	14.4686	15.0807	14.5926	14.9955	15.7371	15.2877	15.2898	14.8866	14.4513	15.2844	15.2185	15.256	14.8163	15.0058	15.0184	15.3296	15.285	15.1269	14.5683	15.4887	15.7779	14.9229
A0A0G2K2P4	A0A0G2K2P4	Cyp2t1	Cytochrome P450, family 2, subfamily t, polypeptide 1	84	15.2258	15.4546	14.9461	14.9319	15.3954	0	0	0	13.3068	0	14.7247	14.8609	15.0149	14.9973	14.9787	14.2054	14.5164	14.8461	0	0	0	0	0
A0A0G2K2P6	A0A0G2K2P6	Hbs1l	HBS1-like protein	120	0	0	0	0	0	14.2661	11.8592	13.7583	14.4238	13.7879	0	0	0	0	0	12.6574	0	12.396	14.5416	14.2226	13.915	14.226	14.4652
A0A0G2K2Q2	A0A0G2K2Q2	Gcat	Glycine C-acetyltransferase (Glycine C-acetyltransferase (2-amino-3-ketobutyrate-coenzyme A ligase), isoform CRA_b)	199	17.9492	17.4369	18.2822	18.253	18.1493	17.8085	15.3261	17.6666	18.2784	18.0627	17.8821	17.8162	18.0076	17.6613	17.6828	17.3673	17.3598	17.7241	18.2821	18.3312	18.359	17.8029	17.9846
A0A0G2K2T6	A0A0G2K2T6	Ilf3	Interleukin enhancer-binding factor 3	153	24.6981	24.085	24.7695	24.8675	24.6954	22.2633	22.3589	21.6836	21.5747	21.6665	24.6119	24.4201	24.663	24.6783	24.7633	24.2502	24.6808	24.6242	21.3077	21.1539	21.0808	21.0287	21.2824
A0A0G2K2V2	A0A0G2K2V2	Ap1b1	AP complex subunit beta	197	0	13.6422	13.3353	13.5646	13.6913	11.9219	0	12.148	12.4843	0	13.2345	13.1572	13.4529	13.4107	13.5265	13.1598	13.3737	13.5347	12.3984	0	12.04	12.3009	11.7444
A0A0G2K2X3	A0A0G2K2X3	Sf3a3	Splicing factor 3a, subunit 3	118	0	13.5683	13.5958	14.153	13.3581	13.6426	0	12.7374	12.7071	13.1143	14.513	15.1678	14.1397	12.6197	12.8471	15.6101	12.6811	16.6792	12.8071	14.0945	13.1554	12.0926	12.1461
A0A0G2K2Z0	A0A0G2K2Z0	Eml4	EMAP-like 4	30	18.146	18.512	18.128	18.5714	18.8456	16.0063	16.2979	14.955	17.1513	15.3676	17.9589	17.9765	18.809	18.1438	18.3054	17.6393	18.4133	17.8939	16.5517	16.7753	18.9063	15.933	13.393
A0A0G2K350	A0A0G2K350	Napg	NSF attachment protein gamma (RCG46917, isoform CRA_c)	78	21.2817	21.3515	21.3114	21.4431	21.2985	21.1224	21.0738	20.9976	21.1287	21.2397	21.5364	21.3425	21.3144	21.2689	21.3413	21.6366	21.6115	21.2289	21.0047	21.2017	21.1682	21.1371	21.1974
A0A0G2K366	A0A0G2K366	Rps6ka5	Ribosomal protein S6 kinase (EC 2.7.11.1)	15	16.3596	16.986	15.1953	16.4328	15.7892	18.3805	18.3597	17.9815	18.2676	18.2082	16.5615	16.8468	15.8182	15.2736	15.3785	18.1364	15.9623	15.9442	18.1927	18.4183	17.9799	17.9478	18.0907
A0A0G2K3A0	A0A0G2K3A0	Wnk1	Non-specific serine/threonine protein kinase (EC 2.7.11.1)	12	12.9089	12.8347	12.9436	12.7798	11.6438	0	0	11.6265	0	12.1521	12.1439	12.5606	12.3764	12.943	13.0135	13.3053	12.4871	12.8689	12.2896	0	11.9632	11.5703	12.0467
A0A0G2K3C1	A0A0G2K3C1	Cdc37	Hsp90 chaperone protein kinase-targeting subunit (Hsp90 co-chaperone Cdc37) (p50Cdc37)	80	0	0	13.4082	13.4289	0	13.9386	13.9261	14.3115	14.7128	14.7711	13.1011	13.102	13.2287	13.4836	13.277	12.8377	12.7277	13.9326	14.8551	14.8145	14.8265	14.6995	14.9298
A0A0G2K3C8	A0A0G2K3C8	Nid2	Nidogen-2	144	0	11.8782	0	12.4408	11.7812	13.2293	0	13.1814	12.3933	12.1918	11.8139	11.5092	11.6137	12.7491	12.845	12.8074	12.3446	11.5434	13.5113	0	12.9847	13.5704	13.3833
A0A0G2K3D4	A0A0G2K3D4	Slc9c1	Solute carrier family 9 member C1	10	14.7081	0	15.2281	0	15.1093	0	0	13.3912	0	0	14.9221	0	15.5346	15.5342	14.8229	14.1585	14.4733	0	0	0	0	0	0
A0A0G2K3I0	A0A0G2K3I0	Atm	Serine-protein kinase ATM (EC 2.7.11.1)	9	16.3076	16.3835	16.0683	16.2336	16.1356	15.6274	14.9459	16.2046	16.1491	16.1258	15.7249	15.9717	15.9971	16.0201	16.028	15.8908	16.2571	15.7949	15.8374	15.8563	15.7919	15.317	16.3365
A0A0G2K3J4	A0A0G2K3J4	Sphkap	A-kinase anchor protein SPHKAP	354	18.6276	17.9739	18.4679	18.6995	18.582	18.0105	14.5964	17.7907	18.0285	18.2343	18.6457	18.5223	18.5805	18.4455	18.561	18.7311	18.6314	18.2212	17.8541	17.8089	17.6507	17.7746	17.987
A0A0G2K3N1	A0A0G2K3N1	Gbf1	Golgi brefeldin A-resistant guanine nucleotide exchange factor 1	183	13.8766	0	13.5993	0	13.392	12.304	0	0	0	0	13.2608	13.4009	13.1858	0	13.262	13.0947	13.3125	0	0	0	0	0	0
A0A0G2K3S6	A0A0G2K3S6	Rbm10	RNA binding motif protein 10, isoform CRA_a (RNA-binding protein 10)	24	16.8316	16.3424	16.4845	16.5334	16.579	15.6705	14.952	16.0147	15.7834	16.1316	16.1326	16.085	16.4013	16.3125	16.521	15.8514	16.6857	16.4445	16.0098	15.6594	15.7546	15.8045	16.2263
A0A0G2K3V2	A0A0G2K3V2	Akr7a2	Aflatoxin B1 aldehyde reductase member 2	56	15.6994	15.0062	14.8917	14.4504	14.4497	15.8677	15.4108	15.6557	15.6217	15.7776	15.3873	14.8913	14.3477	14.7622	14.5953	15.0766	15.243	15.5	16.3655	15.7134	15.7307	16.091	16.0053
A0A0G2K3V7	A0A0G2K3V7	Top1	DNA topoisomerase I (EC 5.6.2.1) (DNA topoisomerase 1)	81	13.9409	0	0	13.3711	14.0819	11.8735	0	13.8649	0	15.157	0	0	0	0	0	11.0126	0	0	13.9943	13.3052	12.4815	0	13.5452
A0A0G2K3W1	A0A0G2K3W1	Vwa8	von Willebrand factor A domain-containing 8	53	17.5922	17.1908	18.075	17.3703	17.5134	19.094	18.9673	19.0485	19.0397	18.8554	17.8824	17.8601	17.8098	17.7054	17.6017	17.3786	17.4088	17.4404	18.7089	18.8909	18.6011	19.0823	18.6959
A0A0G2K3Z9	A0A0G2K3Z9		Peroxiredoxin-1 (EC 1.11.1.24)	163	0	0	0	0	0	0	0	0	0	0	0	0	12.6792	12.8567	12.9098	13.2189	0	0	0	0	0	0	0
A0A0G2K401	A0A0G2K401	Pcca	Propanoyl-CoA:carbon dioxide ligase subunit alpha (EC 6.4.1.3) (Propionyl-CoA carboxylase alpha chain, mitochondrial)	380	17.9235	17.8696	17.5084	17.8574	17.8991	18.0586	17.047	18.4954	18.5014	18.6604	17.8026	17.8657	17.789	17.6534	17.5832	18.1719	17.6974	17.4511	18.3421	18.7517	18.5821	18.4873	18.3891
A0A0G2K405	A0A0G2K405	Prkar2a	cAMP-dependent protein kinase type II-alpha regulatory subunit	167	0	13.6589	13.4232	13.2234	13.4192	13.0761	0	13.4976	13.6746	14.6375	12.4724	13.2205	0	13.0133	13.1187	0	0	12.8805	13.5619	13.6717	13.4311	13.7149	14.0287
A0A0G2K428	A0A0G2K428	Dctn1	Dynactin subunit 1	364	17.5561	17.541	17.5051	17.483	17.3243	15.775	16.0676	15.8311	15.3807	14.6463	17.3598	17.1647	17.45	17.4096	17.3995	17.0519	17.4264	17.2192	13.7066	14.0763	14.6077	14.9701	14.7087
A0A0G2K459	A0A0G2K459	Mtch2	Mitochondrial carrier 2	51	13.1646	12.8897	13.5575	0	0	0	0	0	11.8257	0	13.7201	13.0876	0	0	0	14.5166	13.7801	12.781	0	13.3566	0	12.3611	12.8844
A0A0G2K472	A0A0G2K472	Cyfip1	Cytoplasmic FMR1-interacting protein	85	16.3218	0	15.5973	15.8472	15.8429	14.6103	0	16.0308	15.8467	15.5203	15.7596	15.4879	15.5213	15.6845	15.3608	15.8085	16.0427	15.4516	15.575	15.9888	15.3601	14.877	14.912
A0A0G2K478	A0A0G2K478	Dguok	Deoxyguanosine kinase (Deoxyguanosine kinase (Predicted), isoform CRA_b)	40	15.1004	14.8826	14.9077	14.7069	14.8859	14.5335	15.5087	14.9146	15.7329	15.1528	14.9963	14.8797	15.0297	15.0811	14.7798	14.509	14.9724	14.7852	14.9913	14.6931	15.1138	14.8595	15.1
A0A0G2K4D0	A0A0G2K4D0	Ank3	Ankyrin-3	72	16.5515	16.6563	16.4848	16.43	16.6702	15.2578	0	14.9755	14.9318	14.4052	16.6145	16.393	16.4669	16.4385	16.7361	16.4662	16.4863	16.3888	15.3044	15.3011	15.1258	14.7372	15.1174
A0A0G2K4G3	A0A0G2K4G3	Nedd8	NEDD8 (Neddylin) (Ubiquitin-like protein Nedd8)	81	17.241	19.2799	18.1848	17.9331	17.7614	15.7233	0	0	0	13.4134	17.9427	18.0432	17.8894	17.8584	17.8376	17.7481	17.6495	17.5415	0	13.4519	0	0	11.6171
A0A0G2K4H6	A0A0G2K4H6	Galns	Chondroitinsulfatase (EC 3.1.6.4) (Galactose-6-sulfate sulfatase) (N-acetylgalactosamine-6-sulfatase) (N-acetylgalactosamine-6-sulfate sulfatase)	20	14.2932	14.1828	14.1496	13.9287	14.3313	13.2003	14.1725	13.5765	14.1711	15.0642	13.7681	13.9657	14.0419	14.0796	13.8803	13.857	14.3826	14.4042	14.9568	14.1364	13.9914	13.5646	13.9537
A0A0G2K4I2	A0A0G2K4I2	Larp4b	La ribonucleoprotein 4B	56	14.9961	14.9758	14.6684	14.603	14.8036	14.3362	0	14.2648	14.3404	14.7258	14.939	15.1271	14.3763	13.9133	14.1386	17.2046	15.1808	14.535	14.4468	14.6768	14.788	14.586	14.3502
A0A0G2K4K3	A0A0G2K4K3	Abcc3	Canalicular multispecific organic anion transporter 2	4	0	0	0	0	0	0	0	0	0	0	0	0	0	0	0	14.7007	14.7222	0	0	0	0	0	0
A0A0G2K4P6	A0A0G2K4P6	Aadat	Kynurenine/alpha-aminoadipate aminotransferase, mitochondrial	9	15.2852	15.0255	14.7856	15.1976	15.1115	14.7417	0	14.1691	0	13.9613	15.049	14.8076	15.0274	14.6939	15.0517	14.5439	15.1474	14.4222	13.7864	14.03	14.4239	13.2852	14.1774
A0A0G2K4Q4	A0A0G2K4Q4		Uncharacterized protein	133	19.457	18.9328	19.0968	19.0322	19.0549	19.4122	19.5623	19.1158	18.8356	18.7534	18.9129	19.1091	19.0712	19.2462	19.2248	19.1804	20.0166	19.546	19.3167	19.0062	18.86	19.3627	19.223
A0A0G2K4R9	A0A0G2K4R9	Eogt	EGF domain-specific O-linked N-acetylglucosamine transferase	9	13.0445	13.725	13.2741	13.5106	13.5447	0	0	0	0	0	0	13.0248	13.5017	13.6774	13.227	0	0	0	0	0	0	0	0
A0A0G2K4T7	A0A0G2K4T7	Gtf2i	General transcription factor II-I	55	14.8915	14.737	14.2419	13.9204	15.0043	13.9395	0	14.0508	13.0737	0	14.8694	15.3203	14.4454	14.4062	14.6003	16.3289	14.9941	14.5421	0	13.2758	0	12.8347	14.9232
A0A0G2K4U1	A0A0G2K4U1	Abcb6	ATP-binding cassette sub-family B member 6, mitochondrial	7	0	0	0	0	0	14.4316	15.1941	14.1861	14.0589	13.8736	11.9621	0	0	12.2201	0	0	0	0	13.9537	14.1213	13.8897	14.0826	13.9383
A0A0G2K4U2	A0A0G2K4U2	Gstm7	Glutathione transferase (EC 2.5.1.18)	28	17.6314	18.1363	18.1103	18.151	18.0197	17.3527	16.758	17.3014	17.7034	17.4787	17.96	17.9829	18.0272	18.0149	17.7771	17.6564	17.7389	17.507	16.845	17.3167	17.4458	17.0251	17.2254
A0A0G2K4U2	A0A0G2K4U2	Gstm7	Glutathione transferase (EC 2.5.1.18)	28	17.6314	18.1363	18.1103	18.151	18.0197	17.3527	16.758	17.3014	17.7034	17.4787	17.96	17.9829	18.0272	18.0149	17.7771	17.6564	17.7389	17.507	16.845	17.3167	17.4458	17.0251	17.2254
A0A0G2K4U8	A0A0G2K4U8	Stx12	Syntaxin-12	22	0	13.0837	13.7067	13.5227	12.8966	14.3615	14.2147	13.8914	13.4949	13.9681	13.5781	13.5509	13.7229	13.879	14.3016	13.6376	13.5786	13.4453	12.8919	13.1402	13.2684	13.9513	13.6182
A0A0G2K4X1	A0A0G2K4X1	RT1-A1	RT1 class Ia, locus A1	42	20.9288	20.7428	21.0782	21.0986	21.0964	20.9754	20.8553	20.8716	20.8009	20.7695	20.9307	20.9191	21.0169	21.0534	21.136	20.6126	21.2003	20.9118	20.8971	20.7923	20.7416	20.7935	20.6647
A0A0G2K4X8	A0A0G2K4X8	Skp1	S-phase kinase-associated protein 1	84	16.4113	15.0172	15.5182	15.4904	15.8038	15.1393	15.2328	15.5283	15.393	15.7282	15.1158	15.5993	15.771	15.5555	15.6251	15.5378	15.2949	15.7862	16.0377	15.7196	15.5639	15.5416	15.8219
A0A0G2K518	A0A0G2K518	Susd2	Sushi domain-containing 2	2	17.1131	0	16.9761	16.3077	15.9962	0	0	17.672	16.5206	17.5609	0	0	0	0	0	0	15.9665	14.6212	0	0	17.051	0	16.825
A0A0G2K527	A0A0G2K527	Git1	ARF GTPase-activating protein GIT1	51	14.9605	15.5158	15.0501	15.2402	15.4133	12.1249	0	0	0	0	14.8313	15.0645	14.9935	14.9705	14.7097	14.0202	14.7078	14.5516	0	0	0	0	0
A0A0G2K528	A0A0G2K528	Stx16	Syntaxin 16	87	17.5459	18.3639	18.2403	18.4454	17.9207	17.2593	0	15.153	15.3857	0	18.8503	19.2911	18.8154	17.4648	17.666	19.2746	17.5967	19.8104	16.1695	16.4507	16.0462	15.4695	16.281
A0A0G2K542	A0A0G2K542	Ugp2	UTP--glucose-1-phosphate uridylyltransferase (EC 2.7.7.9)	68	15.8495	14.9145	15.3415	15.5855	14.9504	14.8622	12.1051	15.0524	14.8587	15.1406	14.9239	14.9177	14.727	14.8511	14.7092	14.9243	15.3763	17.7733	0	14.9825	14.5708	14.6995	14.9298
A0A0G2K583	A0A0G2K583	Mtap	S-methyl-5'-thioadenosine phosphorylase (EC 2.4.2.28) (5'-methylthioadenosine phosphorylase) (MTA phosphorylase) (MTAP) (MTAPase)	43	0	13.7391	13.8825	14.1392	13.6147	0	0	0	0	12.7377	13.9897	14.0605	13.618	14.0359	13.9726	0	0	13.421	13.5201	13.476	0	12.6536	12.7865
A0A0G2K5A4	A0A0G2K5A4		Uncharacterized protein	332	19.4153	19.9369	19.8556	19.6921	19.5201	19.1263	19.1068	19.1608	19.169	18.9062	19.7469	19.7034	19.86	19.5579	19.7583	19.6461	19.7606	19.5839	18.8928	18.5882	19.2305	19.0668	19.0386
A0A0G2K5E8	A0A0G2K5E8	NEWGENE_621351	Collagen, type I, alpha 2	196	18.4729	17.7074	18.1303	18.0774	18.3028	0	0	12.1389	0	0	18.1889	17.8522	17.9981	18.1023	18.192	17.292	18.2451	18.0448	0	0	0	0	0
A0A0G2K5K3	A0A0G2K5K3	Nmral1	NmrA-like family domain-containing protein 1	21	14.9881	14.4165	15.0429	14.4517	14.8149	0	0	0	0	0	14.1443	14.7162	14.4341	14.292	14.4185	13.666	13.7345	14.6972	0	0	0	0	0
A0A0G2K5L2	A0A0G2K5L2	LOC100911440	Mitochondrial glutamate carrier 1-like (RCG47744, isoform CRA_c)	92	0	0	14.1343	13.7273	0	0	0	0	0	0	0	0	0	13.7567	0	13.0764	12.6784	13.2514	0	0	0	0	0
A0A0G2K5P7	A0A0G2K5P7	Csad	Cysteine sulfinic acid decarboxylase	9	16.0024	17.9753	16.1706	16.4554	17.0413	22.4146	22.3038	21.531	21.728	21.4812	18.4175	18.6746	17.6096	17.8568	16.8289	18.9625	18.0159	18.4012	22.1875	21.7676	21.7604	21.9902	21.965
A0A0G2K5T6	A0A0G2K5T6	Polr1c	RNA polymerase I and III subunit C	10	17.5276	17.2814	17.2769	17.7677	17.3071	18.5237	16.3936	19.2107	18.9442	19.1118	17.7348	17.8956	17.3377	17.2455	17.5539	16.8285	17.7241	17.3675	18.7119	18.5477	18.6374	18.6003	18.9133
A0A0G2K617	A0A0G2K617	Rwdd4	RWD domain-containing protein 4	24	0	14.124	13.6826	13.9138	15.2764	13.7361	0	13.9511	13.2923	0	14.0894	13.5954	13.9217	13.8261	14.3006	14.0598	14.5729	14.3561	12.9956	0	14.1524	14.1658	13.6469
A0A0G2K621	A0A0G2K621	Pnpla8	Calcium-independent phospholipase A2-gamma	14	16.7567	16.4852	17.0859	16.846	16.9252	16.0072	0	15.9717	15.878	16.1553	16.9449	16.9022	16.8769	16.7884	16.9563	16.9558	17.0139	16.8155	16.3964	16.0156	15.997	15.8985	16.2708
A0A0G2K642	A0A0G2K642	Acaa2	3-ketoacyl-CoA thiolase, mitochondrial	206	13.0622	13.0596	13.0452	12.9822	13.2122	0	0	0	0	0	13.3153	13.4955	13.0951	12.9356	12.9183	13.1303	12.8119	11.505	0	0	0	0	0
A0A0G2K648	A0A0G2K648	Wdr61	WD repeat-containing protein 61	38	0	13.3691	13.0669	13.3308	13.4293	13.3773	0	13.5274	13.2244	0	13.3856	13.2733	13.281	14.022	13.9354	13.5577	13.7139	14.2795	0	0	0	13.6566	13.9089
A0A0G2K654	A0A0G2K654	Hist1h1c	H1.2 linker histone, cluster member (RCG45246)	66	18.1669	18.321	18.1531	18.1925	18.1312	17.2542	16.2816	17.0021	17.2745	17.3819	17.6814	18.0594	18.0386	18.0441	18.0009	18.0371	17.6973	17.7021	17.3037	17.4341	17.6704	17.6259	17.5224
A0A0G2K681	A0A0G2K681	Clip1	CAP-Gly domain-containing linker protein 1	56	17.4282	17.5152	17.2479	17.3308	17.4175	16.0552	0	16.1049	15.887	16.5577	17.4724	17.2007	17.3195	17.4749	17.3785	17.2312	17.6647	17.4337	15.9771	16.0055	16.1666	16.0278	16.1253
A0A0G2K6A9	A0A0G2K6A9	Rufy3	Protein RUFY3	53	18.6264	18.4908	18.6941	18.7722	18.7201	18.4418	18.1213	18.7353	18.6441	18.6071	18.7412	18.6109	18.659	18.5463	18.7735	18.0482	18.3763	18.3589	18.2543	18.3099	18.4432	18.2716	18.3584
A0A0G2K6B7	A0A0G2K6B7	Filip1	Filamin-A-interacting protein 1	6	0	15.2386	15.5404	15.5964	14.5181	13.8398	0	0	0	0	15.3176	15.9004	15.2283	15.0102	14.3639	16.2498	15.8112	14.6163	0	0	0	14.5215	13.8335
A0A0G2K6D5	A0A0G2K6D5	Pitrm1	Pitrilysin metalloproteinase 1 (Presequence protease, mitochondrial)	77	14.4827	0	14.4061	14.8072	0	13.646	0	12.612	13.3393	13.2965	0	14.0296	0	14.39	0	13.5664	14.1568	13.7939	0	0	12.3079	12.5751	12.9106
A0A0G2K6E2	A0A0G2K6E2	Txnrd2	Thioredoxin-disulfide reductase (EC 1.8.1.9)	1	16.5609	16.9448	16.7894	16.5448	16.7771	16.0404	0	16.0206	16.307	16.7843	16.3823	16.5337	16.7322	16.7188	16.4473	16.3382	16.1646	16.439	16.111	15.9472	16.2718	16.1463	16.0416
A0A0G2K6H2	A0A0G2K6H2	Gstz1	Maleylacetoacetate isomerase (EC 5.2.1.2)	162	15.8324	15.9259	15.9616	15.9905	15.9481	17.0129	16.7582	16.8576	16.9056	17.2181	16.146	15.9356	16.0674	16.2456	16.1077	16.246	16.0829	15.7518	16.7656	16.7173	16.7539	16.8688	17.1425
A0A0G2K6I4	A0A0G2K6I4	Enah	ENAH, actin regulator	78	16.6689	16.7332	16.3543	16.2578	16.7156	20.1255	19.8147	19.5554	19.6175	19.1912	17.4748	16.8777	16.8144	17.016	16.7623	16.8498	16.7651	16.896	19.4355	19.5817	19.6299	19.8289	19.8857
A0A0G2K6J5	A0A0G2K6J5	Myl6	Myosin light polypeptide 6 (RCG42490, isoform CRA_g)	176	0	0	0	0	0	15.4359	14.6799	15.3021	15.1183	14.9462	12.9372	13.1407	0	0	0	0	11.9752	12.2643	15.3387	14.5497	15.0072	14.8343	15.212
A0A0G2K6Y4	A0A0G2K6Y4	Sgsm2	Small G protein-signaling modulator 2	19	12.8391	0	0	12.5744	12.7546	13.8722	14.2291	13.8518	13.7583	0	0	12.5517	12.5981	0	12.713	13.0101	0	12.6163	0	13.8751	13.9497	13.818	14.1058
A0A0G2K700	A0A0G2K700	Dkc1	H/ACA ribonucleoprotein complex subunit DKC1	21	13.5243	13.3353	13.859	13.3337	13.704	11.352	0	11.6748	0	0	13.1755	13.4865	13.4402	13.0456	13.6229	12.6156	12.7103	13.4453	0	0	0	0	0
A0A0G2K714	A0A0G2K714	Sh3glb1	Endophilin-B1 (SH3 domain-containing GRB2-like protein B1)	94	13.5543	0	0	0	0	12.3398	0	0	0	0	0	0	13.5405	13.3903	13.154	13.2203	13.1606	0	0	0	0	12.5322	12.076
A0A0G2K719	A0A0G2K719	Ddx3x	RNA helicase (EC 3.6.4.13)	443	17.4656	17.5071	16.9797	17.3533	17.2599	16.6734	16.4371	17.2971	17.3305	17.0761	17.1029	16.9268	17.2774	16.0168	17.376	17.3621	17.1555	17.4452	17.2276	17.2971	17.328	17.0619	17.0507
A0A0G2K724	A0A0G2K724	Mcts1	Malignant T-cell-amplified sequence	11	17.5742	17.815	15.7593	17.0901	17.4406	22.3978	22.0418	22.2561	22.2412	22.3877	19.0449	19.2116	18.1832	17.9362	16.8349	19.3023	17.9863	18.1299	22.7245	22.8215	22.6853	22.6042	22.7495
A0A0G2K736	A0A0G2K736	Kdm1a	Lysine-specific histone demethylase (EC 1.-.-.-)	2	16.6713	16.9449	16.6976	17.1	16.341	16.3561	13.2004	16.3395	16.2947	16.0225	17.1395	16.8457	16.5164	16.2675	16.2826	17.4929	17.5008	16.3712	16.4039	16.5728	16.3541	16.5789	16.5476
A0A0G2K737	A0A0G2K737	Txnl1	Thioredoxin-like protein 1	192	14.7843	15.3696	14.8582	14.8088	0	13.3735	0	11.5452	13.1848	0	14.8776	14.0229	15.1302	15.0184	14.9223	14.337	14.7818	13.5545	13.3891	12.7985	13.6478	13.8032	12.6269
A0A0G2K747	A0A0G2K747	Ssbp1	Single-stranded DNA-binding protein, mitochondrial	45	0	0	0	0	0	14.9364	0	15.6418	16.7916	16.2734	0	0	0	0	0	0	0	0	16.4996	17.095	17.3037	16.6896	16.6981
A0A0G2K751	A0A0G2K751	Dnajc8	DnaJ homolog subfamily C member 8	60	0	14.6035	13.9682	14.03	13.2266	13.1237	0	0	13.8139	13.5739	13.2849	13.9372	14.2681	14.3271	14.259	0	0	12.958	13.3061	13.9307	13.6977	14.4122	14.0662
A0A0G2K756	A0A0G2K756	Acbd3	Acyl-Coenzyme A binding domain containing 3 (Golgi resident protein GCP60)	85	19.5105	19.6687	19.3505	18.8824	19.3861	16.1693	0	11.6999	11.7115	17.8337	18.5751	19.2301	19.4852	19.3449	18.8185	18.3513	18.8502	18.6763	17.4067	17.565	18.3108	17.0145	17.513
A0A0G2K757	A0A0G2K757	Rpn2	Dolichyl-diphosphooligosaccharide--protein glycosyltransferase subunit 2 (Ribophorin-2)	471	13.4789	13.4297	12.3422	13.2865	13.1374	12.0015	0	0	12.6866	13.0762	12.6278	12.6723	12.4771	12.7399	12.9031	13.0843	12.7252	0	0	12.5261	12.4755	11.9569	12.4591
A0A0G2K7E5	A0A0G2K7E5	Cacna2d1	Voltage-dependent calcium channel subunit alpha-2/delta-1	51	20.0462	20.0024	19.7418	19.8531	19.758	20.5828	20.5038	20.6081	20.6595	20.461	19.8634	19.715	19.8343	19.8172	19.6568	19.6896	19.8282	19.769	20.4171	20.4535	20.5937	20.3723	20.4259
A0A0G2K7K2	A0A0G2K7K2	Aifm1	Apoptosis-inducing factor 1, mitochondrial (Programmed cell death 8, isoform CRA_a)	75	17.8518	17.3679	17.9483	18.1846	17.8755	19.9981	20.1157	19.7328	19.5857	19.7354	18.2621	18.2288	17.9749	17.9791	17.9924	18.0091	17.9532	17.8988	19.8809	19.6892	19.976	19.8106	20.1244
A0A0G2K7K9	D4AEC2	Camsap2	Calmodulin-regulated spectrin-associated protein 2	20	18.9582	21.4778	17.7585	18.6773	18.5441	17.3963	17.7662	18.2241	17.4687	17.8517	17.3873	17.7699	17.9058	18.9012	16.0981	19.367	18.5389	18.6416	13.8634	12.8565	0	0	0
A0A0G2K7N7	A0A0G2K7N7		Uncharacterized protein	36	17.2794	17.23	17.7206	17.6507	17.4191	17.4872	17.1466	17.5193	17.5974	17.6086	17.5233	17.5042	17.5283	17.5686	17.5366	17.3945	17.5332	17.7031	17.4646	17.3571	17.6835	17.3755	17.6903
A0A0G2K7Q7	A0A0G2K7Q7	Ide	Insulin-degrading enzyme	90	19.0192	19.0065	18.9654	19.1346	18.9738	18.3532	17.223	18.2567	18.3663	18.3655	18.7992	18.8016	18.8029	19.0502	19.0797	18.735	19.0018	18.7695	18.2541	18.3111	18.2378	18.117	18.094
A0A0G2K7Q8	A0A0G2K7Q8	Kif1b	6-phosphogluconate dehydrogenase, decarboxylating (EC 1.1.1.44)	134	14.7449	15.0146	15.602	15.051	15.2697	15.0205	14.7131	14.7246	14.3095	14.9995	14.7882	15.0083	0	14.7141	15.2646	15.2529	15.0885	15.5387	14.911	14.8209	15.2505	15.0333	15.0352
A0A0G2K7W6	A0A0G2K7W6	RGD1562402	60S ribosomal protein L27a	107	0	0	15.7839	15.5124	15.4407	15.5912	0	14.8583	15.4717	14.9472	16.0561	15.8436	15.8632	15.6074	15.4161	15.5968	15.5519	15.7388	15.1428	14.4722	15.02	15.4289	15.3126
A0A0G2K7X0	A0A0G2K7X0	Anp32a	Acidic leucine-rich nuclear phosphoprotein 32 family member A	195	13.1917	13.4582	12.6538	12.9826	0	13.3106	13.2973	0	0	0	13.7268	13.324	13.535	13.5552	13.5156	14.3961	0	13.1845	0	0	13.4407	13.3283	12.9813
A0A0G2K7X3	A0A0G2K7X3	Nucks1	Nuclear ubiquitous casein and cyclin-dependent kinase substrate 1	35	16.4493	16.0599	15.9704	15.5667	15.6538	16.5386	15.4918	16.1871	16.0172	15.9672	16.3775	16.6971	16.7373	15.316	16.547	16.256	15.5214	16.088	15.7676	16.2349	15.6729	15.7067	16.0165
A0A0G2K7X7	A0A0G2K7X7	C7	Complement C7	6	13.5845	13.109	13.97	13.7041	13.6302	11.8767	0	11.7342	0	0	13.2126	13.1186	13.4688	13.1267	13.1694	13.3439	14.0252	13.5435	12.7965	0	0	10.994	0
A0A0G2K821	A0A0G2K821	Papola	Polynucleotide adenylyltransferase (EC 2.7.7.19)	12	0	0	0	0	0	15.0059	14.4749	14.8817	14.077	14.4709	13.5494	0	0	0	0	13.9842	13.567	0	13.8821	13.8362	14.072	14.8046	14.467
A0A0G2K850	A0A0G2K850	LOC100912481	RNA-binding protein EWS-like	73	14.6408	14.183	14.8733	14.5581	14.8698	13.74	0	13.5633	13.9286	13.9586	14.3861	14.8029	14.6182	14.5364	14.6648	13.9402	14.3332	14.309	13.3912	13.457	12.9188	13.5755	13.4936
A0A0G2K890	A0A0G2K890	Ezr	Ezrin	124	12.7624	12.417	12.2288	12.3088	12.2137	0	0	0	0	0	11.8141	0	0	12.8019	13.2579	0	0	12.1751	0	0	0	0	0
A0A0G2K896	A0A0G2K896	RGD1310507	Similar to RIKEN cDNA 1300017J02	9	16.1072	15.0061	15.8242	15.7649	16.1991	15.2619	15.2069	15.032	14.9895	15.2244	15.6953	15.4534	15.7614	15.6761	15.8978	15.8492	15.263	15.332	15.2267	14.6556	14.9568	14.7638	13.9082
A0A0G2K8A9	A0A0G2K8A9		HTH La-type RNA-binding domain-containing protein	34	0	0	0	0	0	0	0	0	0	13.7149	12.7931	0	0	0	0	0	0	13.779	0	14.1989	14.0174	13.4163	13.9756
A0A0G2K8F7	A0A0G2K8F7	Ube2a	Ubiquitin-conjugating enzyme E2A (Ubiquitin-conjugating enzyme E2A, RAD6 homolog (S. cerevisiae), isoform CRA_a)	18	15.2649	14.8477	14.8942	14.941	14.3766	13.3142	0	12.6248	0	0	14.5471	14.4051	14.6864	14.6216	14.8702	14.8362	14.8056	14.2838	0	12.3458	12.8822	11.9666	0
A0A0G2K8H0	A0A0G2K8H0	Caprin1	Caprin-1	189	17.7181	17.0089	16.8675	16.9708	16.4851	15.4607	15.1887	15.7042	16.2629	16.6229	16.2714	16.8414	16.7791	16.7023	16.9099	16.1248	16.4181	16.4531	15.9279	15.7465	15.4011	15.6765	15.8284
A0A0G2K8I0	A0A0G2K8I0	Sh3bgrl2	SH3 domain-binding glutamic acid-rich-like protein	19	16.9444	16.9998	17.8402	17.6696	17.7195	12.5658	0	0	0	0	17.3894	17.4311	17.3981	17.385	17.6735	16.773	17.3731	17.5277	0	0	11.3982	0	0
A0A0G2K8K0	A0A0G2K8K0	Sfpq	Splicing factor proline and glutamine-rich	282	16.3861	16.4963	15.9145	16.1089	15.9296	14.057	0	0	0	0	16.5441	16.0452	16.0617	16.4496	16.4062	16.7654	17.1187	16.5281	0	0	0	0	0
A0A0G2K8L9	A0A0G2K8L9	Mrps28	Mitochondrial ribosomal protein S28 (RCG41402, isoform CRA_c)	16	15.1938	13.8918	14.5275	15.2638	15.1036	13.6713	0	12.3158	14.0439	13.5406	14.7903	14.6203	14.6714	14.7582	14.7566	15.3035	15.8649	14.1133	13.6582	13.3004	0	12.1689	13.3729
A0A0G2K8N9	A0A0G2K8N9	Nek9	NIMA-related kinase 9	13	16.1981	15.933	16.4055	15.868	16.5018	14.044	0	14.3967	13.6933	14.7224	15.8991	15.9645	15.7108	16.0523	15.8575	15.7247	15.4788	16.0201	14.1115	14.1033	14.0028	13.844	14.1302
A0A0G2K8Q2	A0A0G2K8Q2	Gramd2b	GRAM domain containing 3, isoform CRA_a (GRAM domain-containing protein 2B)	29	13.9031	13.1337	13.8623	13.4574	13.219	13.8064	0	14.4797	13.9731	14.1821	13.4267	13.7496	13.033	12.8263	13.3696	13.695	13.6549	13.7117	14.5977	14.6301	14.5383	14.5025	14.9598
A0A0G2K8Q5	A0A0G2K8Q5	Gsta3	Glutathione S-transferase (EC 2.5.1.18)	17	0	13.0381	12.8758	0	0	15.2424	14.6989	15.3731	15.0475	15.3037	13.0829	0	0	0	0	15.269	12.5133	13.3671	14.7946	14.7315	15.1901	15.0896	15.613
A0A0G2K8Q8	A0A0G2K8Q8	Uqcr10	Ubiquinol-cytochrome c reductase, complex III subunit X	63	17.97	17.7147	17.935	18.0057	18.037	17.6991	17.2792	17.9225	18.0576	18.0242	17.7163	17.8252	17.8839	17.8355	17.8784	17.3886	17.8137	17.7794	17.7999	17.7147	17.5935	17.5908	17.5104
A0A0G2K8T0	A0A0G2K8T0	Asah1	Acid ceramidase	75	13.2011	0	13.5088	13.6074	13.2769	12.0475	0	11.926	13.4944	13.0741	0	0	0	12.8971	0	12.3415	12.656	13.4773	0	12.0337	13.2191	11.7063	12.2089
A0A0G2K8V5	A0A0G2K8V5	Crp	C-reactive protein	19	17.8398	19.9399	19.5301	18.9675	17.8404	21.4244	20.0978	20.4976	20.9545	19.6296	19.6299	20.6387	18.4162	18.3169	17.8949	24.616	19.7935	19.3003	19.7615	20.9125	20.0933	21.1464	19.3328
A0A0G2K8Y5	A0A0G2K8Y5	LOC103692570	Dihydropyrimidinase-related protein 5-like	123	15.7748	15.2555	15.8339	15.7827	15.8746	15.5745	15.8257	15.3977	15.0074	15.1131	15.9872	15.6929	16.0091	16.0234	15.9732	15.626	16.4447	16.0998	15.4439	14.8883	15.364	15.3995	15.1692
A0A0G2K946	A0A0G2K946	Spock2	SPARC/osteonectin, cwcv and kazal-like domains proteoglycan 2 (Sparc/osteonectin, cwcv and kazal-like domains proteoglycan 2 (Predicted))	29	16.8028	16.7612	16.4757	16.6158	17.046	14.7397	15.7695	14.8895	14.9662	15.6017	16.254	16.4304	16.5028	16.6951	16.5092	16.1977	16.6472	16.5251	15.317	14.8902	14.6892	15.1354	14.9956
A0A0G2K9A2	A0A0G2K9A2	Arpc2	Arp2/3 complex 34 kDa subunit	149	12.8499	0	0	12.2145	12.2851	0	0	0	0	0	0	0	0	0	0	13.0922	13.0819	12.7195	0	11.8556	11.6943	12.7509	12.519
A0A0G2K9C1	A0A0G2K9C1	Smarce1	SWI/SNF-related matrix-associated actin-dependent regulator of chromatin subfamily E member 1	17	14.4449	14.2607	13.548	13.9149	13.976	13.6754	0	13.1872	0	14.025	13.7471	13.3939	13.7534	13.9485	14.3397	13.522	13.8942	0	14.1291	13.5486	13.2835	13.3347	13.4715
A0A0G2K9I7	A0A0G2K9I7	Aldh4a1	Multifunctional fusion protein [Includes: L-glutamate gamma-semialdehyde dehydrogenase (EC 1.2.1.88) (L-glutamate gamma-semialdehyde dehydrogenase); Delta-1-pyrroline-5-carboxylate dehydrogenase (P5C dehydrogenase)]	80	16.0937	15.0045	15.9622	15.9835	15.8702	15.7159	0	15.4504	15.848	15.9448	15.5797	15.5113	15.5181	15.8475	15.4644	13.7115	15.5252	15.9824	15.7145	15.7307	16.0207	15.7259	16.0035
A0A0G2K9I8	A0A0G2K9I8	LOC100361025	Protein arginine methyltransferase 1-like	38	18.597	18.8861	19.0206	18.8112	18.8399	18.6804	18.87	18.9082	18.7119	18.7887	18.749	18.886	18.8537	18.7247	18.725	18.9638	19.0946	19.3098	19.0737	18.635	18.9976	18.8437	19.0091
A0A0G2K9J2	A0A0G2K9J2	Atp6v1h	V-type proton ATPase subunit H	152	0	14.3085	14.1665	14.6714	14.0055	14.2285	0	14.8941	14.5324	15.0205	14.3346	14.3922	14.5424	14.8184	14.5834	14.8038	14.3101	14.5007	15.2154	14.7772	15.3953	15.0525	15.1168
A0A0G2K9L2	A0A0G2K9L2	Tom1l2	Target of myb1-like 2 membrane-trafficking protein	71	17.6215	18.3022	17.2406	17.8125	18.1557	17.7652	16.9011	17.3739	17.6344	17.682	17.7279	17.4124	16.8757	17.3381	17.3022	18.8741	18.2616	17.7602	17.1888	17.7251	18.2519	17.7088	17.7593
A0A0G2K9L2	A0A0G2K9L2	Tom1l2	Target of myb1-like 2 membrane-trafficking protein	71	17.6215	18.3022	17.2406	17.8125	18.1557	17.7652	16.9011	17.3739	17.6344	17.682	17.7279	17.4124	16.8757	17.3381	17.3022	18.8741	18.2616	17.7602	17.1888	17.7251	18.2519	17.7088	17.7593
A0A0G2K9L2	A0A0G2K9L2	Tom1l2	Target of myb1-like 2 membrane-trafficking protein	71	0	14.5152	0	15.4088	0	12.5828	0	0	0	13.1685	0	14.4075	14.3775	0	0	0	0	13.4834	12.4954	13.2519	13.1347	13.5037	12.9966
A0A0G2K9L2	A0A0G2K9L2	Tom1l2	Target of myb1-like 2 membrane-trafficking protein	71	0	14.5152	0	15.4088	0	12.5828	0	0	0	13.1685	0	14.4075	14.3775	0	0	0	0	13.4834	12.4954	13.2519	13.1347	13.5037	12.9966
A0A0G2K9N0	A0A0G2K9N0	Smap2	Small ArfGAP2	28	14.6849	15.4157	14.8454	14.8885	14.869	14.7571	15.6376	15.3262	15.4986	14.7035	15.0354	14.7804	14.3293	14.9427	14.8778	14.9394	15.1631	14.1841	15.1205	15.0248	15.2901	15.0731	15.1225
A0A0G2K9N3	A0A0G2K9N3	Ddx3	RNA helicase (EC 3.6.4.13)	55	0	0	0	0	0	0	0	0	12.9636	0	13.117	12.7404	12.4541	12.0105	0	14.7187	0	0	0	0	0	12.4892	12.7594
A0A0G2K9P4	A0A0G2K9P4	Sh3glb2	Endophilin-B2	39	15.3114	14.9989	15.9122	15.8955	15.6562	13.5371	0	13.3794	13.8652	14.0423	15.5568	15.5523	15.7824	15.5976	15.2978	14.7771	14.86	15.0984	13.9161	0	12.5779	13.462	13.2729
A0A0G2K9P5	A0A0G2K9P5	Cog5	Conserved oligomeric Golgi complex subunit 5	37	0	0	0	0	13.4791	0	0	0	0	0	12.8153	0	13.4643	0	13.6597	13.0502	13.6806	0	0	0	0	0	0
A0A0G2K9Q1	A0A0G2K9Q1	Golph3l	Golgi phosphoprotein 3-like	39	15.2933	15.0946	15.4534	15.0949	15.1466	15.6918	0	14.72	14.8282	15.2103	15.3575	15.5876	15.0332	15.2514	15.5506	15.6438	15.8267	15.4036	15.8377	15.0723	14.8866	14.7279	15.9812
A0A0G2K9Q3	A0A0G2K9Q3	Naa25	N-alpha-acetyltransferase 25, NatB auxiliary subunit (Uncharacterized protein RGD1305685)	7	0	0	0	0	0	13.0481	0	0	0	0	0	0	0	0	0	0	0	0	0	0	0	0	0
A0A0G2K9S4	A0A0G2K9S4	Myo5a	Unconventional myosin-Va	130	18.6703	17.9739	18.0489	18.5617	18.4087	18.5466	19.0167	18.8711	18.9501	18.8855	18.168	18.1508	18.0209	18.4461	18.3236	17.6168	18.4602	18.3713	19.2491	19.1736	19.1392	19.0701	19.0267
A0A0G2K9V6	A0A0G2K9V6	Tars	Threonyl-tRNA synthetase (EC 6.1.1.3)	224	14.184	13.747	13.814	13.8997	13.6978	13.3611	0	14.311	14.3098	14.7037	13.9195	13.8121	13.6809	13.9051	14.3029	13.5104	13.7772	13.675	14.056	0	14.203	13.1281	13.6719
A0A0G2KA25	A0A0G2KA25	Tm9sf4	Transmembrane 9 superfamily member	115	16.4809	16.7167	16.7284	16.6492	16.7662	15.6193	0	16.8236	16.6369	16.5621	16.5148	16.4553	16.6811	16.5935	16.5327	15.7785	16.0113	16.206	16.4644	16.5106	16.5933	16.1645	15.9393
A0A0G2KA27	A0A0G2KA27	Madd	MAP kinase-activating death domain protein	15	18.9985	17.942	18.8877	18.7235	18.5667	17.5439	17.4278	17.1953	17.1605	17.0007	18.9484	18.7537	18.933	18.8625	18.8916	18.5172	19.0452	18.5985	16.6101	16.665	16.8051	16.7505	17.0787
A0A0G2KA48	A0A0G2KA48	Mrpl37	39S ribosomal protein L37, mitochondrial	20	16.8887	17.1289	18.0717	17.9968	17.5477	12.0832	0	11.7466	13.5897	14.9718	17.4136	17.0031	18.0884	17.5926	17.7807	16.9171	17.1864	17.6306	0	12.2704	14.995	11.6266	13.9784
A0A0G2KA61	A0A0G2KA61	Csnk2b	Casein kinase II subunit beta (CK II beta)	20	19.4702	19.1698	18.6971	19.4166	19.2833	18.3152	18.2244	18.7095	18.7904	18.6137	19.1228	19.2795	19.0056	19.0609	19.101	19.5696	18.9573	18.9114	18.4358	18.5951	18.3517	18.2056	18.3653
A0A0G2KAB8	A0A0G2KAB8	Lsm2	LSM2 homolog, U6 small nuclear RNA and mRNA degradation-associated	20	16.548	16.1614	15.1561	16.094	15.8512	16.8074	16.6047	16.8411	16.6632	17.0199	16.2787	16.7035	15.6787	15.9475	15.84	17.4889	16.3656	16.4259	17.0061	18.3588	17.386	17.0226	17.274
A0A0G2KAC7	A0A0G2KAC7	Abcb7	ATP-binding cassette sub-family B member 7, mitochondrial	23	0	0	0	0	0	13.6772	0	14.3716	0	13.3538	11.3191	0	0	0	0	0	0	0	13.0389	13.3837	13.2274	13.6765	13.5761
A0A0G2KAI8	A0A0G2KAI8	Drg2	Developmentally-regulated GTP-binding protein 2	52	18.5935	18.2587	18.8898	18.7592	18.7468	17.7197	13.3432	17.499	17.594	17.494	18.8394	18.6681	18.8031	18.7668	18.6809	18.4034	18.6396	18.8465	17.4989	17.4726	17.2915	17.3203	17.3998
A0A0G2KAK2	A0A0G2KAK2	Epb41	Band 4.1 (Erythrocyte membrane protein band 4.1) (Protein 4.1)	83	18.7033	20.1342	19.6692	19.0433	19.6128	0	0	0	0	0	18.7565	19.6363	19.7029	19.9007	19.6265	19.0877	18.2606	18.2365	0	0	0	0	0
A0A0G2KAM3	A0A0G2KAM3	Pdhb	Pyruvate dehydrogenase E1 component subunit beta (EC 1.2.4.1)	132	13.8586	14.3201	13.961	14.1534	14.1054	0	0	0	0	0	13.9833	13.7244	13.7651	13.912	14.2552	13.3486	14.2128	14.0417	0	0	0	0	0
A0A0G2KAN7	A0A0G2KAN7	Gls	Glutaminase (EC 3.5.1.2)	116	13.9357	14.4234	13.6846	14.1558	0	0	0	0	0	0	14.0777	14.1622	14.2832	13.8258	14.1976	14.1958	13.7796	0	0	0	0	0	0
A0A0G2KAP1	A0A0G2KAP1	Ero1b	Endoplasmic reticulum oxidoreductase 1 beta	387	13.596	13.7566	13.2163	13.1969	13.6128	13.4147	0	13.3599	13.9133	14.2799	13.206	13.1926	13.3379	13.4102	13.551	13.1896	12.882	12.7254	0	13.2589	13.4558	13.8573	13.8263
A0A0G2KAT3	A0A0G2KAT3	Rpa1	Replication protein A subunit	2	16.1965	16.6434	16.5199	16.6229	16.3918	16.5143	0	16.3668	16.2504	16.5734	16.2339	16.4333	16.4736	16.1569	16.2383	16.5618	16.3191	15.7893	15.9145	16.5182	16.1196	16.1865	16.2657
A0A0G2KAT5	A0A0G2KAT5	Ptk2	Non-specific protein-tyrosine kinase (EC 2.7.10.2)	66	20.2523	20.3317	20.1887	20.151	20.4174	20.6677	20.4681	20.6461	20.8522	20.7868	20.1911	20.3227	20.211	20.2399	20.2295	19.9963	20.2784	20.0802	20.7426	20.696	20.7125	20.6905	20.823
A0A0G2KAU2	A0A0G2KAU2	Armcx3	Armadillo repeat-containing X-linked protein 3	90	0	11.5039	11.6041	0	0	12.8339	0	0	0	0	12.5076	11.5396	11.6749	0	12.1034	12.2258	0	12.5812	0	0	0	12.7616	12.7181
A0A0G2KAU9	A0A0G2KAU9	Prrc2b	Proline-rich coiled-coil 2B	1	0	0	0	0	0	0	0	0	0	0	0	0	0	0	0	12.9584	12.5222	0	0	0	0	0	0
A0A0G2KAY8	A0A0G2KAY8	Selenof	Selenoprotein F	66	18.3377	18.3851	18.131	18.0834	18.2827	18.5404	18.3106	18.3637	18.6712	18.4917	18.5463	18.2445	18.3745	18.2864	18.4235	18.2116	18.4198	18.0645	18.5576	18.6066	18.973	18.8603	18.6625
A0A0G2KAZ7	A0A0G2KAZ7	Hnrnpdl	Heterogeneous nuclear ribonucleoprotein D-like	50	17.6547	17.28	18.0239	17.3257	17.9316	17.8083	17.3848	18.0526	18.1103	18.2115	17.6153	18.2536	18.0261	17.6173	17.7795	17.6348	18.2267	17.7846	18.4074	18.2205	17.987	18.0937	18.5995
A0A0G2KB21	A0A0G2KB21	Papss1	Sulfate adenylyltransferase (EC 2.7.7.4)	31	0	11.5527	10.8883	0	11.557	17.7918	16.6249	17.1837	17.014	16.9786	14.8118	14.6149	11.4523	0	0	14.918	13.3457	0	17.909	17.8418	17.5042	17.9053	18.1418
A0A0G2KB52	A0A0G2KB52	Map7	Microtubule-associated protein 7	44	17.0691	16.753	16.8642	16.9364	17.1058	15.9363	0	16.3459	16.4655	16.5382	16.8875	16.8488	16.7821	16.8148	16.678	16.3058	16.6653	16.6516	16.0692	15.8528	15.919	15.7183	15.8328
A0A0G2KB56	A0A0G2KB56	Gfpt1	Glutamine--fructose-6-phosphate transaminase (isomerizing) (EC 2.6.1.16)	141	20.259	19.9239	20.4209	20.3208	20.3875	20.6335	20.6909	20.7073	20.3134	20.2495	20.5777	20.1952	20.2914	20.3612	20.541	20.2187	20.6168	20.262	20.7499	20.4025	20.4116	20.5872	20.5291
A0A0G2KB58	A0A0G2KB58	Cdc42bpb	Non-specific serine/threonine protein kinase (EC 2.7.11.1)	97	15.8237	15.7355	15.9136	15.5964	15.679	14.1609	0	14.2116	14.6661	0	15.3559	15.4282	15.3644	15.0562	15.4645	15.187	15.3626	15.675	14.7171	13.2457	13.9284	13.6861	14.284
A0A0G2QC02	A0A0G2QC02	Skiv2l	Ski2-like RNA helicase	122	15.3221	14.4759	14.3665	14.4617	14.6601	0	0	0	0	0	13.74	14.2758	14.4304	13.8249	14.1572	13.4839	14.012	0	0	0	0	0	0
A0A0G2QC04	A0A0G2QC04	Pls1	Plastin 1	264	0	0	0	0	0	0	11.5164	0	0	0	0	0	0	0	0	0	12.6972	12.8176	0	0	0	11.3096	0
A0A0G2QC06	A0A0G2QC06	Tf	Signal recognition particle receptor subunit beta	858	13.3526	15.6183	15.8341	16.0525	15.9296	0	0	0	0	0	13.0068	15.0219	15.7817	15.465	15.991	15.5841	16.0131	15.5145	0	0	0	0	0
A0A0G2QC06	A0A0G2QC06	Tf	Signal recognition particle receptor subunit beta	858	13.3526	15.6183	15.8341	16.0525	15.9296	0	0	0	0	0	13.0068	15.0219	15.7817	15.465	15.991	15.5841	16.0131	15.5145	0	0	0	0	0
A0A0G2QC15	A0A0G2QC15	Htatip2	HIV-1 Tat interactive protein 2 (HIV-1 tat interactive protein 2, homolog (Human) (Predicted), isoform CRA_a)	12	16.6628	16.2986	16.8854	16.4483	16.6621	17.3373	0	17.5581	17.4745	17.4527	17.0148	17.0169	16.8216	16.6472	16.58	16.5858	16.8343	17.1709	17.7283	17.6917	17.6148	17.2759	17.6374
A0A0G2QC21	A0A0G2QC21	Arhgef7	Rho guanine nucleotide exchange factor 7	18	13.6113	13.3343	13.4039	13.3662	13.3549	14.7916	14.9854	14.5672	14.9361	14.7349	13.5949	13.8198	13.7394	13.7717	13.7259	13.0749	13.2716	0	14.3812	14.5135	14.5307	14.4994	14.5927
A0A0G2QC38	A0A0G2QC38	Srsf11	Serine and arginine-rich-splicing factor 11 (Similar to splicing factor p54, isoform CRA_c)	22	15.473	14.9414	14.967	15.087	14.6109	15.6525	0	16.0627	16.0719	16.3351	14.8885	14.798	14.6925	14.638	14.7473	14.8777	15.1566	14.2289	16.3935	16.285	16.1835	16.2029	16.2017
A0A0G2QC41	A0A0G2QC41	Hdac6	Histone deacetylase 6	39	17.7301	18.2168	17.8449	17.7326	17.6841	17.2775	16.6174	17.4648	17.2584	17.2195	17.6023	17.6038	17.5891	17.8069	17.7882	17.8501	18.0055	17.8588	17.0506	16.9537	16.9697	16.9392	17.1509
A0A0H2UH90	A0A0H2UH90	Vwa5a	von Willebrand factor A domain-containing protein 5A	132	0	13.6892	13.687	13.933	13.9665	13.3602	13.7167	13.515	13.4448	0	13.5984	13.9531	13.6481	14.0257	14.2436	13.5851	14.4214	14.7162	13.9369	0	13.7629	14.0532	0
A0A0H2UH99	A0A0H2UH99	Rpl24	60S ribosomal protein L24	239	17.5292	17.5399	17.543	17.4563	17.6061	19.3343	19.3206	18.9351	19.0857	18.979	17.6905	17.7231	17.7448	17.8122	17.8623	17.5012	17.4382	17.6531	19.2627	19.2394	19.4374	19.6976	19.3864
A0A0H2UHA3	A0A0H2UHA3	Lrrc8d	Volume-regulated anion channel subunit LRRC8D	29	19.3331	20.0115	19.7205	19.6209	19.6983	18.8532	19.3812	18.8498	18.8134	18.8373	19.2541	19.3552	19.5684	19.5093	19.5241	19.2542	19.1653	19.1813	18.8154	18.9856	19.1002	19.1597	18.7896
A0A0H2UHA6	A0A0H2UHA6	Tmem33	Transmembrane protein 33 (Transmembrane protein 33, isoform CRA_c)	70	17.5811	17.9997	18.1263	17.7778	17.8872	17.797	16.7243	17.1812	17.8163	17.2578	17.7788	17.6966	18.0758	17.8811	18.3081	18.6255	17.6701	17.3291	17.4829	17.2817	17.2555	17.0167	17.3533
A0A0H2UHD4	A0A0H2UHD4	Slc30a8	Solute carrier family 30 member 8 (Zinc transporter 8)	12	0	0	0	0	0	11.7729	0	11.173	0	0	10.2024	0	0	0	0	13.0022	0	13.2466	12.3164	0	0	0	0
A0A0H2UHD9	A0A0H2UHD9	Ncln	Nicalin	173	15.8645	16.7227	16.5391	16.4905	16.4597	15.8604	15.6222	15.6158	15.8604	15.6533	15.9407	15.9184	16.4101	16.3642	16.274	15.9866	15.8042	15.7158	15.1741	15.5902	15.6577	16.0631	15.5719
A0A0H2UHE1	A0A0H2UHE1	Suclg1	Succinate--CoA ligase [ADP/GDP-forming] subunit alpha, mitochondrial (EC 6.2.1.4) (EC 6.2.1.5) (Succinyl-CoA synthetase subunit alpha) (SCS-alpha)	67	18.4473	18.0123	18.557	18.4349	18.4545	19.1207	19.3346	19.4784	19.4096	19.2052	18.3793	18.3888	18.2058	18.3098	18.5182	17.8939	18.3936	18.4484	19.1481	19.312	18.8203	18.9176	19.2229
A0A0H2UHE5	A0A0H2UHE5	Ppm1a	Protein-serine/threonine phosphatase (EC 3.1.3.16)	21	12.7645	12.8312	12.6014	12.7713	12.7962	13.7439	0	12.9124	12.2713	13.2431	12.4767	12.5703	0	12.7987	12.7944	13.1987	0	13.2907	13.3925	12.444	12.747	12.8599	0
A0A0H2UHF6	A0A0H2UHF6	Arl6ip5	PRA1 family protein	72	16.2329	16.2717	16.3078	16.2439	16.3149	16.7328	16.92	16.9305	17.1473	17.2726	16.5317	16.3549	16.3722	16.211	16.1151	16.2507	16.3545	16.4403	16.8581	16.8947	16.7443	16.7419	16.9906
A0A0H2UHG3	A0A0H2UHG3	Cul5	Cullin-5	83	0	0	11.4126	11.105	0	11.0902	0	0	11.1117	0	0	0	0	0	0	12.5982	0	13.4268	0	11.1834	10.7592	10.922	0
A0A0H2UHG4	A0A0H2UHG4	Cdk18	Cyclin-dependent kinase 18	51	0	15.3054	14.4624	15.1372	14.7069	16.226	0	16.2221	16.3427	16.0246	14.8764	14.7639	15.5552	15.387	15.347	0	0	15.1303	16.3985	16.4253	16.2869	16.5358	16.1473
A0A0H2UHG7	A0A0H2UHG7	Rps20	40S ribosomal protein S20	96	14.0692	13.4619	14.1252	14.0653	13.8792	12.2297	0	0	13.5572	0	13.4856	14.1068	14.0848	13.8215	13.7183	12.7699	13.5552	13.1263	0	0	13.3937	12.1691	12.8175
A0A0H2UHH3	A0A0H2UHH3	Abcb8	Mitochondrial potassium channel ATP-binding subunit	13	0	0	14.8099	15.0833	15.3701	14.6098	0	0	0	15.4416	14.5823	15.1	14.9554	15.0626	15.0596	14.7899	15.0995	14.9908	15.5327	15.3917	15.1906	15.0942	15.7412
A0A0H2UHH9	A0A0H2UHH9	Rps24	40S ribosomal protein S24	78	13.3922	12.8817	12.6604	13.3389	12.5709	12.6798	0	13.0532	12.5892	0	12.909	12.4395	12.7504	12.9532	13.2494	12.8161	0	12.9154	0	13.4167	0	12.7671	12.8217
A0A0H2UHI2	A0A0H2UHI2	Map2k1	Dual-specificity mitogen-activated protein kinase kinase 1	59	17.7816	18.0866	17.972	18.0058	18.1036	17.6068	16.7853	17.3778	17.5169	17.4207	18.1159	17.8667	18.0797	18.1299	17.9974	17.5629	18.0745	17.8601	17.0836	17.2846	17.1877	17.179	17.1347
A0A0H2UHI5	A0A0H2UHI5	Serpina3n	Serine protease inhibitor A3N	16	14.7538	14.8827	14.8671	14.5132	14.4587	14.4219	14.1181	14.4059	14.6384	14.9393	14.7498	14.5058	14.7243	14.4602	14.1273	14.6188	14.6746	14.535	14.3444	14.7988	14.4437	14.1958	14.3584
A0A0H2UHJ1	A0A0H2UHJ1	S100a9	Calgranulin-B (Protein S100-A9) (S100 calcium-binding protein A9)	4	0	14.7175	14.9746	14.4378	13.9451	14.324	0	0	13.8703	0	14.6643	14.2537	14.9398	14.5508	14.6415	13.3009	13.7388	13.4273	13.4728	13.3465	14.0772	13.9135	13.1539
A0A0H2UHJ5	A0A0H2UHJ5	Zfr	Zinc finger RNA-binding protein	19	19.4125	19.955	19.711	19.4856	19.7942	19.1906	19.2435	18.3556	18.8715	18.9601	19.4216	19.4896	19.7874	19.6409	19.694	19.9651	19.6276	19.5898	18.794	18.6258	18.9003	18.9713	18.6547
A0A0H2UHK0	A0A0H2UHK0	Sfr1	Meiosis protein 5 homolog (Swi5-dependent recombination DNA repair protein 1 homolog)	42	0	12.9263	12.7071	12.6996	12.6696	13.7574	0	0	0	0	12.7198	13.2501	13.0516	13.4061	13.1719	13.5231	0	13.1665	14.7863	0	12.8222	13.2506	14.0532
A0A0H2UHK0	A0A0H2UHK0	Sfr1	Meiosis protein 5 homolog (Swi5-dependent recombination DNA repair protein 1 homolog)	42	0	12.9263	12.7071	12.6996	12.6696	13.7574	0	0	0	0	12.7198	13.2501	13.0516	13.4061	13.1719	13.5231	0	13.1665	14.7863	0	12.8222	13.2506	14.0532
A0A0H2UHK5	A0A0H2UHK5	Lnpep	Aminopeptidase (EC 3.4.11.-)	16	13.2053	13.1182	13.1835	12.8699	13.5162	10.8269	0	0	0	0	13.2649	13.3756	12.9241	13.4303	13.2686	12.8742	12.7649	12.998	0	0	0	11.5555	11.7583
A0A0H2UHL2	A0A0H2UHL2	Gls2	Glutaminase (EC 3.5.1.2)	9	16.9762	16.1748	16.4453	16.7207	16.9917	13.854	0	13.0375	0	13.4742	17.0574	16.5999	16.9563	17.1032	16.6493	16.4465	16.8598	16.5948	0	0	0	0	0
A0A0H2UHL9	A0A0H2UHL9	Dbn1	Drebrin (Drebrin 1, isoform CRA_a)	16	0	0	10.6499	0	0	0	0	0	0	0	0	0	0	0	0	0	0	0	0	0	0	0	0
A0A0H2UHM3	A0A0H2UHM3	Hp	Haptoglobin	6	0	13.6453	0	0	0	0	0	16.9309	17.1495	17.6036	13.1171	0	14.4517	0	0	0	0	0	16.7698	18.0783	17.3914	16.116	16.5333
A0A0H2UHM5	A0A0H2UHM5	PDIA3	Protein disulfide-isomerase (EC 5.3.4.1)	1196	0	14.1455	14.1302	14.543	14.0746	13.2174	0	0	0	13.1716	13.6395	14.309	13.3644	13.7017	13.7929	13.6889	13.859	0	0	0	0	0	0
A0A0H2UHM5	A0A0H2UHM5	Pdia3	Protein disulfide-isomerase (EC 5.3.4.1)	1196	0	14.1455	14.1302	14.543	14.0746	13.2174	0	0	0	13.1716	13.6395	14.309	13.3644	13.7017	13.7929	13.6889	13.859	0	0	0	0	0	0
A0A0H2UHM6	A0A0H2UHM6	LOC102556337	Mitochondrial fission factor	17	15.2765	16.3684	14.8378	14.8758	15.0595	14.5985	0	14.3965	13.9476	14.2795	14.6053	15.1986	15.4017	15.3312	15.3749	14.832	14.5823	14.9916	0	0	14.5442	13.7375	0
A0A0H2UHM7	A0A0H2UHM7	LOC100909441	Tubulin alpha chain	23	11.7731	12.8917	12.5117	13.1045	13.4995	13.273	0	13.3622	13.34	13.3745	12.9293	13.02	13.061	12.7764	13.1981	12.2106	13.4931	13.527	13.6426	13.0198	13.5904	13.2026	13.4722
A0A0H2UHP9	A0A0H2UHP9	Rab6a	RCG39700, isoform CRA_d (Ras-related protein Rab-6A)	2	0	15.5458	0	0	15.5505	14.8238	14.5999	14.3768	14.4016	14.6083	15.4191	15.5521	15.5607	15.2632	15.3152	15.3266	15.3751	15.7509	15.2622	15.252	14.672	14.5485	15.4542
A0A0H2UHP9	A0A0H2UHP9	Rab6a	RCG39700, isoform CRA_d (Ras-related protein Rab-6A)	2	0	15.5458	0	0	15.5505	14.8238	14.5999	14.3768	14.4016	14.6083	15.4191	15.5521	15.5607	15.2632	15.3152	15.3266	15.3751	15.7509	15.2622	15.252	14.672	14.5485	15.4542
A0A0H2UHQ0	A0A0H2UHQ0	Slc3a2	4F2 cell-surface antigen heavy chain (Solute carrier family 3 (Activators of dibasic and neutral amino acid transport), member 2, isoform CRA_b)	434	16.2321	15.4322	16.5173	16.1463	16.3717	15.9111	15.7868	16.1551	16.1737	16.4183	15.9884	16.3026	16.4304	15.6001	16.0879	16.3295	16.2582	16.4405	17.2674	17.174	16.4945	16.2755	16.4234
A0A0H2UHQ1	A0A0H2UHQ1	Rpl17	60S ribosomal protein L17	229	18.8022	18.6129	18.4719	18.4399	18.6699	19.1549	19.3452	19.0627	19.223	18.9375	18.9032	18.7327	18.9177	18.5833	18.7657	18.3127	18.6861	18.4393	19.074	18.9405	18.9485	18.9689	18.9686
A0A0H2UHQ3	A0A0H2UHQ3	Map1s	Microtubule-associated protein 1S	45	16.7533	15.9627	16.9316	16.0184	17.0557	15.1813	13.4282	0	14.3091	12.1177	16.7564	15.8876	16.2551	16.8379	17.2685	16.8354	17.0532	16.957	11.7657	0	0	0	0
A0A0H2UHQ8	A0A0H2UHQ8	Rps17	40S ribosomal protein S17	244	19.7676	20.0262	20.1327	20.1876	19.9226	18.6865	18.203	18.8009	18.8515	18.7243	19.9926	19.9429	19.9312	19.8855	19.904	20.5543	20.1604	19.7623	18.1521	18.9689	18.555	18.57	18.7125
A0A0H2UHR5	A0A0H2UHR5	Bckdk	Protein-serine/threonine kinase (EC 2.7.11.-)	23	0	13.1849	0	12.437	0	0	0	0	12.024	0	12.5965	13.0076	12.8152	13.0056	12.9253	0	0	12.4616	12.1047	12.0463	0	0	0
A0A0H2UHS7	A0A0H2UHS7	Rpl18	60S ribosomal protein L18	221	12.8617	12.0223	12.7607	12.6299	12.4538	12.4372	0	0	0	0	0	11.8939	12.7373	12.0311	12.4484	14.9639	12.9596	15.8886	12.6743	13.2287	0	0	12.1089
A0A0H2UHS8	A0A0H2UHS8	Fxyd1	FXYD domain-containing ion transport regulator	29	20.5243	20.8529	20.5336	20.5885	20.5511	20.5326	20.3654	20.5302	20.4392	20.5606	20.552	20.6473	20.565	20.4748	20.479	21.1876	20.6599	20.405	20.34	20.526	20.3763	20.5363	20.4902
A0A0H2UHT5	A0A0H2UHT5	Ppm1g	Protein phosphatase 1G	94	17.8899	17.5296	17.9801	18.0379	17.9132	15.0801	0	0	0	0	17.9376	17.8807	17.9599	17.9312	18.0316	17.8182	18.3488	17.8537	0	0	0	0	0
A0A0H2UHT6	A0A0H2UHT6	Rps18	40S ribosomal protein S18	331	16.2853	16.2598	16.2752	16.3983	16.5499	16.2361	0	16.3792	16.4898	16.378	16.4574	16.4364	16.4239	16.363	16.6929	16.4665	16.5963	16.0961	16.4981	16.6837	15.7526	16.5957	16.509
A0A0H2UHU0	A0A0H2UHU0	Rps25	40S ribosomal protein S25	162	14.8643	16.3368	16.3078	16.1719	16.2602	16.8061	0	16.6231	17.6085	16.8157	16.1608	16.5738	16.2297	16.4783	16.2587	15.8714	16.2588	15.2386	16.2255	16.4006	16.8494	16.803	16.876
A0A0H2UHU1	A0A0H2UHU1	Rpl37a	60S ribosomal protein L37a	97	15.577	15.7599	15.5524	15.0696	15.5757	19.982	19.5692	19.5825	19.371	19.7067	16.7922	17.1405	16.2948	15.9093	15.5964	16.9719	15.9767	16.7044	19.9649	19.9382	19.8626	20.0967	20.0795
A0A0H2UHV4	A0A0H2UHV4	Eif5b	Eukaryotic translation initiation factor 5B (Translation initiation factor IF-2)	344	18.8376	19.5646	19.1358	19.4949	18.9006	0	0	0	0	0	0	18.7638	19.4448	19.0739	19.6081	16.7305	18.3131	18.5577	0	0	0	0	0
A0A0H2UHV9	A0A0H2UHV9	Copg2	Coatomer subunit gamma	16	16.65	16.351	16.7498	16.7632	16.838	14.5868	11.5872	0	0	0	16.7916	16.5749	16.7711	16.7833	17.1567	16.1655	16.6422	16.5171	0	0	0	0	10.7421
A0A0H2UHW1	A0A0H2UHW1	Slc38a5	Sodium-coupled neutral amino acid transporter 5	98	17.5661	17.6246	17.9097	17.7309	17.8137	17.4993	15.9803	17.9017	17.8744	17.5809	17.9632	17.8998	17.9285	17.6085	17.6181	17.1855	17.7203	17.3396	17.266	17.4647	17.2916	17.3063	17.1204
A0A0H2UHW4	A0A0H2UHW4	Pcnp	PEST proteolytic signal-containing nuclear protein	16	17.5403	17.5699	17.5679	17.4124	17.6742	16.9574	17.0819	16.5897	16.9807	16.8365	17.5449	17.4937	17.5033	17.7101	17.6117	17.7793	17.8349	17.6754	16.8653	16.7638	16.8155	16.7877	16.9362
A0A0H2UHX1	A0A0H2UHX1	Rtn3	Reticulon	14	0	0	0	11.8416	0	13.0044	0	0	0	12.3191	13.4926	13.6365	12.3767	11.6211	11.7375	15.1369	0	14.9137	0	0	0	11.7877	11.4806
A0A0H2UHZ2	A0A0H2UHZ2	Nap1l4	Nucleosome assembly protein 1-like 4	140	0	13.3333	12.669	13.2328	13.6568	13.203	0	12.3072	12.7519	13.167	13.0095	13.0989	13.3236	13.6671	12.9779	0	0	0	0	12.4885	12.4549	12.8598	12.3424
A0A0H2UHZ6	A0A0H2UHZ6	Puf60	60 kDa poly(U)-binding-splicing factor (Poly(U)-binding-splicing factor PUF60)	74	0	0	0	12.3359	0	12.6714	0	12.3856	11.6151	0	12.3465	13.4134	12.477	11.4886	11.6708	15.5893	12.4458	15.9278	0	13.7337	0	12.4825	12.046
A0A0H2UI05	A0A0H2UI05	Cfap20	Cilia- and flagella-associated protein 20 (RCG39041, isoform CRA_a)	18	14.7027	15.0231	14.6471	14.4882	14.6176	13.5132	0	0	0	0	14.5874	14.4297	14.1393	14.4322	14.8617	15.0852	15.1843	13.9822	13.8755	0	12.9893	12.9383	12.6588
A0A0H2UI07	A0A0H2UI07	Pklr	Pyruvate kinase (EC 2.7.1.40)	271	18.0827	17.7463	18.3394	18.4064	18.4665	16.0513	0	15.9194	15.1582	15.5214	18.5019	18.2617	18.2654	18.1065	18.279	17.8298	18.2999	18.1078	13.6758	15.6892	15.6195	15.6523	15.6908
A0A0H2UI11	A0A0H2UI11	Rpl39	60S ribosomal protein L39	17	16.3123	16.5476	16.159	16.343	16.2012	13.824	0	0	0	13.8248	16.1397	16.0747	16.1996	16.2913	15.9837	15.7931	16.217	15.9751	0	0	13.9373	13.7688	13.2484
A0A0H2UI36	A0A0H2UI36		Ig-like domain-containing protein	21	19.0443	18.8872	19.1335	19.1651	19.0866	18.6673	18.7434	18.8355	18.7344	18.6567	18.8286	18.9541	18.9846	18.9427	19.1481	18.575	18.8946	18.7951	18.7397	18.7636	18.6007	18.6003	18.7131
A0A0U1RRV7	A0A0U1RRV7	Srsf3	RCG61099, isoform CRA_b (Serine and arginine-rich-splicing factor 3)	96	13.9572	14.3243	13.9729	14.2007	13.81	13.8192	0	14.2897	14.2844	14.1451	13.9516	13.9707	14.2347	14.0118	13.9809	14.06	14.2564	14.0497	14.0441	0	13.6378	13.6629	13.6088
A0A0U1RRZ4	A0A0U1RRZ4		Transket_pyr domain-containing protein	38	0	0	0	0	0	13.4022	0	12.7007	12.4344	0	0	0	0	0	0	12.8185	13.0765	0	0	0	12.4146	12.4516	0
A0A0U1RS13	A0A0U1RS13	Shank3	SH3 and multiple ankyrin repeat domains protein 3 (Fragment)	17	15.3149	14.8593	15.2667	15.166	15.2416	13.6298	0	14.0405	14.1778	14.352	14.7578	15.023	14.93	14.6656	14.7803	14.6604	14.8166	15.0565	13.4414	13.7625	13.6594	13.9689	13.9304
A0A0U1RVI9	A0A0U1RVI9	rCG_34378	40S ribosomal protein S2	246	17.438	17.2219	17.3923	17.5982	17.8158	16.78	17.1372	16.8994	16.7925	16.9312	17.4761	17.4373	17.6316	17.8001	17.4358	17.1651	17.6284	17.6913	16.9047	16.7059	16.8059	16.7358	16.5016
A0A140TA89	A0A140TA89	Gatm	Glycine amidinotransferase (EC 2.1.4.1) (L-arginine:glycine amidinotransferase)	219	0	14.5806	14.4985	14.8133	14.7045	12.3723	0	12.1285	0	0	14.1934	14.5182	14.6708	14.408	14.2139	13.1104	14.0611	14.1555	0	0	0	0	0
A0A140TA95	A0A140TA95	Mprip	Myosin phosphatase Rho-interacting protein	49	16.6591	16.9065	17.2679	16.4155	15.8074	16.5142	0	16.393	16.3669	0	17.2011	16.2447	16.4427	16.494	17.0202	16.8642	16.774	15.8288	17.4758	15.6948	16.5985	15.7067	16.2046
A0A140TA99	A0A140TA99	Elob	Elongin-B	38	12.1322	12.4351	12.9639	12.7034	12.5834	11.9456	0	11.9631	11.473	12.8211	12.4664	12.2727	12.6572	0	12.7266	12.3194	13.0079	12.6757	0	0	12.3809	11.8178	12.2386
A0A140TAA4	A0A140TAA4	Pdcd6ip	Programmed cell death 6-interacting protein (RCG25248)	418	0	14.0748	13.5685	13.2069	13.3109	13.2874	0	12.7235	13.0206	0	14.2177	0	13.3771	13.9319	14.1756	14.6663	14.4738	13.6452	12.7784	12.5253	12.0981	12.6223	12.4747
A0A140TAB3	A0A140TAB3	Klc1	Kinesin light chain	61	14.4996	15.1051	14.7405	14.3108	13.958	16.4167	16.3744	16.3361	16.1708	16.4342	14.709	15.4204	14.4747	15.0432	14.4153	14.8318	14.9082	14.0938	16.8768	16.4059	16.5306	16.0002	16.265
A0A140TAB6	A0A140TAB6	Golga2	Golgin subfamily A member 2	171	13.5074	13.5985	14.1026	13.9778	13.5927	0	0	0	0	0	12.8776	13.3132	13.2264	13.4557	14.0566	12.0515	12.9903	13.6365	0	0	0	0	0
A0A140TAC3	A0A140TAC3	Epn1	Epsin-1	65	14.3536	0	13.7127	13.5558	13.5388	15.9773	0	16.0129	16.3814	15.8416	13.7753	14.2953	13.7052	14.0235	13.7785	14.3422	13.7369	15.4808	16.8282	16.1709	15.8174	15.8651	16.2226
A0A140TAD1	A0A140TAD1	Nudt5	ADP-sugar pyrophosphatase	92	14.996	14.9716	15.1084	14.5955	14.6425	14.7973	14.5228	14.8911	15.2559	15.1906	14.702	14.8681	14.9162	14.8389	15.0565	14.6546	15.1576	15.0811	15.2991	14.9993	14.8499	15.0565	15.1722
A0A140TAD7	A0A140TAD7		Deleted.	11	14.0012	14.2935	14.0139	0	12.82	0	0	0	0	0	12.6087	12.6885	12.5918	13.4316	12.7711	12.8922	13.1786	0	0	0	0	0	0
A0A140TAE2	A0A140TAE2	LOC500956	RCG31730, isoform CRA_a (Shiftless antiviral inhibitor of ribosomal frameshifting protein homolog)	23	17.0491	16.9542	17.1687	17.3215	16.7892	16.6144	16.0706	16.6157	16.7052	16.9436	16.9294	16.7377	16.6453	16.9267	16.9581	16.3952	16.8855	16.8387	16.5079	16.5916	16.5559	16.338	16.798
A0A140TAE6	A0A140TAE6	Mecr	Enoyl-[acyl-carrier-protein] reductase, mitochondrial	18	17.3889	18.1474	17.6386	17.4251	17.6071	15.7165	15.9486	16.2256	14.0486	15.9867	17.1679	17.3803	17.2749	16.8084	16.8559	17.6662	17.413	17.3846	15.597	15.1976	15.5522	15.2283	15.1986
A0A140TAF0	A0A140TAF0	Tpm3	RCG62531, isoform CRA_g (Tropomyosin alpha-3 chain)	22	20.5865	20.0605	20.4837	20.7308	20.8577	19.8772	19.8819	19.9819	19.9395	19.9365	20.2505	20.0212	20.2193	20.5219	20.756	19.781	20.9021	20.3107	20.0208	20.1443	20.2139	20.2493	20.1735
A0A140TAF0	A0A140TAF0	Tpm3	RCG62531, isoform CRA_g (Tropomyosin alpha-3 chain)	22	20.5865	20.0605	20.4837	20.7308	20.8577	19.8772	19.8819	19.9819	19.9395	19.9365	20.2505	20.0212	20.2193	20.5219	20.756	19.781	20.9021	20.3107	20.0208	20.1443	20.2139	20.2493	20.1735
A0A140TAF7	A0A140TAF7	Poglut1	Protein O-glucosyltransferase 1	20	0	0	0	0	0	0	0	0	0	0	0	0	0	0	0	12.6885	12.7151	0	0	0	0	0	0
A0A140TAH5	A0A140TAH5	Ap2m1	AP-2 complex subunit mu	114	15.9262	15.8785	15.6072	15.8264	15.8955	15.1355	0	16.7956	16.83	17.4162	15.7589	15.4359	15.0988	0	14.2927	15.0965	15.6812	16.1043	17.9434	18.2284	17.4036	16.1101	16.7586
A0A140TAI1	A0A140TAI1	Ubqln1	Ubiquilin 1, isoform CRA_a (Ubiquilin-1)	84	15.9307	15.7667	16.4546	16.0704	16.1768	14.4423	0	14.9436	14.7215	14.6035	16.2951	16.1022	16.5497	16.3595	16.4421	15.601	16.4266	16.5117	14.6117	15.3661	14.863	14.8571	14.6279
A0A140TAI3	A0A140TAI3	Hnrnpc	Heterogeneous nuclear ribonucleoprotein C, isoform CRA_b (Heterogeneous nuclear ribonucleoproteins C1/C2-like)	258	19.907	20.4774	19.8864	19.8291	20.1273	19.3784	18.5766	18.8181	19.2143	19.5025	19.5772	19.687	19.9321	19.8657	20.0083	19.8315	19.9603	19.8212	19.1893	19.1802	19.5056	19.4962	19.2681
A0A140TAI6	A0A140TAI6	Rpl36	60S ribosomal protein L36	95	0	0	0	0	0	0	0	0	0	0	0	0	0	0	0	0	0	0	0	0	0	0	0
A0A140TAJ3	A0A140TAJ3	Fubp1	Far upstream element-binding protein 1	79	16.5453	17.0697	16.7001	17.7186	17.4309	16.2217	0	16.782	16.3451	16.0895	16.8311	16.922	17.0976	17.0998	17.3761	17.5304	17.6023	17.4232	16.6507	16.8511	16.1286	16.0649	16.3894
A0A140UHX6	A0A140UHX6	Sptb	Spectrin beta chain	241	15.2587	15.4865	14.559	15.4826	15.6209	13.5886	0	14.0782	0	0	14.75	14.8132	15.1313	15.2459	15.3037	14.6355	14.8196	15.0814	14.3764	0	13.5614	13.4171	13.5464
A0A1B0GWQ1	A0A1B0GWQ1	Stim1	Stromal interaction molecule 1	18	15.5494	0	0	15.9303	0	15.8853	0	16.6614	16.5891	16.044	15.7247	16.1036	15.8216	0	0	14.7737	0	0	16.4521	16.3348	16.6301	15.6197	0
A0A1B0GWU0	A0A1B0GWU0	Cntrl	Centriolin	9	0	13.4755	12.3693	12.9505	13.479	0	0	0	0	0	11.5551	11.6782	13.4099	13.6287	10.4927	0	0	0	0	0	0	0	0
A0A1B0GWW0	A0A1B0GWW0	Ube3c	Ubiquitin protein ligase E3C (Fragment)	59	15.3092	14.9816	15.2176	15.0986	14.7731	15.6958	0	15.2845	15.3654	15.2893	15.5195	14.989	15.2735	15.0543	15.047	14.7639	15.0401	14.8835	15.4771	14.6925	14.5874	14.7285	15.0318
A0A1W2Q680	A0A1W2Q680	Gar1	H/ACA ribonucleoprotein complex subunit (Fragment)	43	16.1208	16.2312	15.99	15.8689	16.0724	14.9404	0	14.0705	13.567	13.5609	16.1515	15.7801	16.1636	16.0941	15.9699	16.1122	16.0285	15.6494	12.9542	14.3015	14.7591	14.3286	14.1057
A0A1W2Q6E9	A0A1W2Q6E9	Msn	Moesin	280	19.8203	19.7684	19.7358	19.6915	19.3673	18.6847	18.9201	18.8312	18.9149	18.9642	19.9076	19.7481	19.5979	19.3932	19.445	20.5052	20.0852	19.5895	18.5719	19.1596	19.1137	18.943	18.8254
A0A1W2Q6F3	A0A1W2Q6F3	Robo2	Roundabout guidance receptor 2	10	13.5137	13.6659	13.3906	13.3232	0	0	0	0	0	0	12.9933	13.31	13.2955	13.2202	13.131	12.1016	0	0	0	0	0	0	0
A0A1W2Q6F9	A0A1W2Q6F9	FAM120C	Uncharacterized protein (Fragment)	9	16.7321	16.7886	16.8483	17.0313	16.7551	16.3641	13.0349	16.0528	15.9316	15.1682	17.1131	16.7233	16.4476	16.9978	17.1794	16.895	17.4235	16.9616	16.1206	15.3053	16.0345	15.8957	16.3314
A0A1W2Q6N8	A0A1W2Q6N8	Nr2f1	Nuclear receptor subfamily 2, group F, member 1	2	17.7263	17.2815	17.8684	17.6375	17.9208	16.8718	17.5324	16.9504	16.9721	17.0623	17.6507	17.6342	17.4897	17.7404	17.9218	17.4045	17.9234	17.8109	17.06	16.8523	16.8986	17.0912	17.1327
A0A1W2Q6P4	A0A1W2Q6P4	Qtrt2	Queuine tRNA-ribosyltransferase accessory subunit 2 (RCG52743, isoform CRA_b)	6	17.3212	17.7874	17.4771	17.4816	17.9661	15.6517	0	15.6609	15.2214	15.3259	17.5086	17.2393	17.4225	17.6602	17.8578	17.5289	17.9231	17.6762	14.0126	14.6001	12.9254	14.4565	15.0887
A0JN30	A0JN30	Cnpy2	Canopy 2 homolog (Zebrafish) (Canopy FGF-signaling regulator 2) (RCG42492)	227	16.7774	16.744	16.4881	16.2475	16.3358	16.6367	0	16.6194	16.8228	16.8854	16.5308	16.5141	16.5945	16.5432	16.6453	16.2354	16.485	15.849	16.8465	16.4357	16.8951	16.7597	16.6877
A0JPJ7	A0JPJ7	Ola1	Obg-like ATPase 1	174	18.3641	18.3888	18.1339	18.2863	18.3439	17.8578	16.913	17.7398	17.453	17.7625	18.3861	18.0683	18.1165	18.2305	18.3372	18.1952	18.507	18.2895	17.8254	17.6158	17.5357	17.4771	17.6634
A0JPL2	A0JPL2	Csnk1a1	Casein kinase 1, alpha 1, isoform CRA_d (Casein kinase I isoform alpha) (Csnk1a1 protein)	16	19.8242	20.037	20.2149	20.2209	20.2491	20.8535	20.8618	20.609	20.5403	20.3893	20.2757	20.8621	20.3894	19.7599	19.8212	21.4604	20.0336	22.3811	20.5395	21.1842	21.0577	20.8058	20.8965
A0JPM9	A0JPM9	Eif3j	Eukaryotic translation initiation factor 3 subunit J (eIF3j) (Eukaryotic translation initiation factor 3 subunit 1) (eIF-3-alpha) (eIF3 p35)	125	0	14.2031	14.3399	14.5912	14.0777	0	0	0	0	0	14.3078	14.4059	14.3079	13.6509	14.1261	14.6098	14.1738	14.5098	0	0	0	0	0
A0JPQ1	A0JPQ1		Uncharacterized protein C7orf57 homolog	11	0	0	0	16.2593	16.2216	14.4089	0	0	17.2669	16.7324	0	15.7142	0	0	0	0	0	0	16.5384	16.9796	16.7918	15.5633	15.8134
A1A5L1	A1A5L1	Blmh	Bleomycin hydrolase (EC 3.4.22.40)	20	18.0055	17.0488	17.5722	17.7269	0	14.3434	0	14.1018	14.6288	14.8527	0	0	0	17.0537	16.7521	0	16.0769	0	13.2026	14.2473	14.0481	12.7192	13.3508
A1A5P2	A1A5P2	Rrs1	Ribosome biogenesis regulatory protein homolog	18	13.3906	14.4734	14.5052	13.5792	13.757	12.3261	0	12.502	12.9248	13.547	13.4416	13.8778	14.2058	13.9895	14.8012	13.8708	13.1655	13.2875	13.1772	12.9815	12.8659	12.8666	12.8585
A1A5R1	A1A5R1	Rbfox2	RNA binding protein fox-1 homolog 2 (Fox-1 homolog B) (RNA-binding motif protein 9) (RNA-binding protein 9)	30	14.7596	16.1068	15.2996	15.0942	15.0987	14.5915	0	14.6638	14.7655	13.8189	15.2783	15.0003	15.2517	15.4202	14.9415	15.1827	15.2085	14.2983	14.4376	0	14.202	14.2808	14.3752
A1A5S1	A1A5S1	Prpf6	Pre-mRNA-processing factor 6 (PRP6 homolog) (U5 snRNP-associated 102 kDa protein) (U5-102 kDa protein)	33	15.5893	15.9019	15.6109	15.7923	15.6912	15.6876	0	15.5924	15.6578	15.6272	15.761	15.7549	15.6637	15.7244	15.6757	15.8189	15.5928	15.4332	15.4499	15.3865	15.3578	15.3354	15.0423
A1L108-2	A1L108		Actin-related protein 2/3 complex subunit 5-like protein (Arp2/3 complex 16 kDa subunit 2) (ARC16-2)	83	19.1114	19.3298	19.1783	19.0518	19.2898	20.6896	20.7435	20.6696	20.5962	20.6723	19.3033	19.0911	19.2359	19.2168	19.2113	18.9677	19.1688	19.0541	20.9902	20.9456	21.1415	21.2233	21.1264
A1L1J4	A1L1J4	Pdp1	Protein phosphatase 2C, magnesium dependent, catalytic subunit (Protein phosphatase 2C, magnesium dependent, catalytic subunit, isoform CRA_c) ([Pyruvate dehydrogenase [acetyl-transferring]]-phosphatase 1, mitochondrial)	21	13.6974	0	0	0	0	12.1659	0	12.2053	0	0	12.2915	11.9838	12.5522	12.2	0	0	0	16.3873	0	0	0	0	0
A1L1J8	A1L1J8	Rab5b	RAB5B, member RAS oncogene family (RAB5B, member RAS oncogene family (Predicted), isoform CRA_c)	82	13.021	13.2692	13.1004	13.3127	13.242	11.2244	0	0	0	0	13.0512	12.799	13.3975	13.2522	13.3597	13.0749	14.0216	12.7669	0	0	11.7109	10.7287	0
A1L1J9	A1L1J9	Lmf2	Lipase maturation factor 2	39	16.3072	15.8427	16.462	16.3358	16.7673	16.0353	16.4617	15.8225	15.8873	16.0559	16.8698	16.3111	16.8675	16.3993	16.9105	16.6986	16.6287	16.4067	16.0952	15.6023	15.687	15.7153	15.4803
A1L1K8	A1L1K8	Habp4	Intracellular hyaluronan-binding protein 4 (IHABP-4) (IHABP4) (Hyaluronan-binding protein 4) (Ki-1/57 intracellular antigen)	14	0	15.8787	16.1178	16.1311	16.0478	0	0	0	0	0	16.3381	15.6553	16.1509	15.5018	16.026	14.6956	15.27	15.2603	0	0	0	0	0
A1L1L2	A1L1L2	Tmem214	Transmembrane protein 214	248	17.5208	17.3767	17.3775	17.1833	17.5543	17.9588	18.2519	18.3022	17.973	18.2431	17.4803	17.4752	17.3955	17.3222	17.4095	17.18	17.7043	17.4084	18.5679	18.214	18.2276	18.1758	18.3907
A1L1L6	A1L1L6	Rhot1	Mitochondrial Rho GTPase (EC 3.6.5.-)	91	17.5493	17.3377	17.5074	17.5623	17.8384	16.958	14.8349	16.5821	16.8572	17.006	17.4805	17.5793	17.6556	17.6968	17.7612	17.513	17.7065	17.4843	16.6561	16.8245	16.7762	16.8745	16.8406
A1L1M0	A1L1M0	Prkaca	cAMP-dependent protein kinase catalytic subunit alpha (EC 2.7.11.11)	152	17.4787	17.6436	18.6225	17.9821	17.9184	18.9632	18.7806	18.1426	18.9089	17.5997	18.1197	18.0217	18.3223	18.0528	18.2219	17.6542	17.9383	18.089	17.508	17.5322	18.3783	18.4461	17.8899
A2RUW1	A2RUW1	Tollip	Toll-interacting protein	57	0	14.6251	14.5316	14.5121	14.1269	14.0966	13.8308	14.112	14.1629	13.7451	13.6881	14.4911	14.0609	15.0578	14.4963	13.731	14.2281	15.364	14.1355	0	14.2087	13.779	14.4928
A2VCX1	A2VCX1	Tiprl	TIP41-like protein	67	16.1626	16.2173	15.8272	15.8653	15.9153	15.2199	13.4231	15.3098	15.2003	15.3041	15.6456	15.8308	15.7809	15.8409	16.0785	15.4754	15.6598	15.7545	15.1593	15.032	14.899	15.0035	15.074
A2VD09	A2VD09	Abi1	Abi1 protein (Abl interactor 1)	23	15.1489	13.8121	14.8153	15.175	15.3797	13.5956	12.0527	14.1539	14.2856	14.686	14.7815	14.6356	14.8044	15.3396	15.2139	14.5431	15.6699	14.563	14.4917	14.257	14.4479	14.0472	0
A2VD12	A2VD12	Pbxip1	Pre-B-cell leukemia transcription factor-interacting protein 1 (Hematopoietic PBX-interacting protein)	53	17.4422	17.4381	18.0502	17.4363	17.6983	19.6529	19.1337	18.8765	18.8559	18.8059	18.1903	17.9165	17.6416	17.8342	17.7207	17.913	18.1084	17.8444	18.9714	18.9809	19.2802	19.3903	19.1266
A3E0T0	A3E0T0	Epb41l3	Erythrocyte membrane protein band 4.1-like 3 (Erythrocyte protein band 4.1-like 3)	136	0	13.9202	14.3848	14.4583	14.8284	13.083	0	0	0	0	14.0155	13.9561	14.0576	14.0612	14.0138	0	0	0	0	0	13.2514	12.4163	12.4018
A4L9P7	A4L9P7	Pds5a	Sister chromatid cohesion protein PDS5 homolog A	19	16.7947	17.5953	17.3719	17.9218	17.9012	19.1807	17.8198	19.0476	19.0696	19.2018	17.7882	18.1538	17.9629	17.7603	17.5133	17.5249	17.5232	17.7172	19.4427	19.7074	19.5948	19.056	19.4603
A9CMA6	A9CMA6	Tmem163	Transmembrane protein 163 (Synaptic vesicle membrane protein of 31 kDa)	35	0	12.97	13.2624	12.9475	12.8739	11.4611	0	10.9791	0	0	12.901	12.8383	13.1335	13.6994	13.8243	12.3825	12.6951	12.9534	0	0	11.8301	11.7684	11.9207
A9UMV7	A9UMV7	Uqcr11	RCG29512 (Ubiquinol-cytochrome c reductase, complex III subunit XI) (Uqcr protein)	19	15.121	15.3303	14.5033	14.7181	14.9018	14.5739	0	14.4604	14.2591	14.6361	15.0856	15.2264	15.0429	14.4006	14.8047	14.5189	14.7683	14.839	13.6565	14.4055	14.5983	13.9737	13.5707
A9UMV9	A9UMV9	Ndufa7	Complex I-B14.5a (NADH dehydrogenase [ubiquinone] 1 alpha subcomplex subunit 7) (NADH-ubiquinone oxidoreductase subunit B14.5a)	60	0	0	0	0	0	0	0	0	15.0422	15.0488	0	11.1263	0	10.7576	0	0	0	0	15.5218	15.2434	15.601	14.8288	14.8656
A9UMW3	A9UMW3	Ahsp	Alpha hemoglobin-stabilizing protein (Erythroid associated factor) (Erythroid associated factor (Predicted))	1	13.4284	13.9665	13.2187	13.1159	13.1072	11.665	0	0	0	0	13.4368	12.9564	12.9563	12.9495	12.8217	13.4767	13.358	13.4821	0	0	0	11.9449	12.5264
B0BMS8	B0BMS8	Myl9	Myl9 protein (Myosin regulatory light polypeptide 9) (Myosin, light polypeptide 9, regulatory (Predicted))	13	0	0	0	0	0	12.2579	0	0	0	0	11.6857	12.354	11.3677	0	0	14.1047	0	13.8128	0	0	0	0	0
B0BMT9	B0BMT9	Sqor	Sqrdl protein (Sulfide quinone oxidoreductase) (Sulfide quinone reductase-like (Yeast), isoform CRA_a)	407	23.8928	23.5806	23.9986	24.2373	24.0938	22.6779	22.8135	22.7557	22.7235	22.5992	24.046	23.8069	23.9305	23.893	24.1213	23.7418	24.1234	23.897	22.5736	22.6546	22.7861	22.7754	22.758
B0BMW0	B0BMW0	Rab14	Ras-related protein Rab-14	282	14.5404	14.5219	14.7604	14.4267	14.0091	14.7727	15.0911	14.6191	14.8537	14.9714	14.4555	14.111	14.1681	14.4538	14.681	15.0188	14.7436	14.0683	15.5073	15.3176	15.1834	15.4147	15.3121
B0BMW2	B0BMW2	Hsd17b10	3-hydroxyacyl-CoA dehydrogenase type-2 (Hydroxyacyl-Coenzyme A dehydrogenase type II) (Hydroxysteroid (17-beta) dehydrogenase 10)	375	0	0	0	0	0	0	0	0	0	0	0	0	0	0	0	14.6677	15.0086	0	0	0	0	0	0
B0BMX6	B0BMX6	Rpp25l	Ribonuclease P/MRP subunit p25-like (Uncharacterized protein RGD1306576_predicted)	15	19.6294	19.7028	19.7407	19.676	19.7567	21.259	21.1996	21.4156	21.3694	21.467	19.9458	20.0137	19.8832	19.7059	19.6195	19.7029	19.5314	19.6513	21.5081	21.3473	21.3263	21.3328	21.4889
B0BMY7	B0BMY7	Twf2	Protein tyrosine kinase 9-like (A6-related protein) (Predicted), isoform CRA_b (Ptk9l protein) (Twinfilin actin-binding protein 2)	10	19.9869	20.0143	19.8277	19.9787	19.9484	21.8823	21.1748	21.5532	21.5636	21.4577	20.2542	20.0136	20.2042	20.0931	19.9216	20.2551	20.3606	20.3151	21.5643	21.4642	21.8613	21.9282	21.8099
B0BN18	B0BN18	Pfdn2	Prefoldin subunit 2	43	20.4543	20.5294	20.6348	20.4461	20.2958	21.6947	22.2131	21.97	22.0162	21.8677	20.5696	20.6167	20.6738	20.6627	20.5843	19.6929	19.8267	19.8619	21.8601	21.746	21.9748	21.9703	22.0592
B0BN20	B0BN20	Tspan6	Tetraspanin	22	13.058	0	12.6179	11.91	12.9296	14.5061	0	13.2479	13.4161	0	13.2618	13.1975	12.9347	12.7998	13.2333	12.9736	12.9604	0	0	13.77	13.4896	13.5308	13.7941
B0BN46	B0BN46	Grhpr	Glyoxylate and hydroxypyruvate reductase (Grhpr protein) (RCG54768, isoform CRA_a)	147	19.0496	19.1719	19.1448	19.4184	19.5071	20.8783	20.4981	20.7867	20.8157	20.78	19.3994	19.452	19.4218	19.6311	19.3848	19.8316	19.6936	19.9296	21.3525	21.0778	21.1148	21.2687	21.3348
B0BN51	P17136	Snrpb	Small nuclear ribonucleoprotein-associated protein B (snRNP-B) (snRPB) (SM11) (Sm protein B) (Sm-B) (SmB)	49	0	12.9244	0	0	0	15.0309	0	16.2508	16.1666	15.8653	12.6593	13.6243	12.1482	12.6404	0	13.0321	11.7786	12.4003	15.882	16.4383	16.1795	15.5492	15.6261
B0BN63	B0BN63	Ahsa1	Activator of Hsp90 ATPase activity 1 (LOC681996 protein) (RCG20659, isoform CRA_b)	106	15.9887	16.6858	16.432	16.0617	16.4295	14.7885	0	15.045	15.3365	15.1397	16.0486	16.3233	16.3002	16.1653	16.1742	16.1442	16.141	15.7357	15.5136	14.6233	15.2576	15.2971	15.4598
B0BN72	B0BN72	Mcrip1	Mapk-regulated corepressor-interacting protein 1 (Protein FAM195B)	14	20.7402	20.8487	20.701	20.8147	21.0263	22.3274	22.0476	22.4175	22.5091	22.2417	21.045	21.0498	20.8412	20.9436	20.67	20.8388	21.049	20.7667	22.4416	22.3949	22.6569	22.5024	22.4908
B0BN81	B0BN81	Rps5	40S ribosomal protein S5 (Ribosomal protein S5, isoform CRA_b) (Rps5 protein)	249	19.4899	19.5709	19.52	19.4709	19.7895	21.1827	21.1521	21.0206	21.2377	21.2224	19.7809	19.6822	19.5822	19.6586	19.6036	19.6249	19.6857	19.615	21.3749	21.492	21.5217	21.5914	21.3186
B0BN82	B0BN82	Rpf2	Ribosome production factor 2 homolog (Ribosome biogenesis protein RPF2 homolog)	16	14.6604	14.8926	14.8021	15.1466	15.3841	16.6549	15.8881	15.9095	15.8477	16.6798	15.7961	15.1457	15.4166	15.3513	15.5294	15.612	15.843	16.1682	17.2062	16.8867	17.3706	17.3135	17.1782
B0BN83	B0BN83	Armc1	Armadillo repeat-containing protein 1	43	18.1712	18.1118	18.2614	18.2547	18.337	19.6298	19.4722	19.7532	19.784	19.7832	18.0909	18.426	18.1251	18.3626	18.3438	17.9385	18.0091	18.2256	19.5784	19.713	19.7144	19.6797	19.6205
B0BN85	B0BN85	Sugt1	Protein SGT1 homolog (Suppressor of G2 allele of SKP1 homolog)	100	12.1563	14.6849	14.9305	14.5909	14.6287	0	0	14.4533	0	13.3052	14.5836	14.6846	0	14.7814	14.6984	0	0	12.9353	14.7383	0	14.9504	13.9812	14.3531
B0BN93	B0BN93	Psmd13	26S proteasome non-ATPase regulatory subunit 13 (26S proteasome regulatory subunit RPN9) (26S proteasome regulatory subunit S11) (26S proteasome regulatory subunit p40.5)	176	15.2167	15.2815	15.3103	15.0736	15.5701	16.7326	16.8031	16.8311	16.7879	16.6233	15.8744	15.7153	15.5996	15.6619	15.7792	15.4292	15.6085	15.1417	16.578	16.2538	16.4385	16.6763	16.5942
B0BNA5	B0BNA5	Cotl1	Coactosin-like protein	212	13.9594	14.6823	13.585	0	0	14.0009	0	13.9883	14.819	14.0245	14.077	13.5194	13.6985	13.5135	13.4281	13.3856	13.2636	0	0	0	14.85	0	0
B0BNB0	B0BNB0	Golt1b	Golgi transport 1B (Golt1b protein)	29	21.0463	21.0821	21.234	21.064	21.1956	22.9386	22.5467	22.5443	22.6554	22.3845	21.4271	21.1563	21.1484	21.2134	21.3079	21.2883	21.1777	21.1321	22.8534	22.6913	23.0445	22.982	22.8486
B0BNB4	B0BNB4	Meaf6	Chromatin modification-related protein MEAF6 (Esa1-associated factor 6 homolog)	17	16.8595	16.9338	16.8871	17.2329	17.2139	16.4249	16.1844	16.1952	16.0507	16.0868	17.1479	16.9261	16.6857	17.0341	17.1302	17.1653	17.3346	17.2928	16.305	15.9215	15.8832	16.47	15.9621
B0BNB9	B0BNB9	Htra2	HtrA serine peptidase 2 (RCG56292, isoform CRA_d)	68	0	14.0948	0	13.7414	13.5864	12.4854	0	12.7694	13.1851	13.26	13.6397	13.5487	13.8209	14.0126	13.7393	13.9709	13.5098	13.6246	0	0	12.416	12.8116	12.9133
B0BND9	B0BND9	LOC108348180	Signal recognition particle subunit SRP72	22	19.9422	20.1066	20.0113	19.928	20.0167	17.0539	16.0425	17.1041	16.6682	16.3518	19.8584	19.7327	20.012	19.9745	20.0216	19.6065	20.0584	19.7583	14.4733	14.06	14.0759	14.783	14.268
B0BND9	B0BND9	LOC108348180	Signal recognition particle subunit SRP72	22	19.9422	20.1066	20.0113	19.928	20.0167	17.0539	16.0425	17.1041	16.6682	16.3518	19.8584	19.7327	20.012	19.9745	20.0216	19.6065	20.0584	19.7583	14.4733	14.06	14.0759	14.783	14.268
B0BNE5	B0BNE5	Esd	S-formylglutathione hydrolase (FGH) (EC 3.1.2.12) (Esterase D)	131	0	12.8295	0	0	13.0529	16.9431	15.763	15.4371	15.8146	15.0196	13.3991	13.4387	14.1878	13.6544	13.9449	0	0	0	13.787	14.9217	15.7454	16.2331	15.1174
B0BNE6	B0BNE6	Ndufs8	Complex I-23kD (NADH dehydrogenase [ubiquinone] iron-sulfur protein 8, mitochondrial) (NADH-ubiquinone oxidoreductase 23 kDa subunit)	37	15.7555	16.0448	16.0643	15.5236	15.7812	14.9655	0	13.2917	14.4899	13.7977	15.8334	15.6718	15.6276	15.5913	15.9844	16.1916	16.2934	16.3032	14.9499	14.9048	14.7412	14.8039	14.5961
B0BNG3	B0BNG3	Lman2	Lectin, mannose-binding 2 (Lman2 protein) (RCG24303, isoform CRA_a)	316	0	0	13.6249	0	0	14.1655	15.2908	0	13.1855	0	13.7641	14.446	13.6621	0	0	0	0	0	13.6733	0	13.31	0	0
B0BNH1	B0BNH1	Gnptg	Gnptg protein (N-acetylglucosamine-1-phosphate transferase subunit gamma) (N-acetylglucosamine-1-phosphotransferase, gamma subunit, isoform CRA_a)	8	14.1148	14.4717	14.1552	14.3528	14.1887	13.8538	0	13.9934	14.5017	14.554	14.2141	14.3023	14.4468	14.7077	14.2892	13.8769	14.2291	14.0173	13.5993	14.0487	13.8069	13.8576	13.7293
B0BNI6	B0BNI6	Slc25a35	Similar to solute carrier family 25, member 35, isoform CRA_a (Solute carrier family 25, member 35)	31	18.4297	18.9381	18.1089	18.4296	18.5849	17.6078	17.7651	17.5955	17.5634	17.7157	18.0615	18.1983	18.1898	18.1917	18.2833	18.3301	17.9931	18.3973	17.1422	17.4926	17.5436	17.7838	17.343
B0BNJ1	B0BNJ1	Sri	LOC683667 protein (Sorcin)	92	19.673	19.5221	19.8947	19.7945	19.8387	14.6966	0	14.6623	14.3382	14.5068	19.4784	19.7251	19.6326	19.5642	19.4789	18.7309	19.5485	19.4778	14.2653	14.1614	14.2822	14.5013	14.4828
B0BNJ4	B0BNJ4	Ethe1	ETHE1, persulfide dioxygenase (Ethylmalonic encephalopathy 1) (Ethylmalonic encephalopathy 1 (Predicted))	11	13.7202	0	14.1382	13.5069	13.9928	14.9273	16.016	14.3987	14.1062	14.1416	14.3033	13.9373	14.0533	14.0766	14.5405	13.6163	14.3403	13.8145	14.5624	14.931	14.0989	14.8393	14.5651
B0BNK1	B0BNK1	Rab5c	RAB5C, member RAS oncogene family (RCG32615, isoform CRA_a) (Rab5c protein)	140	17.4916	17.7299	17.4003	17.4912	17.4084	17.4218	14.8982	17.0704	17.1588	16.6039	17.4865	17.2693	17.4075	17.3828	17.5856	17.4942	17.6838	17.421	16.8539	17.254	17.3585	17.4132	17.3439
B0BNL2	B0BNL2	Pin1	Peptidyl-prolyl cis-trans isomerase (EC 5.2.1.8)	74	19.6472	19.5636	19.6621	19.5675	19.5948	21.4322	21.0349	21.1379	20.9211	20.8699	19.996	19.9614	19.8909	19.8109	19.8786	19.8369	20.1975	19.8981	21.2361	21.2015	21.4071	21.5967	21.3079
B0BNM1	B0BNM1	Naxe	NAD(P)H-hydrate epimerase (EC 5.1.99.6) (Apolipoprotein A-I-binding protein) (AI-BP) (NAD(P)HX epimerase)	45	12.318	16.0717	0	11.8699	13.5736	21.2161	20.7153	21.127	21.2205	20.8683	17.6125	17.0444	16.517	16.6587	14.6752	15.732	15.4479	15.092	21.0736	21.0448	21.272	21.6249	21.2904
B0BNM9	B0BNM9	GLTP	Glycolipid transfer protein (GLTP)	13	16.2262	16.4415	15.9678	15.9131	16.4814	17.9988	17.5012	17.4786	17.2274	17.8079	15.934	15.574	15.9947	16.4147	16.5728	15.8392	15.2934	16.1778	18.0069	18.2121	18.7665	18.1427	18.2673
B0BNN0	B0BNN0	Tsta3	GDP-4-keto-6-deoxy-D-mannose-3,5-epimerase-4-reductase (EC 1.1.1.271)	28	15.5537	16.0262	15.2122	15.1642	15.4135	14.7094	0	14.4509	14.3678	14.7315	15.1686	15.3437	15.3646	15.4545	15.2411	15.5364	15.3481	15.1476	14.8776	14.8237	15.0075	15.182	14.8992
B0BNN3	B0BNN3	Ca1	Carbonic anhydrase 1 (EC 4.2.1.1) (Carbonate dehydratase I) (Carbonic anhydrase I) (CA-I)	53	18.1641	17.3087	16.2655	17.3975	17.1239	18.0791	17.6545	17.0728	18.8735	14.7263	17.0224	16.9173	17.0537	16.8499	16.1973	17.3253	17.5437	21.5014	15.2882	16.029	17.1435	16.6968	16.5114
B0K008	B0K008	Eif1	Eukaryotic translation initiation factor 1 (RCG33041, isoform CRA_b)	74	16.9635	16.654	16.6261	16.3924	16.7293	15.9095	0	16.012	15.838	16.2899	16.5148	16.3771	16.4237	16.3287	16.5181	16.1725	16.3973	16.6782	16.1973	16.0245	16.1808	15.5636	15.9237
B0K010	B0K010	Txndc17	Thioredoxin domain-containing protein 17	19	14.7002	14.8239	14.8252	14.636	14.8614	12.5439	0	12.9419	13.0591	13.7852	14.5107	14.412	14.53	14.7256	14.7242	14.2071	14.5425	14.4975	12.5617	0	12.6392	12.0613	12.768
B0K014	B0K014	Dtd1	D-aminoacyl-tRNA deacylase (EC 3.1.1.96)	40	0	0	13.4832	14.0131	0	0	0	0	0	0	14.5915	13.3962	14.0097	13.8314	14.2229	13.0222	13.6905	0	0	0	0	0	0
B0K020	B0K020	Cisd1	CDGSH iron-sulfur domain-containing protein 1 (MitoNEET)	37	14.845	14.9365	15.2589	14.7489	15.2128	15.705	0	15.2088	15.4406	15.6665	14.9428	14.6865	14.9215	15.2133	14.9395	14.6778	14.5789	14.7022	15.5688	15.2461	15.8606	16.1346	15.5119
B0K025	B0K025	Ostc	Oligosaccharyltransferase complex subunit OSTC	25	0	0	12.346	0	0	12.6977	0	0	0	0	11.9061	0	12.1634	11.9486	11.6665	0	0	0	0	0	0	0	0
B0K030	B0K030	Dnajb1	DnaJ (Hsp40) homolog, subfamily B, member 1 (Predicted), isoform CRA_b (DnaJ heat shock protein family (Hsp40) member B1) (Dnajb1 protein)	40	19.5815	19.2762	19.1294	19.5254	19.6632	20.0286	19.7961	19.9669	20.2078	20.2834	18.799	19.1947	19.4596	19.3797	19.3626	18.8061	19.3729	19.4096	20.2827	20.5297	20.2269	20.0806	19.9347
B0K031	B0K031	Rpl7	60S ribosomal protein L7 (RCG30479, isoform CRA_b) (Rpl7 protein)	340	17.672	17.4747	17.303	17.2141	17.5564	18.3601	17.9305	18.1735	18.4326	18.3977	17.2996	17.359	17.263	17.607	17.5221	17.6745	17.8343	17.7403	18.5803	18.4056	18.4066	18.5966	18.4562
B1H227	B1H227	Rcc1	LOC682908 protein (RCG31301, isoform CRA_a) (Regulator of chromosome condensation 1)	34	17.8443	17.5292	17.7519	17.8117	17.7485	18.1189	18.0374	18.3172	18.2959	18.1747	17.2091	17.487	17.3983	17.7992	17.6386	16.9358	17.2385	17.444	18.2287	18.412	18.3791	17.9695	18.1305
B1H241	B1H241	Ric8a	Protein Ric-8A (Synembryn-A)	21	14.8498	15.0171	15.2043	15.0507	15.2851	15.2025	0	15.1752	15.303	14.9011	15.368	15.3197	15.4459	15.3038	15.3785	14.856	15.2653	14.3912	14.5551	14.628	15.3811	14.9331	14.9263
B1H249	B1H249	Gnpnat1	Glucosamine 6-phosphate N-acetyltransferase (EC 2.3.1.4)	36	13.957	0	13.6574	14.1137	14.6666	0	0	0	14.0461	0	14.4521	14.0472	0	13.8085	13.9072	13.9062	14.2469	14.8684	13.6295	0	0	13.4967	13.992
B1H267	B1H267	Snx5	Sorting nexin-5	177	0	0	12.9161	12.821	14.0062	13.6598	0	14.1526	14.2164	13.6971	12.0367	12.4875	12.7842	12.9683	12.7535	12.863	13.1678	13.0784	0	13.7324	0	14.6231	13.8456
B1H271	B1H271	Slc25a42	Mitochondrial coenzyme A transporter SLC25A42 (Slc25a42 protein)	39	14.8281	15.3344	14.6498	14.5054	14.613	12.783	0	13.2433	13.5054	0	14.2671	14.3394	14.5241	14.6222	14.2447	13.6792	13.4685	13.7613	0	13.1802	13.1181	12.8137	12.6309
B1H2A6	B1H2A6	Fxr2	FMR1 autosomal homolog 2 (Fxr2 protein)	17	15.0521	15.6215	15.0011	15.3473	15.6745	13.56	0	0	14.9233	14.6976	14.5461	15.0215	15.2167	15.0127	15.0111	14.6289	14.2575	14.5652	0	14.1767	14.4248	14.4225	0
B1PLB1	B1PLB1	Cd34	CD34 antigen (Predicted) (CD34 antigen isoform 1) (CD34 molecule)	5	16.4201	16.5315	16.3303	16.3675	16.9811	15.5777	15.3783	15.9418	15.5922	15.8062	16.6821	16.4819	16.2844	16.7963	16.8744	16.09	16.6019	16.6429	15.9709	15.9905	15.7538	15.4385	15.6791
B1WBQ7	B1WBQ7	Msh2	DNA mismatch repair protein	21	17.4697	17.6904	17.4345	17.4568	17.6441	17.2599	17.896	17.165	17.1132	17.2064	17.3754	17.7593	17.4953	17.5029	17.4044	17.424	17.6496	17.2173	17.0602	16.7353	16.8326	17.0638	17.3237
B1WBS4	B1WBS4	Vps26b	Similar to Vacuolar protein sorting 26 homolog (VPS26 protein homolog), isoform CRA_a (VPS26 retromer complex component B) (Vps26b protein)	66	14.5652	14.6301	13.899	14.4535	14.3628	13.7894	0	13.6021	13.3977	13.8968	14.5429	14.1677	14.2205	14.2649	14.4837	14.5181	14.8855	0	13.6	13.4797	13.1617	13.5191	13.3826
B1WBW4	B1WBW4	Armc10	Armadillo repeat-containing protein 10	50	13.3829	13.0149	12.8237	12.8559	12.9928	0	0	0	0	0	13.4622	12.7751	13.4661	13.4702	13.5992	13.1278	13.4446	13.3073	0	12.3475	0	0	0
B1WBY1	B1WBY1	Cul1	Cul1 protein (Cullin 1) (Cullin 1 (Predicted), isoform CRA_a)	33	16.1815	16.4096	16.1132	16.1428	16.0297	19.215	18.9738	19.0652	18.8592	18.8285	16.7838	16.6396	16.4536	16.2612	16.2474	16.4149	16.0888	16.2048	18.8143	18.7391	18.7227	18.9307	18.9576
B1WBY5	B1WBY5	Dnajc11	DnaJ (Hsp40) homolog, subfamily C, member 11 (DnaJ (Hsp40) homolog, subfamily C, member 11 (Predicted)) (DnaJ heat shock protein family (Hsp40) member C11)	17	18.2788	18.4716	17.9116	18.092	18.391	17.1609	17.2166	17.1235	16.663	17.0767	18.7961	18.2795	18.5965	18.6424	18.8456	18.5153	19.013	18.4618	17.0475	16.3237	16.5839	16.8013	16.7196
B1WC16	B1WC16	Bclaf1	BCL2-associated transcription factor 1, isoform CRA_a (Bclaf1 protein) (Mitochondrial fission regulator 2)	46	16.157	15.7133	15.7663	15.5426	15.5198	16.1693	0	16.3898	15.5427	15.419	15.7332	15.575	15.7666	15.6783	16.0691	15.9116	16.048	15.3843	14.7632	14.7736	15.2933	15.4403	16.0998
B1WC26	B1WC26	Nans	N-acetylneuraminate synthase (N-acetylneuraminic acid synthase) (N-acetylneuraminic acid synthase (Sialic acid synthase) (Predicted), isoform CRA_a)	78	15.438	15.5462	14.9929	15.4014	15.6104	16.0907	14.0577	15.0706	15.8493	16.3374	15.7552	15.5438	15.4206	15.0356	15.4774	15.2557	15.8654	15.2103	15.5099	15.5391	15.4086	15.9508	16.1465
B1WC34	B1WC34	Prkcsh	Glucosidase 2 subunit beta (Glucosidase II subunit beta)	278	15.6537	16.0353	15.6207	15.3416	15.4903	15.0774	14.6458	14.1991	14.7902	0	15.5215	15.3989	15.337	15.6621	15.7757	15.2703	15.7623	15.448	14.1387	0	13.7259	13.8463	14.347
B1WC49	B1WC49	Api5	Api5 protein (Apoptosis inhibitor 5) (RCG26895, isoform CRA_b)	204	14.0415	13.5744	13.8033	13.864	13.6792	13.1064	12.799	12.8669	13.2091	13.4652	13.6487	13.1863	13.5212	13.6626	13.5998	13.3807	13.766	13.6199	13.3482	13.3164	12.9328	12.9566	13.2529
B1WC56	B1WC56	Nhp2	Ribonucloprotein	46	15.2815	15.4995	15.0781	15.8086	15.7135	13.1495	0	0	0	12.9444	15.7082	15.7449	15.7888	15.3082	15.511	15.9875	15.868	15.0953	0	0	0	0	0
B1WC61	B1WC61	Acad9	Complex I assembly factor ACAD9, mitochondrial (Acyl-CoA dehydrogenase family member 9) (ACAD-9) (EC 1.3.8.-)	180	18.2538	18.1917	18.1579	18.3203	18.2537	14.8835	0	12.6459	0	0	17.7069	18.092	17.9018	17.9943	18.3131	17.382	17.9413	17.5597	0	0	0	0	0
B1WC67	B1WC67	Slc25a24	RCG29001 (Slc25a24 protein) (Solute carrier family 25 member 24)	88	0	13.3134	13.3821	12.8813	13.0021	13.0394	0	12.5822	12.422	12.6548	13.4095	13.4132	13.3008	13.2493	13.4689	13.4485	13.0671	12.736	0	12.9725	12.7952	0	12.4038
B1WC73	B1WC73	Arl6	ADP-ribosylation factor-like protein 6	7	0	0	0	0	0	16.3501	0	0	0	0	18.3505	18.0044	17.9467	12.8477	0	16.9081	12.8775	15.9169	0	0	0	0	0
B2GUV5	B2GUV5	Atp6v1g1	V-type proton ATPase subunit G	82	21.0401	21.7517	21.1892	21.0224	21.3988	20.9649	20.7172	20.5047	20.7908	20.866	21.3901	21.2534	21.3609	21.3076	21.4529	21.4287	21.151	21.0782	20.7018	20.5248	20.7116	21.0089	20.7666
B2GUZ2	B2GUZ2	Ska3	Spindle and kinetochore-associated protein 3	21	0	18.951	19.2793	19.4162	19.4572	14.5261	0	15.8646	16.0774	16.4554	18.413	18.7057	19.0202	19.1697	18.8181	16.782	11.1086	18.4347	15.3071	15.6813	15.5941	14.2744	14.4529
B2GUZ3	B2GUZ3	Mthfd1l	Formyltetrahydrofolate synthetase (EC 6.3.4.3)	77	0	13.2593	13.6058	13.1107	14.0076	15.5923	0	14.2075	14.6103	14.3553	14.0558	14.5322	14.3902	14.0189	14.3598	0	0	13.767	15.7306	15.9822	15.2199	14.8051	14.9221
B2GUZ5	B2GUZ5	Capza1	F-actin-capping protein subunit alpha-1 (CapZ alpha-1)	72	17.6319	17.3624	18.1167	17.891	18.178	17.983	17.6374	18.091	18.6576	17.9741	18.0874	18.0515	18.0653	17.7099	18.0296	17.8798	18.1093	17.8414	17.7858	17.7448	17.6408	18.0777	17.9248
B2GUZ7	B2GUZ7	Tbcc	Tubulin-folding cofactor C	86	0	0	0	0	0	0	0	0	0	0	0	0	0	0	0	0	0	0	0	0	0	0	0
B2GUZ9	B2GUZ9	Fam49b	Fam49b protein (Family with sequence similarity 49, member B) (Similar to 0910001A06Rik protein (Predicted), isoform CRA_a)	86	0	11.4782	11.5144	11.4061	11.4319	0	0	0	0	0	11.7754	13.1738	10.7574	10.7384	10.8507	15.0816	11.8056	11.5733	0	11.8856	0	0	0
B2GV01	B2GV01	Mta2	Metastasis-associated 1 family, member 2 (Metastasis-associated gene family, member 2) (Mta2 protein)	49	19.5803	19.1263	19.7768	19.7126	19.8826	19.8578	19.7323	19.6339	19.5377	19.4544	19.9583	19.8204	19.9713	19.6999	19.8112	19.7222	19.816	19.7838	19.6683	19.4673	19.4404	19.8309	19.7676
B2GV06	B2GV06	Oxct1	Succinyl-CoA:3-ketoacid coenzyme A transferase 1, mitochondrial (EC 2.8.3.5) (3-oxoacid CoA-transferase 1) (Somatic-type succinyl-CoA:3-oxoacid CoA-transferase) (SCOT-s)	217	19.3425	19.1819	19.6348	19.4418	19.4373	19.1892	19.5893	19.2331	19.1568	19.2248	19.5162	19.4286	19.3203	19.3832	19.4696	19.0338	19.2325	19.2589	19.0881	18.89	18.629	18.7787	18.5336
B2GV08	B2GV08	Ap1s2	AP complex subunit sigma	26	19.5007	19.3808	19.3818	19.4247	19.1093	21.0018	20.8953	21.0317	20.8567	20.8104	19.4492	19.4624	19.3622	19.4862	19.4729	19.5453	19.5562	19.5685	21.0192	20.8054	21.0779	20.9776	21.0087
B2GV15	B2GV15	Dbt	Dihydrolipoamide acetyltransferase component of pyruvate dehydrogenase complex (EC 2.3.1.-)	281	0	13.5101	13.2408	13.0759	13.4863	13.5248	0	0	0	13.1977	13.3685	13.5289	13.2021	13.5077	0	13.5825	13.3817	12.9679	0	0	13.4303	0	13.0188
B2GV24	B2GV24	Ufl1	E3 UFM1-protein ligase 1 (EC 2.3.2.-) (E3 UFM1-protein transferase 1) (Multiple alpha-helix protein located at ER) (Regulator of C53/LZAP and DDRGK1)	444	0	0	0	0	0	0	0	0	0	0	12.4122	12.4494	11.7468	0	12.032	14.4217	13.3238	0	0	0	0	0	0
B2GV31	B2GV31	Muc1	MUC1-CT (Mucin-1) (Mucin-1 subunit alpha) (Mucin-1 subunit beta)	16	0	0	12.6775	0	0	13.7341	13.4802	0	14.1238	0	12.5346	13.1201	12.9515	0	13.0655	12.3059	12.9026	0	0	14.7186	13.2373	13.7083	13.3487
B2GV54	B2GV54	Nceh1	Neutral cholesterol ester hydrolase 1 (NCEH) (EC 3.1.1.-) (Arylacetamide deacetylase-like 1)	56	14.9751	14.6928	14.9523	15.2033	14.5112	13.6008	0	14.5372	14.0979	13.8118	14.5992	14.1972	14.5095	14.2832	14.8278	14.8355	14.8031	14.8738	14.5556	14.26	13.5387	13.7102	14.2798
B2GV55	B2GV55	Ube2q1	Ubiquitin-conjugating enzyme E2 Q1 (Ubiquitin-conjugating enzyme E2Q (Putative) (Predicted), isoform CRA_a) (Ubiquitin-conjugating enzyme E2Q family member 1)	21	18.2185	0	17.4928	17.4701	17.575	15.8189	15.3141	18.0893	18.4056	18.5544	17.5442	17.537	17.6493	17.6908	17.9075	18.0404	18.5046	19.0681	0	15.4097	14.8439	18.1574	18.1549
B2GV65	B2GV65	Higd2a	HIG1 domain family, member 2A (HIG1 hypoxia-inducible domain family, member 2A) (RCG24095, isoform CRA_d)	20	15.7791	15.2918	15.7923	15.8986	16.0591	14.225	0	0	0	0	15.9071	0	15.6447	15.5903	15.6302	15.707	16.2402	0	0	0	0	0	0
B2GV72	B2GV72	Cbr3	Carbonyl reductase 3 (Carbonyl reductase 3 (Predicted))	5	16.0165	15.4372	15.3639	15.3516	15.6416	17.633	17.5973	17.6395	17.8088	17.8883	15.7367	15.8212	15.3642	15.7102	15.3432	15.615	15.6486	15.8203	18.1512	17.9999	18.2173	18.289	18.4302
B2GV73	B2GV73	Arpc3	Actin-related protein 2/3 complex subunit 3	41	15.9094	16.3623	15.5348	15.2153	16.0879	15.5696	16.0886	14.7666	15.2791	15.4164	15.4452	15.7903	15.6444	15.6812	15.6288	16.046	16.0147	15.9648	15.7979	15.645	15.4988	15.7544	15.8801
B2GV74	B2GV74	Klc2	Kinesin light chain	120	16.0548	16.7551	15.9672	16.456	16.4482	16.4929	10.7609	16.1222	15.5728	16.1736	16.629	16.456	16.0489	16.512	16.8815	17.2084	16.6602	16.3272	16.0991	15.7167	15.6848	16.2314	16.2023
B2GV96	B2GV96	Ccdc115	Coiled-coil domain-containing 115 (Similar to 2310061I09Rik protein (Predicted))	21	13.2842	13.3298	13.8757	13.727	13.7202	12.2827	0	12.0593	12.9545	0	13.3904	13.147	13.5872	13.5541	13.8541	0	0	0	0	0	0	0	12.3507
B2RYB3	B2RYB3	Srrm1	Serine and arginine repetitive matrix 1 (Srrm1 protein)	16	14.6112	14.3802	15.0193	14.6443	14.4698	12.6126	12.558	13.0528	12.7074	0	14.7294	14.5065	14.5493	14.3294	14.898	14.3025	14.7172	14.6833	0	0	12.3782	12.9644	12.6893
B2RYD7	B2RYD7	Stt3b	Dolichyl-diphosphooligosaccharide--protein glycotransferase (EC 2.4.99.18)	124	0	13.8859	13.6564	14.2763	14.0111	14.3803	0	0	13.1711	0	13.2899	0	13.9018	13.8594	0	14.2597	0	0	13.5473	14.7614	13.8848	14.6217	14.1828
B2RYF6	B2RYF6	Clptm1	CLPTM1 regulator of GABA type A receptor forward-trafficking (Cleft lip and palate associated transmembrane protein 1) (Cleft lip and palate associated transmembrane protein 1 (Predicted))	14	14.7548	14.5704	14.9952	14.4925	14.9403	13.6741	0	13.181	13.2674	13.8741	14.0373	14.4843	14.6241	14.4374	14.6361	14.5765	14.7087	14.792	0	13.1101	13.2302	13.1633	13.1855
B2RYG6	B2RYG6	Otub1	Ubiquitin thioesterase OTUB1 (EC 3.4.19.12) (Deubiquitinating enzyme OTUB1) (OTU domain-containing ubiquitin aldehyde-binding protein 1) (Otubain-1) (Ubiquitin-specific-processing protease OTUB1)	133	16.633	16.8556	17.1452	17.2739	17.1825	16.7837	14.7774	16.6825	17.0432	16.7536	16.9819	16.8876	16.7239	16.9901	16.9035	17.0393	17.0314	17.1581	16.9597	16.674	16.8952	16.815	16.872
B2RYI2	B2RYI2	Srp68	Signal recognition particle subunit SRP68 (SRP68)	437	17.4534	17.4859	17.3502	17.4914	17.5174	16.6951	10.4453	16.6689	16.8751	16.7794	17.3302	17.4225	17.4115	17.4771	17.6229	17.3372	17.6682	17.6445	17.0467	16.8271	17.0074	16.8722	16.9408
B2RYJ1	B2RYJ1	Anapc2	Anaphase-promoting complex subunit 2	17	19.6255	19.6199	19.918	19.6522	19.8835	17.684	18.3647	17.8947	17.7755	17.3612	19.3043	19.418	19.3603	19.4879	19.4785	19.314	19.359	19.6081	14.0349	15.0863	15.3373	15.3019	14.2419
B2RYJ7	B2RYJ7	Actr1b	ARP1 actin-related protein 1 homolog B (Yeast) (Actin-related protein 1B) (RCG22324, isoform CRA_a)	227	17.2111	17.25	17.6345	17.4544	17.484	18.0223	16.8598	17.5405	17.5564	17.6146	17.5996	17.4248	17.5922	17.4885	17.4185	17.26	17.625	17.3398	17.5516	17.6281	17.9747	17.8016	17.5218
B2RYL1	B2RYL1	Derpc	Decreased expression in renal and prostate cancer protein	12	0	0	0	0	0	15.6348	0	17.3347	17.1256	17.3296	13.5335	13.8643	0	13.2515	0	12.8438	0	0	17.3306	17.2546	15.8891	0	17.6268
B2RYM5	B2RYM5	Brcc3	Lys-63-specific deubiquitinase BRCC36 (EC 3.4.19.-) (BRCA1-A complex subunit BRCC36) (BRCA1/BRCA2-containing complex subunit 3) (BRCA1/BRCA2-containing complex subunit 36) (BRISC complex subunit BRCC36)	17	15.8742	16.0767	16.3039	15.5958	15.8153	16.1558	0	14.197	14.7206	14.3876	15.4272	15.7966	16.0853	16.3661	16.3128	15.9264	16.0614	15.4332	0	0	15.0339	14.6401	15.0735
B2RYM8	B2RYM8	Fam210b	Family with sequence similarity 210, member B (Similar to RIKEN cDNA 2010011I20 (Predicted), isoform CRA_a)	9	13.2268	0	13.4703	13.0177	13.9153	0	0	12.1313	0	13.5655	13.864	13.5121	13.208	13.6854	13.8891	13.4126	13.3283	12.9567	13.1559	0	0	0	12.3779
B2RYN0	B2RYN0	Pgm3	Phosphoacetylglucosamine mutase (PAGM) (EC 5.4.2.3) (Acetylglucosamine phosphomutase) (N-acetylglucosamine-phosphate mutase)	122	13.7696	13.2276	13.3805	13.8314	13.3399	13.6416	0	0	0	13.8442	13.7937	13.5003	13.5492	13.4078	13.8435	14.0982	13.6954	14.0612	13.9348	13.7135	0	13.4553	13.6973
B2RYN1	B2RYN1	Fn3krp	Protein-ribulosamine 3-kinase (EC 2.7.1.172)	15	15.1485	15.078	15.3704	14.1882	15.3541	15.9211	16.0472	16.1556	16.0302	16.1093	14.0242	15.15	15.0721	14.551	15.0478	14.8329	14.8705	14.6286	16.4481	16.0936	16.4659	16.0063	16.2471
B2RYN3	B2RYN3	Eef1e1	Eukaryotic translation elongation factor 1 epsilon 1 (RCG43901)	103	15.3209	14.8918	15.251	16.7573	16.1086	16.0908	0	16.4716	17.0675	16.0964	15.4409	16.2336	15.7606	15.4096	15.7283	15.5548	15.8248	15.5219	15.5335	16.0798	16.042	16.6369	16.1312
B2RYP4	B2RYP4	Snx2	Sorting nexin-2	235	17.4924	17.2828	17.0611	16.9052	16.8709	17.9198	17.4615	18.2074	18.0535	17.7742	16.9798	16.9799	16.8608	16.95	16.9188	16.8212	16.8874	17.5697	18.1713	17.9636	18.0212	18.2439	18.3798
B2RYP6	B2RYP6	Luc7l2	LUC7-like 2 (S. cerevisiae) (LUC7-like 2 (S. cerevisiae) (Predicted)) (LUC7-like 2 pre-mRNA-splicing factor)	84	14.1511	14.2123	14.8332	14.31	14.5429	14.1933	13.944	14.4725	13.9948	14.7625	14.0933	14.0025	14.2311	14.5285	14.1111	14.0748	13.7073	13.9688	14.5923	14.4055	14.3372	14.3737	14.3593
B2RYQ2	B2RYQ2	Ptpa	Serine/threonine-protein phosphatase 2A activator (EC 5.2.1.8) (Phosphotyrosyl phosphatase activator)	90	19.8439	19.6454	19.9536	19.8972	20.027	19.2501	19.4301	19.2143	19.118	19.2228	20.0028	19.7535	20.0604	20.0613	20.1226	19.3787	19.9106	19.813	19.0712	18.9023	19.0831	19.1901	19.1729
B2RYQ5	B2RYQ5	Erh	Enhancer of rudimentary homolog	91	0	0	0	13.9449	13.7477	0	0	0	0	0	13.9353	0	13.6473	13.6797	13.833	12.6433	13.1943	0	0	0	0	0	0
B2RYS2	B2RYS2	Uqcrb	Cytochrome b-c1 complex subunit 7	79	0	13.0503	13.4617	0	0	16.3167	15.226	17.4391	16.0249	16.0464	12.8679	13.6114	14.089	0	0	13.1855	13.1464	13.1488	15.9962	16.2779	15.8176	16.6499	16.2163
B2RYS8	B2RYS8	Ndufb8	NADH dehydrogenase [ubiquinone] 1 beta subcomplex subunit 8, mitochondrial (Complex I-ASHI) (NADH-ubiquinone oxidoreductase ASHI subunit)	62	16.1274	16.5433	16.0994	16.2521	16.456	16.2186	15.894	16.0256	16.1515	15.773	16.6082	16.7395	16.8721	16.1292	16.276	16.8663	16.444	16.5961	15.5097	15.75	16.0647	15.8402	15.9411
B2RYU7	B2RYU7	Cbx5	Cbx5 protein (Chromobox 5) (Chromobox homolog 5 (Drosophila HP1a) (Predicted), isoform CRA_a) (Chromobox homolog 5 (HP1 alpha homolog, Drosophila))	19	0	0	13.6137	0	0	14.1709	13.5928	13.395	12.2406	0	13.189	0	0	0	13.4172	13.397	13.4633	13.2079	0	0	0	13.2619	0
B2RYV8	B2RYV8	Mrpl52	39S ribosomal protein L52, mitochondrial	8	17.5593	17.8781	17.6501	17.795	17.7931	17.304	17.152	17.463	17.201	17.3688	17.9456	17.9232	17.6903	17.8198	17.8353	18.1742	17.9576	17.7909	17.419	17.1408	17.0117	17.1987	17.287
B2RYW7	B2RYW7	Srp14	Signal recognition particle 14 kDa protein	183	15.8091	16.0552	15.7141	15.7322	15.7018	14.4521	0	14.6619	14.8046	13.4903	15.719	15.7247	15.7913	15.7048	15.6173	15.0931	15.5332	15.4052	0	14.5625	12.5396	0	14.2978
B2RYW9	B2RYW9	Fahd2	Fumarylacetoacetate hydrolase domain-containing protein 2 (EC 3.-.-.-)	31	15.6844	15.3574	16.3413	15.5632	15.6785	16.4542	15.6468	15.643	16.2223	15.7216	15.6559	15.6771	15.3868	15.4067	15.9527	15.6334	15.686	0	15.7612	15.7041	15.7596	15.7407	16.0423
B2RYX0	B2RYX0	Naca	Naca protein (Nascent polypeptide-associated complex subunit alpha) (Nascent-polypeptide-associated complex alpha polypeptide (Predicted), isoform CRA_b)	130	0	14.3904	13.7931	13.7393	13.1426	14.0241	0	0	0	0	14.0341	14.0936	14.0741	13.508	0	13.8605	0	13.1574	0	0	0	12.9433	12.4266
B2RZ08	B2RZ08	Tmem263	RGD1563325 protein (Transmembrane protein 263) (Uncharacterized protein RGD1563325_predicted)	60	0	13.0668	0	13.3205	0	13.7769	0	15.2402	14.9329	15.5662	0	0	0	13.3692	0	0	0	0	14.9705	14.8073	15.0787	14.7899	14.3558
B2RZ27	B2RZ27	Sh3bgrl3	SH3 domain binding glutamic acid-rich protein-like 3 (SH3 domain binding glutamic acid-rich protein-like 3 (Predicted), isoform CRA_b) (SH3 domain-binding glutamate-rich protein-like 3)	34	16.7126	0	14.9513	13.6884	13.7221	13.634	0	14.5988	13.5582	13.7266	13.2207	15.0717	0	14.5885	14.1992	14.2894	15.0582	20.6718	0	14.3891	13.5062	13.6901	0
B2RZ37	B2RZ37	Reep5	Receptor expression-enhancing protein 5 (Polyposis locus protein 1 homolog)	111	17.687	17.5727	17.7029	17.5084	17.9021	18.5343	18.1588	18.4016	18.2529	18.0302	17.9347	18.0502	17.4818	17.581	18.1476	17.4233	18.2004	18.1193	18.575	17.2257	18.3299	18.2642	18.5257
B2RZ66	B2RZ66	Srp19	Signal recognition particle 19 (Signal recognition particle 19 (Predicted), isoform CRA_a)	58	0	13.5465	13.9193	13.7866	13.6047	15.166	0	14.5865	14.232	0	14.7749	13.7442	0	13.6524	14.1528	14.8525	14.0652	14.3462	14.6587	14.5515	14.2389	14.7538	14.4409
B2RZ72	B2RZ72	Arpc4	Actin-related protein 2/3 complex subunit 4	187	15.639	15.5262	15.5565	15.4372	15.6916	15.5528	14.9036	15.1351	15.4447	15.6284	15.5273	15.1104	15.9201	15.7996	15.5936	15.0316	14.9269	15.6871	15.2353	15.5407	15.4971	15.2772	16.146
B2RZ74	B2RZ74	Snrnp70	U1 small nuclear ribonucleoprotein 70 kDa	117	15.7571	16.0107	16.3611	16.3466	15.8647	14.3334	14.4506	14.0477	14.0446	0	16.289	15.6653	15.791	16.0231	15.5171	15.0264	15.3776	15.5392	14.126	14.4754	0	14.2652	14.07
B2RZ77	B2RZ77	Dpt	Dermatopontin (Dermatopontin (Predicted), isoform CRA_a) (Dpt protein)	16	14.6044	15.1998	16.5844	14.6556	15.0393	15.8494	16.8449	15.9165	16.0253	15.509	14.5961	14.4964	15.0746	14.5986	15.4227	13.9936	14.5513	14.2723	16.0496	15.9172	16.0217	16.4907	16.285
B2RZB5	B2RZB5	Chmp2a	Charged multivesicular body protein 2A (Chromatin modifying protein 2A) (Similar to RIKEN cDNA 1500016L11 (Predicted), isoform CRA_c)	21	14.7924	14.9178	14.738	14.7827	14.947	14.3637	0	14.1815	14.3637	14.7508	14.2392	14.4255	14.7725	14.5961	14.533	14.1547	14.3046	14.6646	14.1057	14.3987	14.4183	13.9172	14.4581
B2RZB6	B2RZB6	Lsm8	U6 snRNA-associated Sm-like protein LSm8	95	20.015	19.8789	19.6828	20.0462	20.0692	21.7528	21.5665	21.437	21.4258	21.3413	20.4582	20.0752	20.0487	20.2512	20.0018	20.1557	20.3318	19.9863	21.7276	21.4415	21.9295	21.8665	21.7018
B2RZB7	B2RZB7	Snrpd1	Small nuclear ribonucleoprotein Sm D1 (snRNP core protein D1)	27	14.1394	14.4155	13.9936	14.48	14.427	13.4413	0	13.6268	13.1275	13.1389	14.1672	13.9596	13.6604	13.6577	14.3845	14.4798	14.5911	14.4589	0	13.4353	0	13.831	13.8591
B2RZC6	B2RZC6	Ilf2	Ilf2 protein (Interleukin enhancer-binding factor 2) (RCG62739, isoform CRA_a)	78	13.9331	14.7159	14.6954	14.1118	14.4602	14.2338	0	14.1622	14.5429	14.0223	14.2924	14.6392	14.0452	0	14.3709	14.7455	15.2479	14.1097	13.7769	13.9715	14.5851	14.4898	13.8369
B2RZD1	B2RZD1	Sec61b	Protein transport protein Sec61 subunit beta	84	14.2465	13.9105	13.5236	14.0168	14.3681	13.2618	0	0	13.5925	14.0275	13.8658	14.1819	14.5026	13.6618	13.588	0	13.5078	13.705	13.908	13.5542	13.6534	12.5795	12.9182
B2RZD6	B2RZD6	Ndufa4	NDUFA4, mitochondrial complex-associated (Ndufa4 protein) (RCG28086, isoform CRA_a)	89	16.0756	15.0948	16.6634	16.6074	16.5729	14.905	0	14.5093	0	0	16.4282	16.3543	16.3514	16.3587	16.7618	15.8753	16.3027	16.1855	0	0	14.7504	0	13.8519
B3DM90	B3DM90	Ncstn	Nicastrin	86	13.5189	13.4475	13.3645	12.7179	13.6342	12.1893	0	0	0	0	13.1365	13.0531	13.7122	13.0954	13.0716	12.4425	12.8721	12.7898	0	12.1	12.5845	12.13	0
B3DMA1	B3DMA1	Atxn2l	Ataxin 2-like (Atxn2l protein)	36	14.5989	14.4353	14.869	14.9162	14.6661	13.825	0	14.8088	14.5608	14.5288	14.8813	14.7558	14.8192	14.7329	14.8069	14.1479	14.1172	14.3699	13.8368	14.2114	14.2593	14.1743	13.7869
B3DMA2	B3DMA2	Acad11	Acyl-CoA dehydrogenase family member 11 (ACAD-11) (EC 1.3.8.-)	7	0	0	0	0	0	0	0	11.2509	0	0	0	0	0	0	0	13.544	0	12.0264	0	0	0	12.5827	11.4108
B4F774	B4F774	Gdap1l1	Ganglioside-induced differentiation-associated protein 1-like 1 (Ganglioside-induced differentiation-associated protein 1-like 1 (Predicted)) (Gdap1l1 protein)	33	12.5111	14.1495	13.034	12.6866	13.4021	12.5643	0	0	13.0415	13.946	12.9143	13.6322	13.0664	13.0742	12.8955	13.1633	12.5105	12.3964	13.478	12.9854	13.4552	12.9021	13.1165
B4F775	B4F775	Gopc	Golgi associated PDZ and coiled-coil motif containing (Predicted) (Golgi-associated PDZ and coiled-coil motif-containing)	36	16.9862	17.0124	17.4824	17.0711	16.8819	16.0387	0	15.4899	15.2191	15.5835	17.0331	17.0923	16.8938	16.8446	17.1479	16.8845	17.0448	16.9788	15.6403	15.0996	15.13	15.7499	15.3187
B4F7A5	B4F7A5	Cd99	CD99 molecule (Xg blood group) (Cd99 protein) (RCG58573, isoform CRA_b)	12	13.3957	13.3278	13.313	13.6138	12.8722	0	0	13.0357	12.5211	0	12.9241	13.478	12.9297	13.1143	12.606	12.6679	13.8879	13.4152	13.5716	12.6059	12.9996	12.9714	13.0284
B4F7A9	B4F7A9	Csnk2a2	Casein kinase 2 alpha 2 (Casein kinase 2, alpha prime polypeptide)	40	0	13.5565	13.8615	13.3773	13.2939	13.0304	0	0	0	0	13.6598	13.8295	13.8469	14.1825	13.5174	13.8794	13.3451	13.3856	12.3856	12.9023	13.4715	12.8745	0
B4F7C2	B4F7C2	Tubb4a	Tubulin beta chain	36	15.9061	16.2732	15.4402	15.6144	15.6181	14.6446	0	14.2861	14.7084	15.837	15.032	15.5419	15.7889	15.632	15.6196	14.9229	14.8743	15.2859	14.1587	14.4384	14.2424	14.2192	14.1898
B4F7C9	B4F7C9	Stt3a	Dolichyl-diphosphooligosaccharide--protein glycotransferase (EC 2.4.99.18)	204	18.1378	17.6298	17.8037	17.8802	18.1503	18.4636	18.6939	18.5615	18.3578	18.6871	18.008	17.6138	17.7286	18.1365	18.1016	17.8363	18.2527	18.1181	18.9936	18.5078	18.7235	18.601	18.701
B4F7E8	B4F7E8	Niban2	Protein Niban 2 (Meg-3) (Niban-like protein 1) (Protein FAM129B)	58	18.1641	17.8174	17.9791	17.8209	17.9181	17.6138	17.7423	17.7187	17.532	17.5868	17.9092	17.8801	17.9923	17.8876	17.8639	17.8064	17.6761	17.7698	17.575	17.5684	17.6071	17.7637	17.6683
B5D5N9	B5D5N9	Slc7a2	Cationic amino acid transporter 2 (CAT-2) (CAT2) (Low affinity cationic amino acid transporter 2) (Solute carrier family 7 member 2)	75	20.3129	19.9079	20.1473	20.269	20.0833	19.0637	18.9537	18.8272	19.0878	18.9761	20.0886	19.8973	20.0955	20.2273	20.1722	19.6306	20.019	19.6768	19.0206	19.0402	19.2543	19.1205	18.9453
B5DEF3	B5DEF3	Ggcx	Gamma-glutamyl carboxylase (EC 4.1.1.90) (Peptidyl-glutamate 4-carboxylase) (Vitamin K gamma glutamyl carboxylase) (Vitamin K-dependent gamma-carboxylase)	18	17.5486	17.7446	17.4974	17.2596	17.6403	16.6829	13.5559	16.4417	16.6806	16.9834	16.991	17.1735	17.3827	17.3929	17.5558	17.4702	17.3484	17.3092	16.8841	16.5187	16.8704	16.7721	16.774
B5DEH2	B5DEH2	Erlin2	Erlin-2 (Endoplasmic reticulum lipid raft-associated protein 2) (Stomatin-prohibitin-flotillin-HflC/K domain-containing protein 2) (SPFH domain-containing protein 2)	149	16.7909	16.7511	16.2674	16.2026	16.8512	17.0051	15.6064	16.768	17.1419	17.3461	16.4743	16.3798	16.6234	16.5727	16.474	16.5063	16.3007	16.616	17.5393	17.1991	17.5667	17.4287	17.1845
B5DEI0	B5DEI0	Pcyox1l	Pcyox1l protein (Prenylcysteine oxidase 1-like)	52	16.7642	16.6956	17.2469	17.0558	16.9769	16.4496	13.9332	16.3169	15.711	14.5713	17.2613	16.9528	17.0284	16.9432	17.0079	16.7077	17.1613	17.2951	16.2173	16.1772	16.4522	16.429	16.3363
B5DEJ5	B5DEJ5	Eefsec	Eefsec protein (Eukaryotic elongation factor, selenocysteine-tRNA-specific) (Similar to MJ0495-like protein SelB (Predicted), isoform CRA_a)	61	16.3222	16.3042	16.4914	16.5303	16.5738	15.3278	0	14.6688	14.9405	15.1297	16.4427	16.5376	16.5407	16.3762	16.2111	16.8327	16.1876	16.33	14.6317	13.6839	13.0554	13.7471	13.9879
B5DEK0	B5DEK0	Rprd1b	Regulation of nuclear pre-mRNA domain-containing 1B	122	0	13.5788	13.0435	0	0	0	0	0	0	0	12.9606	0	13.1311	12.7035	13.3965	0	0	12.1709	0	0	0	0	0
B5DEL7	B5DEL7	Sec61g	Protein transport protein Sec61 subunit gamma	36	18.62	17.9525	18.464	18.4846	18.825	16.306	16.4077	16.3254	16.0773	16.7172	18.1434	18.1545	18.3558	18.3547	18.3836	17.1528	17.9038	18.1831	15.6335	16.5623	16.389	15.6093	15.6218
B5DEL8	B5DEL8	Ndufs5	Complex I-15 kDa (NADH dehydrogenase [ubiquinone] iron-sulfur protein 5) (NADH-ubiquinone oxidoreductase 15 kDa subunit)	45	12.207	12.5263	12.2836	12.8365	12.431	11.2192	0	11.6507	0	0	12.198	12.3721	11.7511	12.1165	12.3147	13.0775	12.5785	14.3957	11.5643	0	0	0	0
B5DEN5	B5DEN5	Eef1b2	Elongation factor 1-beta	219	16.6698	16.6758	16.6306	16.4759	16.6634	15.8485	16.4201	15.9181	15.8476	16.1693	16.4888	16.4968	16.5669	16.4409	16.7085	16.6584	16.9767	16.4357	15.7214	16.3027	16.1335	15.8876	15.826
B5DEP5	B5DEP5	Trip4	RCG58191 (Thyroid hormone receptor interactor 4) (Trip4 protein)	57	0	14.2934	14.1679	13.6786	14.4841	14.4592	0	0	0	0	14.376	14.2915	14.2079	14.3271	14.6392	14.1161	14.5778	14.1766	0	0	0	0	0
B5DES0	B5DES0	Snrpd2	Small nuclear ribonucleoprotein Sm D2 (Sm-D2) (snRNP core protein D2)	88	15.6632	15.4814	15.5369	15.7463	15.6086	14.7572	0	15.1635	15.3244	13.1822	15.3717	15.6093	15.9546	15.5658	15.5155	15.2415	15.3815	15.19	13.5289	14.9345	14.8962	14.8686	14.8213
B5DEY8	B5DEY8	Snx6	Sorting nexin	19	15.1497	16.6224	15.7306	15.8203	15.874	14.7118	0	14.255	13.5291	14.2678	15.983	15.7124	15.614	16.3727	16.0761	16.0353	16.1068	16.0008	0	13.3421	12.7317	13.8377	12.2791
B5DEZ4	B5DEZ4	Tcerg1	Tcerg1 protein (Transcription elongation regulator 1)	44	15.1724	15.3264	14.8773	14.5108	14.7825	14.5415	0	14.475	15.3788	15.1839	14.5574	14.9219	15.1653	15.0643	14.8464	14.5937	14.6838	14.5884	14.5775	14.8645	15.0467	14.5962	14.3534
B5DF05	B5DF05	Rasip1	Ras interacting protein 1 (Predicted), isoform CRA_a (Ras-interacting protein 1)	2	20.6086	20.2363	21.3387	20.8357	20.5959	18.2395	18.855	17.809	17.6784	18.2421	20.0043	20.2305	20.0655	20.6357	20.7345	19.9051	20.6922	20.6012	17.4498	16.8784	16.6594	16.4103	16.5897
B5DF41	B5DF41	Snph	Syntaphilin	14	14.8945	14.9981	14.8864	15.1613	15.0948	11.9176	0	0	0	0	14.41	14.7695	14.7149	14.8322	14.6714	14.6283	14.9339	14.9939	0	0	0	0	0
B5DF46	B5DF46	Pmm2	Phosphomannomutase (EC 5.4.2.8)	45	18.0867	17.7318	18.2642	17.9406	17.8705	20.4421	19.8287	20.1012	20.0993	19.8779	18.537	18.2815	18.0846	17.9594	18.1224	17.9579	17.8855	18.1367	20.1969	20.0467	20.2664	20.4007	20.3004
B5DF51	B5DF51	Mmgt1	Membrane magnesium transporter 1 (ER membrane protein complex subunit 5) (Transmembrane protein 32)	20	19.2854	18.9827	19.0943	19.182	19.4279	19.6164	19.6448	19.6236	19.4588	19.4853	19.1913	19.0818	19.1726	19.3181	19.4086	18.9161	19.4255	19.2356	19.7568	19.4794	19.4402	19.5154	19.6234
B5DF57	B5DF57	Epb42	Erythrocyte membrane protein band 4.2 (Erythrocyte protein band 4.2) (Erythrocyte protein band 4.2 (Predicted))	15	0	0	0	0	0	14.8575	14.6306	14.8958	15.0069	15.2967	0	12.4324	0	0	0	0	0	0	14.3643	14.4473	14.6203	14.3517	14.3514
B5DF63	B5DF63	Slmap	Sarcolemmal membrane-associated protein (Slmap protein)	9	0	0	0	0	0	12.1716	0	11.7467	0	0	13.0923	13.2252	12.2394	11.7752	12.8411	15.2408	0	0	0	0	11.4583	0	0
B5DF65	B5DF65	Blvrb	Biliverdin reductase B (Biliverdin reductase B (Flavin reductase (NADPH))) (Biliverdin reductase B (Flavin reductase (NADPH)) (Predicted), isoform CRA_b)	97	15.5332	15.2814	16.05	15.759	15.8015	14.5588	0	14.8008	14.2983	14.834	15.9449	15.7513	15.604	15.9328	16.031	15.375	15.8171	16.0048	14.7443	14.2855	14.2256	14.4771	14.2894
B5DF86	B5DF86	Cog8	Conserved oligomeric Golgi complex subunit 8 (COG complex subunit 8) (Component of oligomeric Golgi complex 8)	31	0	0	0	0	0	0	0	0	0	0	0	0	0	0	0	12.8619	11.955	0	0	0	12.6758	12.4465	13.1587
B5DF91	B5DF91	Elavl1	ELAV-like protein 1 (Hu-antigen R) (HuR)	171	16.033	16.1625	16.0985	16.272	16.1665	15.8777	16.5249	15.5661	15.711	15.4468	15.8902	16.1941	16.0142	15.9823	16.2918	16.7345	16.8874	17.4525	14.8406	15.3258	15.1921	15.4957	15.6403
B5DFA0	B5DFA0	Vil1	Villin-1	451	16.052	16.1463	15.9326	15.913	16.1715	14.758	0	14.4834	13.3662	13.3877	15.6099	15.5889	15.8892	15.9276	15.9052	15.5304	16.1071	15.9048	0	0	14.2503	13.8986	14.168
B5DFB2	B5DFB2	Rbbp4	RB-binding protein 4, chromatin-remodeling factor (RCG30896) (Rbbp4 protein)	100	14.147	14.4644	13.8678	13.9393	13.726	12.4692	0	12.9308	13.1901	13.237	13.7684	0	13.6602	13.4986	13.5639	12.861	13.8799	13.7321	12.9679	12.9439	12.7593	12.8722	12.8348
B5DFC8	B5DFC8	Eif3c	Eukaryotic translation initiation factor 3 subunit C (eIF3c) (Eukaryotic translation initiation factor 3 subunit 8) (eIF3 p110)	368	14.3748	15.3515	14.217	14.1402	14.2954	13.1859	0	0	0	0	13.9498	14.1298	13.9882	14.1949	14.3553	13.8348	14.4016	14.4636	14.1872	13.7523	13.7149	13.3157	13.7627
B5DFD8	B5DFD8	Sh3bgrl	SH3 domain-binding glutamic acid-rich-like protein	26	17.839	17.117	17.4485	17.7422	17.7692	16.8361	15.0268	17.2382	17.1574	17.2549	17.7868	17.5744	17.5611	17.6535	17.6915	16.9464	17.3836	17.2421	17.2414	17.0191	17.0808	16.9455	16.9202
B5DFE0	B5DFE0	Mpp6	Membrane palmitoylated protein 6 (Mpp6 protein) (RCG52465, isoform CRA_b)	21	0	0	0	0	0	0	0	0	0	0	0	0	0	0	0	0	0	0	0	0	0	0	0
B5DFF4	B5DFF4	Vps37c	VPS37C subunit of ESCRT-I (Vacuolar protein sorting 37C (Yeast) (Predicted)) (Vps37c protein)	10	14.0454	13.6231	14.0649	14.1352	14.8892	0	0	0	13.0359	0	13.4301	14.1491	0	14.0102	13.7919	13.7048	13.9316	14.0001	0	0	0	0	0
B5DFH4	B5DFH4	Papss2	3'-phosphoadenosine-5'-phosphosulfate synthase (EC 2.7.1.25) (EC 2.7.7.4) (APS kinase) (ATP-sulfurylase) (Adenosine-5'-phosphosulfate 3'-phosphotransferase) (Adenylyl-sulfate kinase) (Adenylylsulfate 3'-phosphotransferase) (Sulfate adenylyltransferase)	100	0	13.2091	12.6478	12.6796	0	0	0	0	0	0	12.0911	12.5935	12.2545	12.4653	12.6275	0	12.4448	0	0	0	0	0	0
B5DFI3	B5DFI3	Ap1s1	AP complex subunit sigma	29	17.9888	17.9706	17.983	17.489	17.7588	17.5292	17.196	17.3316	17.6112	17.4327	17.9364	17.9354	17.8692	17.983	18.0606	18.07	18.1547	18.1146	17.4356	17.6522	17.5346	17.3581	17.3901
B5DFK6	B5DFK6	Ap3d1	AP-3 complex subunit delta	251	19.4845	19.2029	19.4763	19.5128	19.6689	20.0437	20.2638	20.2473	20.2019	20.09	19.5402	19.5013	19.5761	19.5339	19.5413	19.1137	19.5303	19.3652	20.2242	20.0446	20.1669	20.0387	20.1786
B5DFK8	B5DFK8	Pdxdc1	Pdxdc1 protein (Pyridoxal-dependent decarboxylase domain-containing 1)	378	0	12.386	12.8491	0	12.4642	11.7445	11.8654	0	0	0	12.859	12.7837	12.6934	12.905	13.5193	13.0899	13.0194	0	0	0	0	11.7644	11.8077
B5DFM5	B5DFM5	Crispld1	Crispld1 protein (Cysteine-rich secretory protein LCCL domain containing 1 (Predicted)) (Cysteine-rich secretory protein LCCL domain-containing 1)	35	18.8055	19.2792	18.9912	19.0878	19.0828	18.6369	18.4347	18.4834	18.3261	18.2982	19.2633	18.9754	19.1466	19.0776	18.9383	18.9821	19.3287	18.904	18.2103	18.2297	18.226	18.4678	18.5385
B5DFN1	B5DFN1	Eif1b	Eukaryotic translation initiation factor 1B (Eukaryotic translation initiation factor 1B (Predicted), isoform CRA_b)	20	0	13.4721	12.9494	13.9586	13.5975	0	0	0	12.3435	0	13.6032	13.3354	0	13.4959	13.7851	12.7658	13.0962	13.1978	12.4341	12.7911	12.3709	12.6228	12.7412
B5DFN4	B5DFN4	Pfdn5	Prefoldin 5 (Predicted), isoform CRA_a (Prefoldin subunit 5)	54	0	0	0	0	0	0	13.9412	14.467	14.8771	14.9516	0	0	0	0	0	0	0	0	13.6609	14.3855	0	14.7589	14.9275
B6RK61	B6RK61	Myh7b	Myosin heavy chain 7B	3	0	0	0	0	0	0	0	0	0	0	0	0	0	16.7105	0	0	0	17.2162	0	0	0	15.3984	0
C0JPT7	C0JPT7	Flna	Filamin A (Filamin alpha) (Filamin, alpha (Predicted), isoform CRA_a)	735	17.9592	16.5865	16.9994	17.0729	16.9228	17.3163	0	17.3856	18.1168	17.5453	17.0162	17.1762	17.5365	17.18	17.1845	16.8892	17.4091	17.2653	17.8933	17.3791	17.8249	17.246	17.4386
D2XV59	D2XV59	Gtpbp1	GTP-binding protein 1	47	0	0	0	0	0	14.0857	0	0	13.4265	14.2043	0	0	0	0	0	16.6558	13.5703	0	14.8936	15.4032	13.8956	14.0791	13.5023
D3Z853	D3Z853	Aven	Apoptosis and caspase activation inhibitor (Apoptosis, caspase activation inhibitor (Predicted), isoform CRA_c)	12	13.9788	13.3799	12.8293	13.9851	14.1868	13.3411	0	13.383	13.4533	0	13.16	13.4656	13.5626	13.4621	13.7983	13.65	13.4074	13.8437	13.0519	14.1725	13.5338	12.6319	13.1352
D3Z881	D3Z881	Tbc1d4	TBC1 domain family, member 4	47	17.8203	18.1184	17.624	17.3603	17.8837	17.2211	0	17.0246	17.5724	17.7568	17.6778	17.9321	17.9791	17.8415	17.9377	17.4809	17.8596	17.8802	17.5041	17.474	17.0319	17.1658	17.3146
D3Z8B2	D3Z8B2	Nup133	Nucleoporin 133	15	15.905	16.1557	15.2334	15.9564	15.9295	15.0783	0	0	15.2301	0	16.0271	15.7748	15.4893	15.8366	15.346	16.2074	15.8249	15.3985	15.0333	14.7941	0	0	0
D3Z8B6	D3Z8B6	Abhd15	Abhydrolase domain-containing 15 (Similar to abhydrolase domain containing 1; alpha/beta hydrolase-1; lung alpha/beta hydrolase 1 (Predicted))	19	17.5056	17.3294	17.1638	17.2205	17.1837	15.6749	15.6501	15.763	15.9008	16.2136	16.9234	16.789	17.1823	16.9716	17.3628	16.8224	16.7914	16.9525	16.0323	15.4103	16.7477	16.1625	15.8488
D3Z8E0	D3Z8E0	Rps6ka3	Ribosomal protein S6 kinase (EC 2.7.11.1)	213	17.1361	17.0782	17.4125	17.3872	17.2418	19.6971	19.2126	19.6241	19.5844	19.2293	17.597	17.6253	17.1267	17.4877	17.1907	17.9801	17.4687	17.2905	19.2926	19.0346	19.4348	19.2967	19.3323
D3Z8F1	D3Z8F1	Vill	Villin-like	44	17.9833	18.3491	18.1016	18.3735	18.7446	20.4314	19.5595	20.1228	19.7639	19.8373	18.6415	18.6261	18.8628	18.8743	18.5237	19.2879	19.0988	19.0739	20.6583	20.4633	20.6376	20.8467	20.6442
D3Z8I7	D3Z8I7	Gstt3	Glutathione S-transferase, theta 3 (Similar to Glutathione S-transferase, theta 3 (Predicted))	19	15.9474	15.8682	14.6979	15.9195	16.2199	18.4366	17.9575	18.6485	18.3416	17.9838	17.3029	16.4964	16.3982	16.6622	16.2681	16.4837	16.5364	16.0717	18.5638	18.263	18.6617	18.751	18.5728
D3Z8L7	D3Z8L7	Rras	Ras-related protein R-Ras (EC 3.6.5.-) (p23)	9	18.3003	18.1114	19.1139	18.8887	18.8691	19.1818	19.439	19.0895	19.0857	19.2075	19.017	19.0417	18.8959	18.7026	18.7167	18.4767	18.737	18.8608	19.9347	19.7139	18.88	19.1525	19.3772
D3Z8Q7	D3Z8Q7	Ciao2b	Cytosolic iron-sulfur assembly component 2B	18	15.5086	16.2945	16.0775	16.2208	16.2341	15.7427	0	16.0751	16.2064	16.2749	15.742	16.0374	15.9378	16.0396	15.8888	15.3411	15.5057	15.8971	16.5544	16.1927	15.7292	15.6813	16.0058
D3Z900	D3Z900	Marc2	Mitochondrial amidoxime reducing component 2 (RCG20112)	78	13.4383	0	12.7392	0	12.7081	0	0	0	0	0	12.9794	0	13.0008	12.8961	12.9645	0	0	0	0	0	0	0	0
D3Z937	D3Z937	Hmg20a	High mobility group 20A (High mobility group 20A (Predicted))	15	15.5341	15.2961	15.5338	15.4931	15.4921	12.1259	0	0	0	0	15.0387	14.9909	15.1211	15.3733	15.6278	14.9482	15.4837	15.267	0	0	0	0	0
D3Z941	D3Z941	Mars	Methionine--tRNA ligase, cytoplasmic (EC 6.1.1.10) (Methionyl-tRNA synthetase)	415	14.514	14.1308	14.5406	14.7056	14.7963	14.2698	13.3552	14.3695	14.4331	14.1389	14.3426	14.6279	14.3421	14.7502	14.3664	13.4297	14.1779	14.7089	0	13.9107	14.0757	13.9892	13.8375
D3Z951	D3Z951	Arhgap11a	Rho GTPase-activating protein 11A	15	0	17.0679	17.7556	0	0	15.1479	0	16.1783	16.4988	0	17.8061	0	17.0293	17.4818	17.089	15.4441	16.5061	0	15.4359	0	16.1342	15.1337	15.2689
D3Z9E1	D3Z9E1	Emilin1	Elastin microfibril interfacer 1 (Elastin microfibril interfacer 1 (Predicted), isoform CRA_b)	92	18.9657	19.4679	18.8901	18.9402	18.6839	17.7564	15.5485	18.2917	18.5725	18.1348	18.8063	18.8439	18.9472	18.822	18.6827	18.0314	18.27	18.0181	17.6877	18.0586	18.0579	18.0153	18.0349
D3Z9L5	D3Z9L5	Wdr11	WD repeat domain 11	21	14.6148	14.702	14.7937	14.372	14.5512	14.0414	0	13.9645	13.8133	0	14.3163	14.1985	14.1925	14.1367	14.5175	14.403	14.7206	14.2897	13.8979	14.0133	13.8809	13.9219	13.9312
D3Z9Z0	D3Z9Z0	Ank1	Ankyrin 1 (Ankyrin 1, erythroid)	67	14.8021	16.8468	15.988	16.2888	16.2248	13.596	0	13.3343	0	0	16.2497	16.2165	15.9604	16.2995	16.378	16.3976	16.4949	16.0333	0	0	13.3269	0	0
D3ZAA9	D3ZAA9	Mpp2	MAGUK p55 subfamily member 2 (Protein MPP2)	13	14.1797	14.0605	13.8045	14.3418	13.4444	14.1242	0	12.1405	12.3786	12.877	14.6622	14.3241	14.0313	14.3033	13.716	15.5241	14.4779	13.7978	0	12.7348	12.1547	12.4577	13.9293
D3ZAF6	D3ZAF6	Atp5mf	ATP synthase subunit f, mitochondrial (ATP synthase membrane subunit f)	33	16.3538	16.6533	17.054	16.5829	16.3474	13.6286	0	0	10.6804	0	16.6506	16.3454	16.455	16.4429	16.6016	15.9392	16.1242	16.0618	0	0	0	0	0
D3ZAM3	D3ZAM3	Cpb1	Carboxypeptidase B (Carboxypeptidase B1 (Tissue), isoform CRA_a)	42	17.6076	17.7416	17.6759	17.8236	17.8545	16.3579	16.6426	16.1934	16.4951	16.6921	17.5771	17.4191	17.1492	17.4766	17.6318	17.0194	17.527	17.6041	16.5479	16.1218	16.2937	16.4235	16.4444
D3ZAM3	D3ZAM3	Cpb1	Carboxypeptidase B (Carboxypeptidase B1 (Tissue), isoform CRA_a)	42	17.6076	17.7416	17.6759	17.8236	17.8545	16.3579	16.6426	16.1934	16.4951	16.6921	17.5771	17.4191	17.1492	17.4766	17.6318	17.0194	17.527	17.6041	16.5479	16.1218	16.2937	16.4235	16.4444
D3ZAN3	D3ZAN3	Ganab	Alpha glucosidase 2 alpha neutral subunit (Predicted) (Glucosidase II alpha subunit)	306	14.2814	16.1423	13.8806	13.6084	13.9724	14.717	0	15.0349	14.83	15.4519	14.0308	14.2628	13.4211	14.0008	13.3681	14.5947	14.007	13.6111	15.3823	15.3237	15.0278	15.2319	14.8997
D3ZAP9	D3ZAP9	Gpd1l	Glycerol-3-phosphate dehydrogenase [NAD(+)] (EC 1.1.1.8)	19	15.1092	14.6071	14.5704	14.2034	14.248	15.1164	13.764	14.3871	14.6922	13.7985	14.7946	14.1961	14.1524	14.5319	14.833	14.7914	14.8729	14.5305	14.7875	14.3147	14.3091	14.7665	14.7713
D3ZAQ0	D3ZAQ0	Fundc2	FUN14 domain-containing 2	72	16.2778	16.6145	16.319	16.1284	16.6099	15.5233	0	15.0592	15.5484	15.5101	16.12	16.4238	16.3017	16.5486	16.4639	16.3666	16.5457	16.4556	15.0606	15.4065	15.7786	15.447	15.3973
D3ZAS1	D3ZAS1		40S ribosomal protein S2	17	12.1827	0	0	0	0	13.378	13.1751	13.5746	14.1938	14.673	12.2424	12.2526	12.2826	12.6191	12.0191	11.5042	11.891	0	14.8507	15.1979	14.0204	13.6454	14.0687
D3ZAS2	D3ZAS2	Sgsm1	Small G protein-signaling modulator 1	41	14.5473	14.595	14.4263	14.1134	14.3828	15.5794	0	15.3939	16.7046	15.1657	14.0856	14.0169	14.3231	14.6435	14.1003	14.4968	14.1872	14.5456	15.7354	15.3005	15.8747	16.214	15.4334
D3ZAS8	D3ZAS8	Sart3	Spliceosome-associated factor 3, U4/U6 recycling protein (Squamous cell carcinoma antigen recognized by T-cells 3 (Predicted))	47	19.2507	19.2611	19.2836	19.3609	19.4074	20.6765	20.7727	20.7574	20.7396	20.5523	19.3136	19.5494	19.4723	19.3638	19.3677	19.5112	19.6781	19.6327	21.5602	21.4871	21.6054	21.3229	21.3203
D3ZAS9	D3ZAS9	Ddrgk1	DDRGK domain-containing protein 1	126	19.4871	19.5392	19.4997	19.4642	19.6657	20.5879	20.8508	20.9751	20.9142	20.756	19.4132	19.5118	19.4436	19.472	19.5914	19.1188	19.4504	19.4442	20.7645	20.7656	20.7469	20.8922	21.1282
D3ZAV8	D3ZAV8	Lrrn2	Leucine-rich repeat neuronal 2 (RCG46435, isoform CRA_a)	6	17.4454	18.2784	17.6891	17.9038	18.057	17.7592	15.3666	17.252	17.7942	17.6834	17.7103	17.8693	17.9306	17.9064	17.7274	17.866	17.1267	17.3877	17.5178	18.0482	18.1329	17.7199	17.5597
D3ZAY2	D3ZAY2	Epb41l2	Erythrocyte membrane protein band 4.1-like 2	84	16.3714	0	15.3059	15.1949	15.8735	15.3764	15.4053	15.357	15.5247	15.8279	15.0898	15.0617	15.5907	15.3163	15.8063	15.0408	15.8733	15.5776	15.6713	15.6765	15.4764	15.9801	15.4222
D3ZAY8	D3ZAY8	Pnn	Pinin	91	13.0924	13.4105	13.6588	13.7121	13.4871	13.2576	0	12.7839	12.7987	0	13.5948	0	13.2624	13.2476	13.4351	13.5911	13.5915	13.3707	0	12.1884	12.8824	12.9003	12.5083
D3ZAZ0	D3ZAZ0	Eif3m	Eukaryotic translation initiation factor 3 subunit M (eIF3m)	65	15.0257	15.2304	14.9967	14.6091	15.0923	14.5518	0	13.9417	14.4184	14.8017	14.4957	14.6885	14.6491	14.6424	14.6007	14.7604	14.9302	15.0855	14.81	14.4826	14.4365	14.3103	14.5236
D3ZB30	D3ZB30	Ptbp1	Polypyrimidine tract-binding protein 1	298	20.3957	21.2071	20.54	20.5829	20.8072	20.7493	20.9222	20.3701	20.508	20.2376	20.8767	20.8191	20.9474	20.8913	20.8121	21.1501	20.8731	20.4794	20.4336	20.1587	20.4311	20.7539	20.4996
D3ZB48	D3ZB48	Hook1	Hook homolog 1 (Drosophila) (Predicted) (Hook microtubule-tethering protein 1)	76	0	0	0	0	0	0	0	0	0	0	0	0	0	0	0	13.3726	12.787	0	0	0	0	0	0
D3ZB65	D3ZB65	Bccip	BRCA2 and CDKN1A-interacting protein	14	0	0	0	0	0	14.784	0	14.7743	16.3615	0	11.9674	13.2075	11.7252	11.1943	0	11.4374	13.9699	0	0	0	15.676	14.9852	0
D3ZBJ0	D3ZBJ0	Lsm5	U6 snRNA-associated Sm-like protein LSm5	20	15.2657	14.8202	15.1589	15.3934	14.8965	15.4295	15.9509	15.6282	15.5339	15.5664	15.2442	15.439	15.174	15.1781	14.8323	14.5303	14.8574	14.9322	15.178	15.0545	15.4619	15.2701	15.4327
D3ZBL5	D3ZBL5	Inpp4a	Phosphatidylinositol-3,4-bisphosphate 4-phosphatase (EC 3.1.3.66)	13	13.375	0	13.7184	13.7066	13.6762	14.1172	14.4676	14.0864	13.7283	0	14.3679	13.7717	13.77	13.7538	14.1636	13.961	13.9006	13.2161	14.3343	13.7577	0	13.6801	13.9515
D3ZBN0	D3ZBN0	H1-5	Histone H1.5	68	13.4714	11.9765	0	0	0	0	0	0	0	0	10.9079	11.8459	0	12.0682	0	11.6827	12.6825	18.4239	0	0	0	0	0
D3ZBT9	D3ZBT9	Ppp6r3	Protein phosphatase 6, regulatory subunit 3	46	17.216	15.949	16.1871	15.7769	15.0293	17.0335	14.9902	17.5061	17.0829	16.4112	16.1721	16.6636	15.839	16.5254	16.0735	16.1834	15.9498	19.235	16.575	16.8234	17.0472	16.95	16.4767
D3ZBY1	D3ZBY1	Ammecr1	AMMECR nuclear protein 1	4	0	15.2878	14.3169	0	0	13.1988	0	14.3321	14.6333	0	14.4323	14.4991	14.6487	14.2159	14.3418	12.9554	13.2121	12.5213	13.9064	13.3383	14.0676	0	13.4308
D3ZC34	D3ZC34	Ankmy2	Ankyrin repeat and MYND domain containing 2 (Predicted) (Ankyrin repeat and MYND domain-containing 2)	16	0	15.1064	15.4743	15.3072	15.6253	14.924	16.0652	15.5417	15.9331	15.6726	15.3471	15.2262	14.7975	15.0868	15.1723	14.5434	14.8813	15.1286	15.4082	16.3084	15.3179	15.282	15.2867
D3ZC46	D3ZC46	Tcf25	Transcription factor 25	13	14.2415	14.3168	14.3823	14.1944	14.5953	13.1661	0	14.1984	13.709	14.9717	13.3297	13.9014	13.1628	13.5813	13.5111	13.6927	14.1253	14.4361	0	0	0	0	13.9355
D3ZC56	D3ZC56	Dst	Dystonin	23	17.5671	17.7083	17.3671	17.3009	17.8128	16.81	16.6817	16.5546	16.5361	16.8676	17.3007	17.3026	17.2683	17.594	17.4702	17.5313	17.4474	17.2681	16.6719	16.6161	16.5939	16.6201	16.7773
D3ZC82	D3ZC82	Nufip2	Nuclear FMR1-interacting protein 2	38	19.6643	19.4967	19.8008	19.8934	19.6827	19.6598	19.86	19.9499	19.8967	19.7803	20.3446	19.9766	20.2533	19.8389	19.9347	19.6879	19.9923	19.4299	19.6516	19.651	19.7116	19.8504	19.7876
D3ZC84	D3ZC84	Usp9x	Ubiquitinyl hydrolase 1 (EC 3.4.19.12)	202	13.4439	14.4428	0	15.7459	0	0	0	0	0	0	14.7384	0	14.4151	13.7039	14.0737	15.493	0	14.7476	0	0	0	0	0
D3ZC89	D3ZC89		Uncharacterized protein	95	17.0266	17.2001	16.6751	16.545	17.0526	16.2888	13.0384	15.928	15.7054	16.4007	16.8303	16.9411	16.9455	16.8945	16.9385	16.7922	16.7703	16.4747	16.0701	15.9299	16.2433	16.164	16.1249
D3ZC96	D3ZC96	Ttc39b	Tetratricopeptide repeat protein 39B (TPR repeat protein 39B)	23	18.6034	18.4511	18.6821	18.5136	18.669	19.0199	18.894	18.948	19.1125	19.0156	18.6099	18.5417	18.6182	18.6214	18.7319	18.4492	18.6597	18.6762	19.1036	19.1609	19.1842	19.0873	19.1171
D3ZCA0	D3ZCA0	Plpbp	Pyridoxal phosphate homeostasis protein (PLP homeostasis protein) (Proline synthase co-transcribed bacterial homolog protein)	22	0	15.0652	14.3205	0	14.3846	15.2136	0	15.1877	15.5519	14.9345	15.0107	15.2078	14.9567	15.1316	15.4566	15.7712	14.5185	15.1522	15.6125	15.576	0	14.9979	0
D3ZCD4	D3ZCD4	Pitpnb	Phosphatidylinositol transfer protein beta isoform	37	13.9484	12.7791	0	0	12.8459	0	0	0	0	0	0	13.2572	13.5254	13.0847	12.9808	13.2781	13.8123	13.6798	0	0	0	0	0
D3ZCD7	D3ZCD7	Tp53rk	Non-specific serine/threonine protein kinase (EC 2.7.11.1)	39	0	13.4658	13.0694	13.8003	0	14.8422	14.2341	15.3806	15.0037	15.5157	12.9339	0	13.6801	13.6523	13.2727	0	13.4242	13.4139	15.8162	15.5533	15.451	14.8708	15.4914
D3ZCF5	D3ZCF5	Smurf1	E3 ubiquitin-protein ligase (EC 2.3.2.26)	8	14.3439	15.047	14.6191	14.699	14.891	17.1478	16.3201	16.42	16.1045	16.5664	14.9137	15.0779	15.0096	15.2528	15.1519	15.1791	15.4155	15.6193	17.1236	16.9758	16.5413	17.0774	17.0096
D3ZCR3	D3ZCR3	LOC108349189	High mobility group protein B1 pseudogene	67	17.239	17.8411	17.477	17.4448	17.4945	16.1571	16.7308	16.4786	16.3045	16.6187	16.9828	17.2208	17.2512	17.3297	17.518	17.0298	17.0803	17.2578	16.4485	16.3903	16.1336	16.2287	16.1837
D3ZCS3	D3ZCS3	Pcbp4	Poly(rC)-binding protein 4	36	15.5123	15.2848	15.973	15.979	15.4122	0	0	0	0	0	14.8895	15.0104	15.5831	15.4479	15.5083	15.4055	15.7863	15.2978	0	0	0	0	0
D3ZCS4	D3ZCS4	Iqgap3	IQ motif-containing GTPase-activating protein 3	4	0	0	0	0	0	0	0	0	0	0	15.3251	14.8626	0	15.879	14.906	0	0	0	0	0	0	0	0
D3ZCT7	D3ZCT7	Sec23b	Protein transport protein SEC23	399	14.414	13.821	14.4785	14.562	14.4754	13.065	0	14.4225	0	13.722	0	13.9224	0	13.8363	14.0506	13.437	14.2344	14.494	14.2812	14.0782	13.5522	13.1148	13.638
D3ZCZ9	D3ZCZ9	LOC100912599	NADH dehydrogenase [ubiquinone] iron-sulfur protein 6, mitochondrial	71	15.7384	15.6326	15.9271	15.6925	16.0105	15.382	0	15.1271	15.2734	15.2686	16.1028	15.7858	15.9192	15.6812	16.1642	15.2831	15.7088	15.9625	14.7752	15.1441	14.761	15.3438	15.0777
D3ZD09	D3ZD09	Cox6b1	Cytochrome c oxidase subunit	75	0	0	0	0	0	12.0608	0	0	0	0	0	12.397	13.2198	0	0	13.2048	0	13.0159	0	0	0	0	0
D3ZD11	D3ZD11	Spcs2	Microsomal signal peptidase 25 kDa subunit (Signal peptidase complex subunit 2)	183	24.5693	24.1721	23.9829	23.9771	24.4342	24.2855	24.6332	24.2356	24.4214	25.1806	23.6235	24.1907	24.1191	24.1168	24.0506	24.1929	24.553	24.9494	25.3157	24.5462	24.016	24.1037	24.408
D3ZD23	D3ZD23	Abce1	ATP-binding cassette subfamily E member 1 (ATP-binding cassette, sub-family E (OABP), member 1)	294	0	0	0	0	18.7601	13.3731	24.7438	0	0	0	0	0	0	0	0	0	0	0	0	0	13.4717	20.0401	23.8112
D3ZD31	D3ZD31	Mrc1	Mannose receptor, C type 1	10	14.24	13.2917	13.0383	13.236	13.3233	14.1236	13.7178	14.7446	12.6941	14.5233	13.8019	13.4762	12.765	13.1935	13.6043	13.4986	13.2117	14.3967	14.493	15.0722	0	14.4689	14.6885
D3ZD73	D3ZD73	Ddx6	RNA helicase (EC 3.6.4.13)	154	13.6752	12.8497	18.7259	12.639	13.5097	11.8532	0	12.7651	13.0735	15.036	0	12.4587	11.5494	0	11.4388	11.9195	11.8412	0	14.2411	13.291	0	10.6691	12.3781
D3ZD83	D3ZD83	Mfsd10	Major facilitator superfamily domain-containing 10	13	0	0	0	0	0	0	0	0	0	0	0	0	0	0	0	0	0	17.0735	0	13.9443	0	12.7994	0
D3ZD89	D3ZD89	Naa15	N(alpha)-acetyltransferase 15, NatA auxiliary subunit (NMDA receptor-regulated gene 1 (Predicted), isoform CRA_b)	30	18.8555	19.1465	18.9553	19.2027	19.3579	14.3495	19.5944	19.7997	19.0985	18.8102	16.6358	15.4179	14.3375	18.617	18.597	14.3374	19.4484	18.463	19.5609	20.6065	20.1163	19.1133	19.4037
D3ZD97	D3ZD97	Dhx15	RNA helicase (EC 3.6.4.13)	118	16.6049	19.6041	18.2264	18.6721	17.4291	20.0658	19.7119	19.738	20.0659	18.755	18.6716	19.3335	17.3263	17.6627	16.7009	23.3952	18.8271	18.7125	19.1772	20.3473	19.3803	20.3877	18.696
D3ZDF3	D3ZDF3	Mrvi1	MRV integration site 1 homolog (Mouse) (Predicted), isoform CRA_b (Murine retrovirus integration site 1 homolog)	59	18.5349	18.4331	23.8968	17.6415	18.0256	17.2334	18.1143	18.1769	17.8698	19.0135	17.0806	17.4665	17.5292	17.1864	17.4556	16.9938	17.3523	17.4269	18.8441	18.0083	17.2555	17.1349	17.96
D3ZDI6	D3ZDI6	Mylip	E3 ubiquitin-protein ligase MYLIP (EC 2.3.2.27) (Inducible degrader of the LDL-receptor) (Idol) (Myosin regulatory light chain interacting protein) (MIR) (RING-type E3 ubiquitin transferase MYLIP)	13	15.8842	14.9771	14.7376	14.3867	14.916	15.5296	0	15.1497	15.4837	18.5884	18.021	17.9672	14.5738	14.6784	14.8873	15.259	15.0556	15.8983	18.3828	17.8842	17.5448	18.1825	17.9416
D3ZDI7	D3ZDI7	Ppp2r5a	Serine/threonine-protein phosphatase 2A 56 kDa regulatory subunit	21	19.8153	19.8575	25.0032	19.2383	19.5228	18.3277	19.466	19.4762	19.6659	20.5751	18.4266	18.97	18.4641	18.513	18.5962	18.2972	18.6981	19.1339	19.969	19.1884	18.7861	18.5025	18.9659
D3ZE21	D3ZE21	Tmed11	Transmembrane emp24 protein transport domain-containing 11	77	15.3916	15.7522	14.5195	0	16.6554	15.1828	16.1798	15.4546	16.0892	16.271	0	15.5298	15.2367	0	0	15.6664	15.5759	14.9442	17.4042	15.8424	15.3789	14.5234	16.0684
D3ZE72	D3ZE72	Metap1	Methionine aminopeptidase (EC 3.4.11.18)	27	0	0	16.5602	0	0	0	0	0	0	0	0	0	0	0	0	0	0	0	0	0	0	0	0
D3ZEA0	D3ZEA0	Fndc3a	Fibronectin type III domain containing 3a (Predicted), isoform CRA_a (Fibronectin type III domain-containing 3a)	55	16.6584	16.9606	15.857	15.4348	15.7504	21.1072	19.827	21.979	22.2478	21.6639	18.3951	17.9862	16.9377	16.7439	16.0105	17.9919	17.0329	16.2463	21.9447	21.617	21.5843	21.8817	22.0273
D3ZEG8	D3ZEG8	Timm29	Translocase of inner mitochondrial membrane 29 (Uncharacterized protein RGD1309188_predicted)	22	0	13.4619	13.9457	13.1676	12.747	12.7317	13.2368	0	0	0	13.7252	13.77	13.7738	13.6342	13.9036	13.5792	12.9412	12.8333	0	0	0	12.0224	0
D3ZF12	D3ZF12	Spcs3	Signal peptidase complex subunit 3	86	17.9749	17.9153	18.0658	17.8501	18.0553	19.2772	19.2774	19.0006	19.1422	19.0363	18.1792	18.0135	18.1234	18.1109	18.1895	17.9277	18.1657	17.8595	19.18	18.919	18.8905	19.1756	19.1869
D3ZF21	D3ZF21	Gprin3	GPRIN family member 3 (RCG52360)	127	16.9833	16.1382	16.3467	16.9677	17.1544	13.6374	11.0466	10.5615	12.3538	0	16.1322	15.8658	16.1597	16.1003	16.4075	16.5483	16.6016	15.7833	0	0	0	10.2649	0
D3ZF26	D3ZF26	Tnks1bp1	Tankyrase 1-binding protein 1	139	15.3026	15.7656	14.9287	15.8569	15.813	17.7055	16.7462	17.1691	17.0421	17.4203	16.6754	16.1535	15.6229	16.1049	16.3054	17.1212	17.2725	15.9187	17.2997	17.1256	17.0937	17.6642	17.3573
D3ZF86	D3ZF86	Arfgef3	ARFGEF family member 3	310	14.7057	14.2518	14.093	14.3655	14.3555	0	0	0	0	0	14.0343	13.7733	13.9092	14.0604	14.1176	13.6809	14.2049	14.4126	0	0	0	0	13.4398
D3ZF97	D3ZF97	Erlec1	Endoplasmic reticulum lectin 1 (Uncharacterized protein RGD1306508_predicted)	101	16.1171	16.0545	15.5808	16.3584	12.4337	10.952	0	12.1233	0	0	15.829	16.4084	14.5938	15.4867	14.2961	14.5095	15.1522	20.1182	0	0	0	11.7919	13.496
D3ZFB2	D3ZFB2	Luc7l3	LUC7-like 3 pre-mRNA-splicing factor (Similar to cisplatin resistance-associated overexpressed protein (Predicted))	64	12.9487	14.2585	13.192	12.7741	0	0	0	0	0	0	12.7522	13.0424	12.3664	12.7639	12.5351	12.221	12.4252	12.8215	0	0	0	0	0
D3ZFC6	D3ZFC6	Itih4	Inter-alpha-trypsin inhibitor heavy chain 4	87	17.9354	17.5209	18.7053	17.9401	17.7303	17.2376	17.2215	18.2	18.1492	17.7372	17.7025	18.0729	18.0419	17.9297	18.0515	17.0107	17.5157	18.1313	18.1602	17.9791	17.4835	17.7273	17.54
D3ZFD0	D3ZFD0	Myo18a	Unconventional myosin-XVIIIa	30	14.2569	14.1315	14.2094	14.2824	14.6601	13.3514	0	14.0203	14.1755	14.2377	13.8198	14.36	14.1287	14.0213	13.908	13.8686	14.3524	13.6374	13.3311	13.6883	13.3685	13.1792	13.4945
D3ZFD2	D3ZFD2	Galnt2	Polypeptide N-acetylgalactosaminyltransferase (EC 2.4.1.-) (Protein-UDP acetylgalactosaminyltransferase)	34	15.094	15.1946	15.1774	15.287	14.9258	0	0	0	0	0	15.0002	15.0464	15.0174	15.11	15.0004	15.0994	15.648	15.4404	0	0	0	0	0
D3ZFF4	D3ZFF4	Lclat1	Lysocardiolipin acyltransferase 1 (Similar to lysocardiolipin acyltransferase isoform 1 (Predicted))	67	0	14.5722	14.0126	13.8268	13.801	13.5614	13.9768	13.5664	13.929	14.2657	13.9457	14.3076	13.5834	14.2637	14.1246	13.9889	0	0	0	13.9665	13.9296	13.4612	13.6037
D3ZFG3	D3ZFG3	Cela3b	Chymotrypsin-like elastase 3B (Elastase 3B, pancreatic (Predicted), isoform CRA_b)	204	14.4105	14.1714	12.4287	12.955	0	18.3485	17.9096	18.2535	18.856	18.2945	14.2706	15.0029	14.362	14.437	13.5998	0	13.0689	0	17.9444	17.9795	17.1772	17.8982	18.0392
D3ZFJ6	D3ZFJ6	Lactb	Lactamase, beta (Lactamase, beta (Predicted))	12	20.1088	19.6323	19.8983	19.8524	19.8543	19.0523	18.8553	18.6886	18.6448	19.0448	19.9255	19.7256	19.9391	20.0334	20.0708	19.6962	19.9496	19.8648	18.9736	18.8037	18.8142	18.7589	18.7869
D3ZFK5	D3ZFK5	Spcs1	Microsomal signal peptidase 12 kDa subunit (Signal peptidase complex subunit 1)	29	14.7234	14.8943	0	0	0	14.0215	15.2059	14.7546	0	15.6965	0	14.5489	0	0	14.8111	13.9419	14.1202	0	14.9816	14.8064	15.177	14.8171	14.9049
D3ZFK8	D3ZFK8	Farp2	FERM, ARH/RhoGEF and pleckstrin domain protein 2 (FERM, RhoGEF and pleckstrin domain protein 2 (Predicted))	29	15.223	14.9605	15.6637	15.5753	15.6477	14.5135	0	14.0792	12.3407	0	15.5117	15.5288	15.6165	15.3027	15.4549	15.4277	15.4123	15.6539	14.3815	14.3875	14.0368	13.8465	14.1223
D3ZFQ1	D3ZFQ1	Atxn7l3b	Ataxin 7-like 3B	9	0	11.5066	0	13.2606	12.6421	14.5687	0	14.203	13.9838	13.764	12.3659	0	12.1282	0	0	12.9202	13.1135	12.9156	14.1963	14.2382	13.6824	13.8782	14.1753
D3ZFQ8	D3ZFQ8	Cyc1	Cytochrome c-1 (Cytochrome c-1 (Predicted), isoform CRA_c)	102	14.8391	15.019	14.8131	14.7522	15.1536	13.311	13.4149	0	0	0	15.1481	14.9791	14.7585	14.7743	14.9138	14.3522	14.4814	14.4981	0	0	0	0	0
D3ZFY0	D3ZFY0	Sephs1	Selenide, water dikinase (EC 2.7.9.3)	39	16.2903	17.0616	16.4796	15.7159	15.9979	15.4553	0	15.1645	15.7789	15.3426	16.5019	16.6839	16.7685	16.4063	16.5187	15.9564	14.981	15.694	0	15.4795	15.9513	0	15.3769
D3ZFY8	D3ZFY8	LOC100912618	Ubiquitin-conjugating enzyme E2 variant 1-like	86	18.4114	18.7199	18.6278	18.6927	18.8389	19.3047	18.5175	19.3448	19.2951	19.2383	18.86	18.4813	18.7967	18.8119	18.9347	18.1336	18.5561	16.1386	19.089	19.0025	19.0184	19.0982	18.9263
D3ZG37	D3ZG37	Ppp6r1	Protein phosphatase 6, regulatory subunit 1 (SAPS domain family, member 1 (Predicted))	12	13.0646	14.8201	14.2956	12.62	13.0647	11.8041	0	12.3531	0	0	13.4282	0	0	12.9944	13.5581	0	0	12.8469	0	12.1263	0	0	0
D3ZG43	D3ZG43	Ndufs3	Complex I-30kD (NADH dehydrogenase [ubiquinone] iron-sulfur protein 3, mitochondrial) (NADH-ubiquinone oxidoreductase 30 kDa subunit)	170	0	18.4832	0	18.0302	18.0374	0	0	0	0	0	0	18.2306	0	18.0652	18.0228	0	0	0	0	0	0	0	0
D3ZGE6	D3ZGE6	Cttn	Cortactin, isoform CRA_c (Src substrate cortactin)	264	16.6102	17.2105	16.5146	16.4561	16.7625	15.7343	0	15.5012	15.6642	15.8369	16.3896	16.4963	16.5873	16.9246	16.7432	16.3252	16.1424	16.1628	15.9389	15.539	15.9536	15.5513	15.8606
D3ZGJ0	D3ZGJ0	Dhx32	DEAH-box helicase 32 (putative) (RCG48162, isoform CRA_b)	19	16.4098	16.0478	16.2757	16.3687	16.2755	16.4662	14.9943	17.0641	16.9135	16.9098	16.2557	16.1058	16.3658	16.1125	15.275	15.5565	16.2363	16.229	16.7724	17.397	17.0793	16.9757	17.1453
D3ZGK7	D3ZGK7	Ces1c	Carboxylic ester hydrolase (EC 3.1.1.-)	34	15.2817	15.2457	15.3896	15.3208	14.9434	14.8412	12.7616	14.7442	15.3452	15.3609	14.8177	14.8038	14.7094	14.8886	15.1487	13.8635	14.5979	14.7845	15.7555	15.2554	14.9692	14.7758	15.0845
D3ZGQ3	D3ZGQ3	Apmap	Adipocyte plasma membrane-associated protein	79	17.6655	17.7698	17.6521	17.3863	17.4133	17.3774	15.7782	17.4097	17.6311	17.8892	17.5463	17.5957	17.5511	17.7582	17.7271	17.8073	17.441	17.3354	17.4687	17.4426	17.3329	17.2253	17.42
D3ZGW2	D3ZGW2	Ap1g2	AP-1 complex subunit gamma	18	0	0	14.0437	0	0	13.2739	14.6685	12.9683	0	0	14.1937	13.3292	13.6903	14.2038	14.5633	13.9688	14.0624	0	0	0	13.5267	13.3873	13.3806
D3ZGY1	D3ZGY1	Pym1	PYM homolog 1, exon junction complex-associated factor (Within bgcn homolog (Drosophila) (Predicted), isoform CRA_b)	37	17.3435	17.6471	17.1441	17.2339	17.6841	16.1343	0	17.7327	0	17.1611	17.1611	17.1374	17.3034	17.3295	17.3123	16.8934	0	16.6855	17.5576	18.0817	17.1924	17.0619	16.8428
D3ZGY2	D3ZGY2	Otud6b	Ubiquitinyl hydrolase 1 (EC 3.4.19.12)	17	13.0399	13.9109	13.735	13.2757	13.3526	0	0	0	0	0	13.1619	13.5087	12.9922	13.2323	13.249	13.3399	13.671	12.7063	0	0	0	0	0
D3ZH41	D3ZH41	Ckap4	Cytoskeleton-associated protein 4 (Cytoskeleton-associated protein 4 (Predicted))	192	16.1851	16.9355	15.8376	16.3548	15.5487	16.5297	16.8604	16.2375	16.7503	16.8527	16.4209	16.1493	16.0827	15.7385	15.2223	17.5757	16.3193	15.7655	16.9679	16.335	17.0541	16.8443	16.5586
D3ZH75	D3ZH75	Akt1s1	AKT1 substrate 1 (AKT1 substrate 1 (Proline-rich) (Predicted), isoform CRA_d)	14	15.5247	15.6148	15.5355	15.165	15.3086	14.4725	14.6833	15.1292	15.0808	15.2961	15.2952	15.426	15.3423	15.0692	15.3233	14.7819	15.5978	14.9303	15.297	15.0331	15.2803	14.7399	15.1765
D3ZHI1	D3ZHI1	Mia2	MIA SH3 domain ER export factor 2	336	0	0	0	0	0	17.3949	14.4464	16.1425	16.5902	16.7448	12.4241	14.7634	0	11.8435	11.1398	16.1948	0	0	16.1303	17.4082	16.8835	17.1242	16.6947
D3ZHI9	D3ZHI9	Ppp2r5e	Serine/threonine-protein phosphatase 2A 56 kDa regulatory subunit	21	14.8063	14.944	14.4937	14.5924	14.6551	12.7416	0	13.196	12.8055	13.3573	13.9359	14.704	14.3138	14.6131	14.5411	14.0034	14.6066	14.3556	13.2198	0	12.4504	12.9244	12.8658
D3ZHM7	D3ZHM7	Dnttip2	Deoxynucleotidyltransferase, terminal,-interacting protein 2	11	11.452	0	0	11.1916	11.5208	13.0528	0	0	12.3885	0	0	11.0965	11.3692	11.9658	12.0775	12.1615	11.8312	0	0	0	0	12.3951	11.9508
D3ZHV7	D3ZHV7	Sdsl	L-serine dehydratase-like (Serine dehydratase-like) (Serine dehydratase-like (Predicted))	46	16.3342	15.9715	16.6857	16.2914	16.4026	14.594	0	14.5451	14.4928	14.3826	15.3467	15.5573	15.944	16.2628	16.177	15.6062	15.9137	16.682	14.4616	14.8479	14.9379	15.3053	15.1059
D3ZI16	D3ZI16	Cops6	COP9 signalosome complex subunit 6	39	16.3623	16.3243	0	16.1668	15.8594	15.9833	0	15.9203	15.3743	16.2681	16.351	16.1584	16.4353	16.3651	16.1577	15.627	16.0318	15.7332	15.8812	0	15.518	15.1175	15.7041
D3ZIE9	D3ZIE9	Aldh18a1	Delta-1-pyrroline-5-carboxylate synthase [Includes: Glutamate 5-kinase (GK) (EC 2.7.2.11) (Gamma-glutamyl kinase); Gamma-glutamyl phosphate reductase (GPR) (EC 1.2.1.41) (Glutamate-5-semialdehyde dehydrogenase) (Glutamyl-gamma-semialdehyde dehydrogenase)]	524	14.6649	14.5127	14.047	14.3622	14.2655	14.1046	0	14.7868	15.2239	15.4822	13.8929	13.998	14.2773	13.9052	14.0562	12.9932	13.8222	14.0218	14.9217	14.7666	14.8868	14.9405	14.6551
D3ZIJ5	D3ZIJ5	Dpm3	Dolichol-phosphate mannosyltransferase subunit 3	36	14.6499	13.7739	14.5134	14.256	14.5488	13.6704	0	12.9466	12.7559	13.5383	13.7867	14.1066	14.2174	14.2614	14.5769	13.6644	14.1393	14.3385	13.115	12.954	13.0554	12.7663	12.8735
D3ZIP8	D3ZIP8		Uncharacterized protein	22	14.7744	13.6569	14.2072	14.6916	14.2508	14.9409	0	14.7135	14.6614	14.7818	14.1027	14.1908	14.2692	14.0543	14.196	14.3219	14.0843	14.2701	14.7089	14.788	15.1187	14.3531	14.4542
D3ZIX4	D3ZIX4	H1fx	H1.10 linker histone	13	15.0286	14.5264	14.7631	14.4868	14.8355	14.2266	0	14.282	0	14.5106	14.3917	14.3784	14.8008	14.8184	0	14.5584	14.9151	14.9075	15.1141	15.0116	14.6624	15.3218	15.5159
D3ZIY3	D3ZIY3	Ythdf3	YTH N(6)-methyladenosine RNA-binding protein 3 (YTH domain family 3 (Predicted), isoform CRA_b)	24	15.5003	15.2241	15.3694	15.5156	15.4945	13.5406	13.5434	0	12.7682	14.0619	15.0961	14.9645	15.2833	15.2428	15.3327	14.6996	15.1148	15.342	13.2574	13.4863	12.9105	13.3846	12.5689
D3ZJ32	D3ZJ32	Esyt2	Extended synaptotagmin 2	118	0	15.517	15.1546	15.6115	15.3203	16.076	16.0854	15.7331	15.5543	15.1892	15.1323	15.0158	15.3576	15.4527	15.8885	14.978	15.1837	15.1162	15.9876	15.906	16.0522	16.2515	16.376
D3ZJ50	D3ZJ50	Pkp3	Plakophilin 3 (Plakophilin 3 (Predicted), isoform CRA_a)	7	20.2599	19.9071	20.2809	20.3258	20.1683	20.0015	20.3402	19.8222	19.7295	19.9837	20.4131	20.2189	20.3193	20.3871	20.4141	19.849	20.4099	20.126	19.8639	19.7175	19.9715	19.9724	19.7622
D3ZJ92	D3ZJ92	Prpf40a	Pre-mRNA processing factor 40 homolog A (Yeast) (Predicted) (Pre-mRNA-processing factor 40 homolog A)	49	17.1889	17.1553	17.7167	17.3044	17.467	17.5603	18.4818	17.8901	17.7677	17.3578	17.7066	17.5513	17.5926	17.0847	17.33	17.2977	17.2996	17.5954	17.8202	17.6342	17.7158	17.8394	17.5594
D3ZJF9	D3ZJF9	Gla	Alpha-galactosidase (EC 3.2.1.-)	70	17.676	17.2363	18.4724	17.9527	17.6813	18.1098	17.8975	18.2761	18.1131	18.0396	17.5065	17.7487	17.6558	17.7987	17.7551	16.9194	17.7454	17.447	18.3492	18.2411	18.0072	18.3968	17.8634
D3ZJH9	D3ZJH9	Me2	Malic enzyme	78	0	0	0	0	0	15.9953	0	13.9346	13.7144	15.0221	0	0	0	0	0	12.7875	0	13.4975	14.9439	15.2635	14.7699	14.8078	15.6923
D3ZJQ3	D3ZJQ3	Olr1063	Olfactory receptor	55	16.411	16.0509	16.4582	16.3178	16.4425	15.9814	11.7788	16.9253	15.8327	15.7072	16.1853	16.1866	16.3358	16.1788	16.3996	15.9377	16.2429	16.6396	15.6715	15.6876	15.7593	15.6234	15.7783
D3ZJR1	D3ZJR1	Eps15l1	Epidermal growth factor receptor pathway substrate 15-like 1 (Similar to Epidermal growth factor receptor substrate 15-like 1 (Eps15-related protein) (Eps15R) (Epidermal growth factor receptor pathway substrate 15 related sequence) (Eps15-rs))	122	19.5268	18.9336	19.1861	19.1458	19.3794	20.3342	19.9855	20.6784	20.4307	19.9451	19.3535	19.271	19.4228	19.2925	19.4224	19.005	19.0234	19.189	20.0546	20.0489	20.2097	20.419	20.0563
D3ZJV9	D3ZJV9	Tmed6	Transmembrane emp24 protein transport domain containing 6 (Predicted) (Transmembrane p24-trafficking protein 6)	16	17.4399	17.3332	17.4677	17.4858	17.6472	18.6848	18.7324	18.6408	18.3563	18.3189	17.5029	17.6759	17.5454	17.5783	17.6464	17.5095	17.717	17.6575	18.6931	18.2928	18.4997	18.6695	18.7013
D3ZJX5	D3ZJX5	Timm50	Mitochondrial import inner membrane translocase subunit TIM50	170	0	0	0	0	0	12.368	0	0	0	0	0	0	0	0	0	15.9923	12.8678	0	0	0	0	13.1764	0
D3ZK73	D3ZK73	Cul4b	Cullin 4B (Cullin 4B (Predicted))	38	17.7462	17.9872	17.8118	17.7128	17.7404	17.5103	17.7089	17.373	17.2385	17.345	17.6639	17.5227	17.7871	17.8733	18.222	17.6616	17.8198	17.7502	17.5201	17.1404	17.2844	17.3325	17.3632
D3ZKG1	D3ZKG1	Mmut	Methylmalonyl-CoA isomerase (EC 5.4.99.2) (Methylmalonyl-CoA mutase, mitochondrial)	192	12.9986	0	13.1039	12.6575	13.1501	12.6532	0	0	0	0	13.8404	0	0	0	13.4857	14.5368	13.9152	13.5844	0	0	11.7445	12.958	12.3288
D3ZKH2	D3ZKH2	Mon2	Protein MON2 homolog	76	18.9458	18.6582	18.7256	19.0104	19.0139	19.3633	19.3885	19.2204	19.324	19.2857	18.8428	19.0389	18.928	19.051	19.0658	18.4337	19.0641	18.7358	19.0835	18.9617	18.9507	18.8877	18.8892
D3ZKK3	D3ZKK3	Cnst	Consortin, connexin sorting protein	18	17.7272	17.4854	17.1301	17.6948	17.2029	15.8239	0	0	0	0	16.7751	17.4018	16.7308	17.8259	17.7776	17.2593	17.8212	16.8958	0	0	16.5491	16.0626	16.1972
D3ZKK5	D3ZKK5	Mtmr1	Phosphatidylinositol-3,5-bisphosphate 3-phosphatase (EC 3.1.3.64) (EC 3.1.3.95) (Phosphatidylinositol-3-phosphate phosphatase)	2	0	0	0	0	0	0	0	0	0	0	0	0	0	0	0	12.8581	12.41	0	0	0	0	0	0
D3ZKQ4	D3ZKQ4	Rabl6	RAB, member RAS oncogene family-like 6 (Uncharacterized protein RGD1307615_predicted)	73	15.9244	16.2987	15.7169	15.6374	15.9906	15.7647	13.4965	14.6416	15.1918	15.695	15.7365	15.5895	15.8082	16.0203	16.0087	16.1819	16.0039	15.9442	15.7354	15.5737	15.69	15.6683	15.546
D3ZKS5	D3ZKS5	Nrxn3	Neurexin-3	15	15.2119	15.6172	16.6308	15.0284	0	16.7628	17.3603	17.3327	17.8732	17.1761	16.6754	16.164	15.7305	15.7788	0	15.9109	15.9196	15.3798	17.4806	17.5489	17.2438	17.3556	16.9886
D3ZKT0	D3ZKT0	Tamm41	Phosphatidate cytidylyltransferase, mitochondrial (EC 2.7.7.41) (CDP-diacylglycerol synthase) (CDP-DAG synthase) (Mitochondrial translocator assembly and maintenance protein 41 homolog) (TAM41)	10	13.7183	13.6145	13.8001	13.9011	13.6247	0	0	0	0	0	13.5283	13.2253	13.2428	14.0261	13.826	13.6559	14.4865	14.0026	0	0	0	0	0
D3ZKX8	D3ZKX8	Fam169a	Family with sequence similarity 169, member A	58	14.306	13.7317	0	0	0	15.2091	15.9293	0	15.2082	0	0	0	0	14.4665	0	14.1818	14.5852	14.3929	16.152	15.9113	15.6484	0	16.1939
D3ZKZ0	D3ZKZ0	RGD1305178	Similar to Hypothetical protein MGC11690	4	14.8344	16.171	0	14.4335	14.3886	12.5622	0	12.2456	12.3752	12.7309	14.8264	14.944	14.8354	0	0	14.6356	13.9598	14.2914	0	12.5233	13.038	11.9595	12.3493
D3ZL10	D3ZL10	Col6a6	Collagen type VI alpha 6 chain	21	15.5486	14.6379	15.1284	14.9287	14.8968	15.6334	14.7137	14.9697	15.0378	0	15.1647	14.9959	15.4504	15.0566	15.289	15.3566	16.0235	15.0234	14.9316	14.8282	15.6825	15.1253	15.0894
D3ZL24	D3ZL24	Cast	Calpain inhibitor (Calpastatin)	141	18.4415	17.9738	17.8576	17.8697	18.0272	17.8118	17.846	17.8463	18.4291	18.3532	18.1457	17.9246	18.053	18.044	18.0257	17.3256	17.4696	17.6002	17.7625	18.2728	18.093	17.6031	17.7367
D3ZL50	D3ZL50	Ttc37	Tetratricopeptide repeat domain 37	57	0	0	0	0	0	18.8939	18.4207	18.8031	18.1655	18.1246	14.77	15.3576	0	0	0	15.3871	0	0	19.0439	18.5389	18.7034	18.8952	18.8185
D3ZLA3	D3ZLA3	Cpne3	Copine 3 (Copine 3 protein) (Copine III (Predicted), isoform CRA_b)	119	13.5499	13.3821	13.5367	13.2441	13.4359	0	0	0	0	0	13.4422	0	13.6095	0	13.6035	0	13.7491	13.2	0	0	0	0	0
D3ZLC1	D3ZLC1	Lmnb2	Lamin B2	239	14.002	0	12.9883	13.0534	11.9047	13.5	0	13.6819	13.5555	13.7566	12.4577	0	12.9617	13.6022	0	13.4251	13.1912	0	13.6321	13.5054	12.9659	13.2077	13.8384
D3ZLK9	D3ZLK9	Naxd	ATP-dependent (S)-NAD(P)H-hydrate dehydratase (EC 4.2.1.93) (ATP-dependent NAD(P)HX dehydratase) (Carbohydrate kinase domain-containing protein)	15	15.1543	14.7893	15.2032	15.3462	15.2301	14.8508	14.7972	14.7489	15.4982	15.2546	15.2076	15.0029	15.5562	15.312	15.0731	15.1705	15.35	14.8517	15.7109	15.1813	14.9429	15.3232	15.279
D3ZLL8	D3ZLL8	LOC100909878	40S ribosomal protein S15a	96	13.6207	12.157	13.1666	13.4821	0	12.9722	13.1423	13.1878	12.8138	13.2647	12.8114	12.9502	12.9549	13.2212	12.8329	12.9995	13.7439	12.9734	13.5968	13.6289	13.7938	13.2467	13.4247
D3ZLM5	D3ZLM5	Nhlrc2	NHL repeat containing 2 (Predicted) (NHL repeat-containing 2)	54	17.2234	17.336	17.5816	17.9064	17.7673	18.6678	18.5933	18.6204	17.6731	17.7859	18.0505	17.6224	17.4528	17.6645	17.7027	17.643	18.1609	18.0903	18.7901	18.7446	17.5979	17.78	18.3825
D3ZLP9	D3ZLP9	Sap130	Sin3A-associated protein 130	1	16.2049	16.0888	16.7669	16.5098	16.447	15.474	14.4585	15.7312	15.801	15.5381	16.1426	16.1312	16.2856	16.4033	16.5821	15.8156	16.4368	16.244	14.9595	15.2282	14.984	14.8553	15.0165
D3ZLT1	D3ZLT1	Ndufb7	Complex I-B18 (NADH dehydrogenase [ubiquinone] 1 beta subcomplex subunit 7) (NADH-ubiquinone oxidoreductase B18 subunit)	24	21.3617	20.1494	20.2301	20.3059	19.543	18.3571	0	19.1909	20.1699	19.4743	19.7908	19.7792	19.6048	19.9032	19.7323	19.3771	19.5057	20.9909	17.9443	19.1492	18.7448	18.9077	18.7633
D3ZM09	D3ZM09	Sars2	Seryl-tRNA synthetase (EC 6.1.1.11) (Seryl-tRNA(Ser/Sec) synthetase)	18	18.3685	18.1566	18.5131	18.4375	18.5803	16.9096	0	17.1164	16.9811	16.1094	18.2227	18.1813	18.4034	18.3705	18.4619	17.658	18.4337	18.1971	16.9597	16.3667	16.6078	16.6177	16.8518
D3ZM21	D3ZM21	Comtd1	Catechol-O-methyltransferase domain containing 1 (Predicted), isoform CRA_a (Catechol-O-methyltransferase domain-containing 1)	14	16.9168	16.9095	16.6799	16.6531	16.6637	16.9501	16.1957	16.8976	16.4213	16.6951	16.8775	17.1397	17.1404	17.0798	16.7994	16.6701	17.1628	16.7285	16.6379	16.1938	16.5921	16.72	16.4429
D3ZM57	D3ZM57	Golim4	Golgi integral membrane protein 4	59	0	15.3532	15.3633	14.734	15.1379	15.8887	0	15.8282	16.1466	15.9489	14.8979	15.4811	15.249	15.2479	15.0869	14.653	15.2988	14.6641	15.7057	15.2796	14.7526	16.0034	15.5638
D3ZML4	D3ZML4	Trabd	Similar to RIKEN cDNA 5730502D15 gene (Predicted) (TraB domain-containing)	48	16.4007	16.7756	16.4732	16.7075	16.7052	15.7378	0	15.6317	16.226	16.366	16.3062	16.6719	16.557	15.9981	16.6412	16.2835	16.1634	16.1345	16.1246	15.9884	16.0348	15.9811	15.6896
D3ZMS1	D3ZMS1	Sf3b2	Splicing factor 3b, subunit 2	116	0	12.6429	14.7365	14.8621	14.7505	15.4228	11.2328	13.452	0	0	15.8102	16.298	15.3518	13.1972	14.3287	17.2667	14.3691	17.5025	0	15.3946	14.7454	13.8437	13.4751
D3ZMX6	D3ZMX6	Sntb2	Syntrophin, beta 2	57	13.9303	13.9498	13.5736	13.9574	13.825	16.2939	16.6341	16.4095	15.8586	15.8058	14.2154	14.0984	13.7276	14.0779	13.801	14.1168	13.8453	13.9577	15.9256	16.0103	15.762	16.1798	15.9342
D3ZN27	D3ZN27	Dnajc13	DnaJ heat shock protein family (Hsp40) member C13	60	17.7924	18.1984	17.0039	17.4439	17.6264	22.443	23.0739	22.6543	22.5818	21.9809	18.7874	18.8512	17.7891	18.4286	17.4176	18.5385	18.2606	18.6169	22.5043	22.2641	21.9937	22.4826	22.256
D3ZN37	D3ZN37	Rock1	Rho-associated protein kinase (EC 2.7.11.1)	25	0	0	0	0	0	13.8933	0	13.6611	14.2535	0	0	0	0	0	0	12.56	0	13.0557	13.9538	0	13.3969	13.629	13.5932
D3ZN76	D3ZN76	Sec16a	Protein transport protein sec16	328	14.4003	14.3896	13.6546	13.8612	13.9091	14.9619	0	14.8101	14.6041	15.3492	14.3458	14.329	14.3658	14.4377	0	11.9201	13.4553	13.9426	15.2989	14.5506	14.9378	14.9294	15.1429
D3ZN95	D3ZN95	Hcfc1	Host cell factor C1	33	0	12.603	0	12.4375	0	13.2951	13.5677	0	13.2527	0	12.2227	0	0	12.1084	13.2687	0	0	0	0	13.055	0	0	0
D3ZNJ5	D3ZNJ5	Inmt	Indolethylamine N-methyltransferase (Similar to indolethylamine N-methyltransferase, isoform CRA_a)	16	16.4357	15.9478	16.8084	16.6237	16.4581	16.7673	16.6625	16.6333	16.5218	16.5883	16.5528	16.3115	16.4035	16.5039	16.5705	16.6154	16.5406	16.681	16.6568	16.7407	16.6458	16.8665	16.9043
D3ZNK1	D3ZNK1	Mtx3	Metaxin	9	14.84	15.0405	14.6177	14.8307	14.6622	14.8244	15.2674	15.4332	15.4833	15.3934	14.3705	14.7871	14.2494	14.4878	14.4342	14.7231	14.3885	14.6959	15.7795	15.6075	15.3975	15.9166	15.8781
D3ZNQ6	D3ZNQ6	Ube2m	Ubiquitin-conjugating enzyme E2M (Ubiquitin-conjugating enzyme E2M (UBC12 homolog, yeast) (Predicted), isoform CRA_a)	113	17.325	17.198	17.1787	17.6075	17.4004	16.9969	16.6637	17.3814	17.2947	17.1873	17.1931	17.0778	17.0919	17.2552	17.0177	16.5811	16.7212	17.1949	17.1678	17.2954	16.9283	17.1851	16.677
D3ZNV5	D3ZNV5	Pdzrn4	PDZ domain-containing RING finger 4	14	0	0	0	0	13.6164	13.4449	0	14.7936	0	15.4378	12.9631	13.9986	13.6464	13.5621	13.7275	12.6375	0	0	14.4451	0	14.84	14.5637	14.2251
D3ZP13	D3ZP13	Qsox2	Sulfhydryl oxidase (EC 1.8.3.2)	20	18.4588	18.1866	18.5602	18.2177	18.557	18.1819	18.3702	18.3206	18.2731	18.5483	18.3962	18.4214	18.4274	18.3081	18.3707	18.0237	18.3516	18.3589	18.7929	18.4184	18.2085	18.2472	18.5107
D3ZP47	D3ZP47	Phpt1	14 kDa phosphohistidine phosphatase (EC 3.9.1.3) (Phosphohistidine phosphatase 1) (Protein histidine phosphatase)	14	18.8529	18.7245	18.9766	19.1366	19.159	17.4163	15.3252	17.6857	17.7512	17.5521	19.0053	18.7947	18.9005	18.8099	18.8942	18.795	19.0191	18.7447	16.8704	17.1958	17.1011	17.2621	17.3064
D3ZP96	D3ZP96	Mcm2	DNA replication licensing factor MCM2 (EC 3.6.4.12)	4	0	0	13.2939	13.9164	13.4992	12.2496	0	12.1421	12.9517	13.5166	13.3545	12.9807	13.2555	13.8129	13.78	13.2247	14.0644	13.9163	12.668	0	12.1964	11.8991	12.5463
D3ZPF2	D3ZPF2	Mcat	Malonyl-CoA-acyl carrier protein transacylase	9	0	0	13.1464	0	0	14.5497	0	13.6262	0	0	14.1311	15.2243	12.6327	12.1156	11.6464	15.2513	12.3901	18.3869	12.9191	0	0	13.1266	13.5531
D3ZPJ9	D3ZPJ9	Ascc2	Activating signal cointegrator 1 complex subunit 2	19	0	12.1573	13.1741	12.8003	12.9874	13.4025	0	12.9766	12.6548	13.2835	12.7711	12.8548	13.0278	12.5114	12.798	12.7593	0	12.6361	0	13.1212	12.6898	12.5281	0
D3ZPL1	D3ZPL1	Cpsf6	Cleavage and polyadenylation specificity factor subunit 6	17	14.5263	14.6466	13.7176	14.5056	14.6084	16.1088	0	15.7462	15.6907	15.0889	14.8608	14.1166	14.0812	14.6041	14.9432	14.2206	0	0	15.0797	16.0527	14.9625	15.4108	15.0423
D3ZPP2	D3ZPP2	Arl8a	ADP-ribosylation factor-like GTPase 8A (Similar to ADP-ribosylation factor-like 10B (Predicted))	37	18.3254	18.19	18.4386	18.9239	18.5061	16.8924	0	16.5246	16.4169	15.1921	18.4956	18.3704	18.59	18.6354	18.6598	18.2846	18.5397	18.4095	16.3255	16.1785	16.565	16.2457	16.021
D3ZPR0	D3ZPR0	Cse1l	Chromosome segregation 1-like protein (Exportin-2) (Importin-alpha re-exporter)	210	15.0387	14.732	0	0	15.0925	13.5656	0	14.0671	14.5971	14.4654	0	0	0	14.5449	0	0	0	14.4344	15.3558	14.1185	14.6309	13.7279	14.1771
D3ZPU3	D3ZPU3	Hsd17b12	Very-long-chain 3-oxoacyl-CoA reductase	47	21.4711	20.8971	21.4802	21.623	21.793	18.0264	16.2903	17.3216	16.9316	17.8421	21.5239	21.1738	21.5296	21.6145	21.6508	20.9033	21.5871	21.5866	17.5019	17.7277	17.5594	17.3899	16.7167
D3ZPY8	D3ZPY8	Akr1c13	Aldo-keto reductase family 1, member C13	30	0	0	0	0	0	12.344	0	12.8381	13.4346	13.8617	0	0	0	0	13.1727	12.5925	12.4549	0	13.6186	0	13.7818	13.7399	12.9972
D3ZQ02	D3ZQ02	Wdr37	WD repeat domain 37 (WD repeat domain 37 (Predicted), isoform CRA_a)	28	14.8144	15.1814	14.5837	14.7065	14.8073	12.8205	0	13.9622	13.4172	13.2988	14.4108	14.6321	14.4492	14.5308	14.6616	14.7586	14.6866	14.1851	13.4902	0	13.329	12.9052	13.3836
D3ZQ57	D3ZQ57	Plxnb2	Plexin B2	31	14.3275	13.8365	14.1205	14.0923	14.4116	14.1535	13.3103	13.5188	0	13.6072	13.8608	13.8884	14.1029	14.067	14.4793	14.2323	14.4407	14.6561	13.9799	14.2163	13.6494	14.3939	14.1678
D3ZQD3	D3ZQD3	Ogdhl	Oxoglutarate dehydrogenase L	99	20.6455	19.9315	21.2566	20.7565	20.8329	20.0547	19.6765	19.663	19.7118	19.8539	20.9286	20.7667	20.8265	20.7315	20.804	20.2567	20.5369	20.8267	20.0247	19.7334	19.8646	19.8029	19.9098
D3ZQE8	D3ZQE8	Xpo5	Exportin 5	51	0	14.1146	13.9591	13.9343	14.6008	14.3854	14.2228	14.3719	14.3126	14.5257	14.2268	14.2549	14.4259	14.2344	14.0347	13.8663	13.9581	13.7604	14.6507	14.2455	13.8777	14.3015	14.2535
D3ZQI1	D3ZQI1	Gpx7	Glutathione peroxidase	10	13.6213	13.6493	13.8411	13.8368	13.8363	11.0183	0	0	0	0	13.0985	13.5565	13.4818	12.8608	13.3018	12.9962	13.2407	13.7037	0	0	0	0	0
D3ZQL1	D3ZQL1	Emc7	ER membrane protein complex subunit 7	41	0	16.3822	14.0986	13.7601	14.3168	13.4146	0	0	0	0	13.5847	13.9376	14.5919	15.3658	14.0493	14.4864	13.7782	0	0	0	0	12.7654	0
D3ZQL7	D3ZQL7	Tppp	Tubulin polymerization-promoting protein (TPPP) (EC 3.6.5.-) (25 kDa brain-specific protein) (TPPP/p25) (p25-alpha)	13	21.4375	19.9206	20.3754	21.0029	19.0436	18.8175	19.3939	19.0909	18.7121	18.663	19.7015	20.2333	18.9509	20.3266	19.9334	19.89	20.3398	23.8533	17.0181	18.3489	17.4509	18.3142	19.1392
D3ZQM0	D3ZQM0	Sf3a1	Splicing factor 3a, subunit 1 (Splicing factor 3a, subunit 1 (Predicted))	137	15.0587	15.0927	15.8316	15.491	15.2745	15.3038	0	15.0062	0	0	15.0156	15.5721	15.343	14.9237	14.876	14.4896	14.9531	14.4282	15.0781	15.0821	14.958	14.5993	14.9415
D3ZQN7	D3ZQN7	Lamb1	Laminin subunit beta 1	398	21.228	23.091	22.4615	22.7935	22.8932	22.7642	22.8656	21.9208	22.4556	22.5613	22.4597	22.7276	22.8555	22.7086	22.2824	23.1641	22.56	22.3141	22.3927	22.1287	22.5574	22.6511	22.3379
D3ZQV0	D3ZQV0	Prss3	RCG28243 (Serine protease 3)	47	15.6706	16.5072	16.1834	16.265	16.4328	15.2248	0	15.2762	14.9608	13.4579	16.2348	16.3579	16.1829	15.9504	16.279	16.2958	16.0059	16.0049	15.2898	15.1862	15.0474	14.8083	15.2785
D3ZR95	D3ZR95	Cystm1	Cysteine-rich and transmembrane domain-containing protein 1	1	0	0	13.5812	0	0	0	0	0	0	0	12.3296	0	12.2957	13.2863	13.224	12.7334	13.2085	0	0	0	0	0	0
D3ZRA3	D3ZRA3	Acaca	Acetyl-CoA carboxylase 1 (EC 6.4.1.2)	25	0	14.2117	13.8323	13.2889	14.0591	14.9712	0	14.3897	14.6669	0	14.1738	14.0996	14.8113	13.9661	14.0756	14.4798	14.3378	0	14.367	14.6541	14.3136	14.2963	14.4513
D3ZRF6	D3ZRF6	Pnpla6	Patatin-like phospholipase domain-containing 6	2	14.6516	14.8027	14.6006	14.2133	14.7443	14.2281	0	14.0716	14.2529	14.767	14.4455	14.3754	14.272	14.6474	14.5755	14.2683	14.1045	15.0086	14.4277	14.6835	14.6672	13.947	14.2543
D3ZRG7	D3ZRG7	Rbm26	RNA-binding motif protein 26	18	19.7247	20.2148	20.2181	19.9718	20.425	22.2034	21.0439	21.6685	22.3573	21.8232	20.857	20.4592	20.3477	20.2921	19.9792	20.6945	20.5253	20.2242	22.018	22.057	21.7544	22.0599	21.8023
D3ZRM9	D3ZRM9	LOC100360491	60S ribosomal protein L13	355	16.8963	15.7883	16.4145	16.6003	15.3026	14.1144	0	11.588	11.4219	0	15.9822	16.2101	16.9623	16.2	16.6755	16.3904	16.5888	16.6693	0	0	11.8862	12.8016	13.4883
D3ZRN3	D3ZRN3	Actbl2	Actin, beta-like 2 (Similar to cytoplasmic beta-actin (Predicted))	20	17.522	17.1241	17.3323	17.1081	17.2377	15.8111	12.9968	16.2609	16.2799	16.1925	16.8251	16.9516	17.2493	17.3195	17.3688	16.8671	17.2241	16.9082	15.822	15.9383	16.0151	15.4962	15.6702
D3ZRN5	D3ZRN5	Ro60	Ro60, Y RNA-binding protein (TROVE domain family, member 2 (Predicted))	65	0	0	0	0	0	15.2485	14.8064	15.3474	14.9039	14.8814	0	12.0466	11.1213	10.9521	0	11.2955	0	0	15.3282	15.0154	15.3235	15.3066	15.4818
D3ZRV0	D3ZRV0	Dcun1d1	DCN1-like protein (Defective in cullin neddylation protein 1-like protein)	20	0	0	0	0	0	14.5841	0	14.6236	14.8141	15.5218	0	0	0	0	0	0	0	0	14.7196	15.5964	15.8911	15.1411	15.9126
D3ZRV6	D3ZRV6	LOC100359656	RCG38062 (RCG38062-like)	9	17.9617	17.9478	17.9538	18.1382	17.9739	16.7231	16.6112	17.0988	17.2316	17.4625	17.7603	17.79	17.9274	17.7803	17.6628	17.7807	18.0546	18.0306	17.291	17.1647	16.924	17.0063	16.8343
D3ZS25	D3ZS25		Uncharacterized protein	21	0	12.7996	14.0937	13.9243	0	16.1804	16.4229	14.9396	14.7612	14.2612	14.4731	13.8546	0	0	13.994	15.0314	15.0927	0	13.0768	13.1948	13.0055	14.7631	14.425
D3ZS58	D3ZS58	Ndufa2	NADH dehydrogenase [ubiquinone] 1 alpha subcomplex subunit 2	41	16.5202	15.6081	16.2459	15.4159	15.8447	14.7388	0	17.7795	16.6296	17.2278	15.1999	15.5625	15.6158	14.9609	14.8542	14.35	15.9181	16.6014	16.4712	17.2621	17.7558	15.5324	16.0672
D3ZSA9	D3ZSA9	Nomo1	Nodal modulator 1 (Similar to pM5 protein; DNA segment, Chr 7, ERATO Doi 156, expressed (Predicted))	342	16.8167	16.4435	17.1135	16.9419	16.8545	17.6418	17.5811	17.3417	17.305	17.3837	16.9068	16.8292	16.8616	16.9704	17.0874	16.7562	17.0069	16.9987	17.3222	17.4118	17.1509	17.291	17.2408
D3ZSE3	D3ZSE3	Acot6	Acyl-CoA thioesterase 6 (RCG20716)	4	0	14.061	15.4231	14.8952	14.8196	0	0	0	0	0	14.9421	14.8173	15.2748	14.5768	15.1347	14.4036	14.7566	14.1933	0	0	0	0	0
D3ZSF9	D3ZSF9		Uncharacterized protein	87	17.3177	17.3679	17.3802	17.4891	17.2769	16.335	15.5327	16.7821	16.5062	17.2134	17.068	17.0038	17.3165	17.2673	17.5576	17.2063	17.3437	17.1294	16.6374	16.8272	16.5233	16.5438	16.5623
D3ZSV1	D3ZSV1	Ift20	Hypothetical LOC287541 (Predicted), isoform CRA_c (Intraflagellar transport 20)	19	0	16.0114	15.0011	15.3814	15.6881	13.5225	0	14.3359	14.5925	15.4425	15.0389	15.0153	0	15.4893	0	0	0	14.4379	0	14.775	14.98	14.4624	0
D3ZT01	D3ZT01	Cog2	Component of oligomeric Golgi complex 2 (Conserved oligomeric Golgi complex subunit 2)	63	0	13.8869	0	0	13.7858	0	0	14.6223	0	0	0	0	0	0	12.8525	0	12.3768	0	13.8651	14.2715	14.4461	13.9943	13.4503
D3ZT07	D3ZT07	Sept5	Septin-5	23	0	19.1436	0	0	0	0	0	0	19.9625	0	9.94713	0	0	0	0	0	10.6408	0	0	0	0	0	0
D3ZT71	D3ZT71	Bcl2l13	BCL2-like 13	32	15.9937	16.5296	15.9485	15.7557	16.3408	13.6845	0	0	13.3654	0	15.1409	15.6403	15.7453	16.315	16.1673	14.8394	15.6747	14.8786	0	0	0	13.6227	0
D3ZT90	D3ZT90	Gcdh	Glutaryl-CoA dehydrogenase (Glutaryl-Coenzyme A dehydrogenase (Predicted))	94	0	0	0	14.4449	14.383	0	0	0	0	15.4745	0	0	0	0	0	0	0	0	0	0	0	0	15.916
D3ZTE4	D3ZTE4	Eras	GTPase ERas (RCG63068)	1	0	12.4151	12.328	0	0	13.3867	14.7382	14.0758	13.7318	13.7958	12.2569	0	0	0	0	14.8917	12.9568	0	13.12	13.84	14.0352	14.1445	13.6216
D3ZTL3	D3ZTL3	Phldb2	Pleckstrin homology-like domain, family B, member 2	35	17.5911	17.9559	17.7968	17.5327	17.6811	18.0623	18.0121	18.5166	18.8087	18.6332	17.6664	17.8961	17.7494	17.6199	17.7235	17.4092	17.3995	17.2923	18.2953	18.1066	18.2198	17.9454	18.1706
D3ZTN2	D3ZTN2	Cmc1	COX assembly mitochondrial protein	22	17.8713	18.4911	17.7649	18.0031	18.0023	16.6989	0	16.5589	17.1074	16.5024	17.629	17.8978	17.8705	17.8816	17.909	17.9808	17.5036	17.8927	16.8729	16.5882	16.7628	16.8799	16.5721
D3ZTP0	D3ZTP0	Aldh1l2	10-formyltetrahydrofolate dehydrogenase (EC 1.5.1.6)	541	0	0	0	12.2755	0	14.8794	0	13.2312	0	14.0895	13.6441	13.7626	13.779	12.7885	12.5634	13.7309	0	0	13.7412	13.6176	13.7073	13.6078	13.8616
D3ZTV6	D3ZTV6	Sfrp5	Secreted frizzled-related protein 5 (Secreted frizzled-related sequence protein 5 (Predicted))	10	17.7116	16.9647	17.5357	17.1563	17.4749	19.7382	19.0252	19.0523	18.3581	18.8719	18.0649	17.4957	17.4868	17.6955	17.9993	18.6683	17.8221	16.5915	18.6845	18.7928	19.6591	19.6029	19.172
D3ZTW7	D3ZTW7	Atpaf2	ATP synthase mitochondrial F1 complex assembly factor 2 (ATP synthase mitochondrial F1 complex assembly factor 2 (Predicted), isoform CRA_c)	20	13.6461	15.5669	15.5973	15.328	15.4385	16.3824	0	15.3739	15.8472	0	15.5874	15.7401	16.0438	16.1856	16.171	16.2116	15.2764	14.9754	0	0	14.6952	14.6065	14.8981
D3ZTX0	D3ZTX0	Tmed7	Transmembrane emp24 domain-containing protein 7 (p24 family protein gamma-3) (p24gamma3) (p27)	96	0	0	0	0	0	15.2024	0	0	0	0	0	0	0	0	0	0	0	0	0	0	0	0	0
D3ZU07	D3ZU07	Tsnaxip1	Similar to translin-associated factor X (Tsnax) interacting protein 1 (Predicted) (Translin-associated factor X-interacting protein 1)	14	16.7379	17.8875	0	0	17.0579	0	0	15.7998	15.6442	17.3756	17.3519	16.942	0	17.5856	0	0	0	15.5283	15.41	14.705	0	14.2368	13.6366
D3ZU54	D3ZU54	Denr	Density-regulated protein	52	13.3487	13.5373	13.6176	13.2626	13.2598	12.4721	0	13.8209	13.4808	0	13.0758	12.9218	13.3421	13.317	13.5821	12.2204	13.3253	0	0	12.8343	0	12.3957	14.3719
D3ZU74	D3ZU74	Dync1i2	Cytoplasmic dynein 1 intermediate chain 2 (Dynein, cytoplasmic, intermediate chain 2, isoform CRA_c)	239	0	0	0	11.8483	0	13.6068	12.9949	13.9504	14.0482	0	0	0	12.6071	0	0	12.9207	11.6697	12.4192	12.6163	13.2711	13.1874	0	13.4819
D3ZU83	D3ZU83	Ergic3	ERGIC and golgi 3 (ERGIC and golgi 3 (Predicted))	43	15.0255	14.3905	14.8035	14.5747	14.9561	15.2835	0	14.8753	15.2483	0	15.1282	14.5808	14.5986	14.6793	14.6952	14.4747	14.4215	14.2009	14.3436	15.0359	14.9719	15.4937	14.9314
D3ZUB0	D3ZUB0	Rcn1	Reticulocalbin 1 (Reticulocalbin 1 (Predicted), isoform CRA_a)	28	16.8703	17.4134	16.8669	16.285	16.9843	16.3924	14.442	16.0459	16.324	16.3742	17.0266	16.9301	17.1655	17.084	16.899	17.0595	16.5955	16.5432	16.0078	15.917	16.4783	16.4998	15.7578
D3ZUC9	D3ZUC9	Oxsr1	Non-specific serine/threonine protein kinase (EC 2.7.11.1)	130	14.4487	14.3053	14.1603	14.4559	14.3144	13.1289	0	13.5083	13.4681	13.5278	13.8479	14.2018	14.0036	13.9551	13.9169	15.2269	14.4195	14.321	13.9353	14.1048	13.744	13.7588	13.7918
D3ZUD8	D3ZUD8	Tm9sf3	Transmembrane 9 superfamily member	74	15.4521	15.4228	15.1365	15.1553	15.619	13.7209	0	13.6597	13.58	13.6026	14.9361	15.0564	15.6054	15.4013	15.5857	15.0056	15.1622	14.9693	13.4682	13.3947	13.8243	13.0824	13.5668
D3ZUL1	D3ZUL1	Ccdc124	Coiled-coil domain-containing 124 (Uncharacterized protein RGD1310931_predicted)	29	0	14.4799	0	14.162	14.212	13.3958	0	13.4213	13.6084	13.5745	15.0823	14.3837	14.3903	14.2018	14.0827	14.2296	14.7883	14.0522	14.0498	0	13.8898	14.0203	13.3578
D3ZUL3	D3ZUL3	Col6a1	Collagen type VI alpha 1 chain	414	15.0002	16.2533	15.5738	15.2014	15.549	15.6565	15.3929	15.1216	15.2849	14.9407	15.5771	15.4156	15.5572	15.164	15.0511	16.039	0	15.1124	0	0	15.0891	15.8124	0
D3ZUM2	D3ZUM2	Sarm1	ADP-ribosyl cyclase/cyclic ADP-ribose hydrolase (EC 3.2.2.6)	26	18.9226	18.5614	19.1878	19.0815	19.2362	19.032	18.9324	18.8569	19.2881	18.9839	18.9836	18.9914	19.0662	18.928	19.0594	18.6	19.2299	18.9254	18.5084	18.6707	18.6796	18.7672	18.7212
D3ZUM4	D3ZUM4	Glb1	Beta-galactosidase (EC 3.2.1.23)	35	15.5084	15.8217	15.1947	15.0243	14.9613	15.0396	0	14.1907	14.8614	0	15.2652	15.1047	15.1646	15.2524	15.1623	14.9708	14.7558	14.4791	0	0	14.2129	13.9675	0
D3ZUP5	D3ZUP5	Brk1	BRICK1 subunit of SCAR/WAVE actin nucleating complex (RCG56448, isoform CRA_a)	33	0	0	0	12.676	0	12.4299	13.3453	13.2431	13.0784	0	11.3225	11.3114	11.6128	11.8315	0	13.8365	12.3237	0	0	12.7487	11.6804	12.3083	12.5059
D3ZUP8	D3ZUP8	Lmbrd2	LMBR1 domain-containing 2 (Similar to RIKEN cDNA 9930036E21 gene (Predicted))	2	0	12.3129	12.7119	0	0	12.6044	0	0	0	0	12.2556	0	0	12.3762	0	12.8592	13.2182	0	0	0	0	11.9824	11.9843
D3ZUQ2	D3ZUQ2	Naa10	N(alpha)-acetyltransferase 10, NatA catalytic subunit	49	17.5464	17.3448	17.613	17.7608	17.7275	17.2252	16.9283	17.2958	17.4783	17.2784	17.7851	17.8509	17.9516	17.7656	17.7846	17.6249	17.7839	17.5713	17.5003	17.2097	17.3972	17.2942	17.2377
D3ZUU6	D3ZUU6	Clec3b	C-type lectin domain family 3, member B (RCG25681)	2	15.0572	14.2841	14.8982	14.9628	13.7985	13.9675	0	14.6845	15.2989	0	14.3469	15.0728	14.2476	14.797	0	13.8236	14.2702	0	15.1908	15.0395	14.512	14.5824	14.4658
D3ZUV3	D3ZUV3	Eif2a	Eukaryotic translation initiation factor 2A (eIF-2A)	66	0	11.9342	0	11.9664	11.6278	0	0	0	13.2432	14.1202	0	11.1727	11.8551	0	11.2818	0	0	13.2985	15.0387	14.1104	14.0743	13.376	13.9531
D3ZUV9	D3ZUV9	Cnot3	CCR4-NOT transcription complex, subunit 3	23	0	0	0	0	0	0	0	0	0	0	0	0	0	0	0	14.1178	13.6117	0	0	0	0	0	0
D3ZUX1	D3ZUX1	Hykk	Hydroxylysine kinase (Similar to RIKEN cDNA C630028N24 gene (Predicted), isoform CRA_b)	15	14.0663	0	13.958	13.6152	14.1135	0	0	0	0	0	13.2154	13.5709	13.5868	13.0283	13.0176	0	0	0	0	0	0	0	0
D3ZUX5	D3ZUX5	Chchd3	Coiled-coil-helix-coiled-coil-helix domain containing 3 (Predicted), isoform CRA_a (Coiled-coil-helix-coiled-coil-helix domain-containing 3)	212	12.5243	12.8368	12.6564	11.9928	12.4501	12.5606	0	0	0	0	12.1657	12.4408	12.4526	12.66	12.4617	12.4506	12.6986	12.3013	12.6884	12.6067	12.496	12.1092	12.0826
D3ZUX7	D3ZUX7	Acsf3	Acyl-CoA synthetase family member 3 (Similar to C50H11.1, isoform CRA_a)	69	12.9513	13.5739	0	12.6943	12.4721	12.4223	0	11.7743	11.8546	0	12.6268	12.9414	0	13.2259	13.5485	0	12.8294	0	12.5163	12.4923	13.6459	12.8193	13.3582
D3ZUY0	D3ZUY0	Rdh14	Retinol dehydrogenase 14 (Similar to alcohol dehydrogenase PAN2 (Predicted))	18	19.5218	19.5717	19.5296	19.6985	19.845	21.5139	21.4305	21.3269	21.3008	21.1379	20.0847	19.896	19.8262	19.8812	19.9342	20.0528	20.0118	19.7627	21.4976	21.449	21.8001	21.8558	21.6057
D3ZUY8	D3ZUY8	Ap2a1	AP-2 complex subunit alpha	304	0	15.3558	15.4729	14.706	15.1793	14.6765	0	13.8487	14.7709	13.405	15.2345	15.019	15.4891	15.1654	15.6265	14.4504	13.8437	15.3742	13.5621	0	0	14.0295	0
D3ZUZ9	D3ZUZ9	Ppih	Peptidyl-prolyl cis-trans isomerase (PPIase) (EC 5.2.1.8)	23	18.5593	18.6137	18.2758	18.2342	18.5012	17.6824	17.9032	17.6022	17.7041	17.9387	18.1673	18.3296	18.3417	18.4052	18.3297	18.2271	18.3843	18.2102	17.8677	17.6888	17.8602	17.705	17.6156
D3ZV64	D3ZV64	Odr4	Protein odr-4 homolog	56	14.9255	15.061	15.0235	15.3753	15.1579	13.8219	0	13.9116	13.4533	0	14.922	14.5387	14.8451	14.9377	14.8149	14.8103	15.7729	15.225	14.1313	13.6558	13.9166	14.19	14.2348
D3ZVB7	D3ZVB7	Ogn	Mimecan (Osteoglycin)	37	14.4227	13.912	14.5013	14.3778	14.3476	0	0	13.3989	14.7052	0	12.6928	12.5232	12.8325	14.7826	14.568	0	14.7153	13.6731	14.6764	14.6286	14.6219	14.8144	0
D3ZVG3	D3ZVG3	Nup58	Nucleoporin p58/p45	22	15.8017	16.202	15.5248	16.0577	16.0124	15.0365	0	0	0	14.6683	15.4711	15.5028	15.7374	15.6858	15.8326	15.1103	15.6263	15.4349	0	0	0	0	0
D3ZVI9	D3ZVI9	LOC100911365	Parkinson disease 7 domain containing 1 (Predicted), isoform CRA_a (Parkinson disease 7 domain-containing protein 1-like)	40	13.7896	13.8792	14.0357	13.8022	13.5125	12.7242	0	13.2225	0	12.8368	13.6087	0	13.8326	13.596	13.7346	13.4992	14.1021	13.5493	13.066	12.7962	12.8153	12.8167	13.4054
D3ZVM5	D3ZVM5	Hspa12b	Heat shock protein family A (Hsp70) member 12B	14	17.4168	17.4704	17.3665	17.5065	17.4796	16.672	0	16.4599	16.6861	16.7444	17.2421	17.3277	17.3748	17.3186	17.5781	16.9229	17.4605	17.4613	16.7883	16.5743	16.3485	16.6101	16.711
D3ZVM6	D3ZVM6	Siglec1	Sialic acid binding Ig-like lectin 1, sialoadhesin (Predicted) (Sialic acid-binding Ig-like lectin 1)	5	0	19.3011	0	0	0	0	0	0	0	0	0	19.0915	19.5426	18.8276	18.8434	0	0	0	0	0	0	0	0
D3ZVQ0	D3ZVQ0	Usp5	Ubiquitin carboxyl-terminal hydrolase (EC 3.4.19.12)	387	17.2994	16.0187	17.2289	17.2616	17.3846	0	0	10.9152	0	0	17.2831	17.202	17.5375	17.2398	17.2394	16.5545	17.2	17.406	0	0	0	0	0
D3ZVR9	D3ZVR9	Pgm5	Phosphoglucomutase 5	98	15.0898	15.6061	15.8784	15.1802	15.2952	14.4231	0	14.7775	13.7458	14.678	14.7672	15.2501	15.672	15.6005	15.6046	14.6015	14.788	15.0976	14.0478	14.8545	13.9883	14.5676	14.8565
D3ZVS2	D3ZVS2	L2hgdh	L-2-hydroxyglutarate dehydrogenase (L-2-hydroxyglutarate dehydrogenase (Predicted))	16	0	12.5648	13.3941	13.7618	0	0	0	0	0	0	13.3277	13.5066	12.5008	12.3923	12.874	13.906	0	13.3185	0	0	0	0	0
D3ZVU7	D3ZVU7	Hdac1l	Histone deacetylase 1 (HD1) (EC 3.5.1.98)	15	14.8181	14.6213	14.4595	14.7108	14.676	15.0225	14.8319	14.7783	14.5095	14.1014	14.9952	14.5526	14.4908	14.8332	15.2625	14.8031	14.932	14.8474	14.9932	14.9113	14.6182	14.5999	14.5685
D3ZW08	D3ZW08	Adsl	Adenylosuccinate lyase (ASL) (EC 4.3.2.2) (Adenylosuccinase)	110	17.2975	17.6488	17.4531	17.2089	17.37	16.9744	15.9859	16.8026	16.6597	17.1129	17.4794	17.4249	17.3337	17.3393	17.4543	17.2452	17.0658	17.036	16.5918	16.6352	16.5488	16.7326	16.4664
D3ZW15	D3ZW15	Sec24b	SEC24 homolog B, COPII coat complex component (SEC24 related gene family, member B (S. cerevisiae) (Predicted))	7	18.3868	18.525	18.4971	18.755	18.2001	18.8415	18.8919	19.0956	19.0773	19.0595	18.4388	18.6385	18.1868	17.9279	17.9631	18.9655	18.8209	18.1631	18.9604	19.1576	19.1992	19.054	19.1582
D3ZW55	D3ZW55	Itpa	Inosine triphosphate pyrophosphatase (ITPase) (Inosine triphosphatase) (EC 3.6.1.9) (Non-canonical purine NTP pyrophosphatase) (Non-standard purine NTP pyrophosphatase) (Nucleoside-triphosphate diphosphatase) (Nucleoside-triphosphate pyrophosphatase) (NTP	20	13.3619	13.2249	0	12.8107	13.0602	16.6822	17.6627	17.1183	17.0681	16.4323	13.5162	13.5147	12.8449	13.6468	13.4647	14.2721	14.635	14.9347	17.0429	17.0155	17.0012	16.8539	16.8588
D3ZW58	D3ZW58	Casc4	Golgi membrane protein 2 (Protein GOLM2)	74	0	0	0	0	0	0	14.5163	0	0	0	0	0	0	0	0	0	0	0	0	0	0	0	0
D3ZW88	D3ZW88	Frmpd1	FERM and PDZ domain-containing 1	9	0	0	0	15.166	15.4564	0	0	20.8399	20.296	19.9022	15.4401	15.944	14.6775	0	0	0	0	0	0	0	0	0	21.0456
D3ZWA8	D3ZWA8	Appl1	Adaptor protein, phosphotyrosine-interacting with PH domain and leucine zipper 1	73	0	0	0	0	0	0	0	0	0	0	0	0	0	0	0	12.5373	12.6252	0	0	0	0	0	0
D3ZWC6	D3ZWC6	Sntb1	Syntrophin, basic 1 (Predicted) (Syntrophin, beta 1)	102	14.2224	14.5085	14.3096	14.1821	14.2272	0	0	12.5478	12.7332	0	14.3371	13.8565	13.8993	14.545	14.8204	0	14.1822	14.3412	12.9984	0	13.3966	12.9565	12.8369
D3ZWE3	D3ZWE3	Pof1b	POF1B, actin-binding protein (Premature ovarian failure 1B (Predicted))	9	20.9161	20.8266	20.704	21.015	21.1553	22.7702	21.8673	22.6878	22.7055	22.6988	21.4252	21.2226	21.1399	21.2919	21.062	21.0761	21.1087	20.9718	22.6089	22.7415	22.8132	22.7813	22.523
D3ZWF5	D3ZWF5	Eny2	Transcription and mRNA export factor ENY2 (Enhancer of yellow 2 transcription factor homolog)	13	21.3704	21.8148	21.3718	21.9697	21.4136	21.6224	0	0	20.8083	0	20.5251	0	21.446	22.1324	19.445	19.8276	14.2119	21.1458	20.2337	0	0	0	20.8682
D3ZWL6	D3ZWL6	Ahcyl2	Adenosylhomocysteinase-like 2 (RCG27985)	65	16.2454	16.1655	16.232	15.7453	16.0231	14.0681	0	13.9638	14.203	14.2863	16.1135	16.0339	16.0088	15.8802	15.814	14.8432	15.9137	16.0569	14.3478	13.6152	13.8219	13.4277	13.7598
D3ZWP1	D3ZWP1	Msc	Musculin	11	0	15.572	0	0	15.3288	0	0	0	0	15.722	0	0	0	0	0	0	0	14.2592	14.3243	14.611	15.0392	14.7312	15.0727
D3ZWS0	D3ZWS0	Scrib	Scribble planar cell polarity protein (Similar to PDZ-domain protein scribble (Predicted), isoform CRA_b)	24	15.5533	15.4704	16.0298	15.6463	16.1089	16.4443	16.1676	16.0252	15.6149	15.7408	16.3285	15.9621	16.0667	15.8308	16.0058	16.0993	16.1911	15.8801	15.9813	15.6352	15.8717	15.9027	15.7702
D3ZWU1	D3ZWU1	Brd3	Bromodomain containing 3 (Predicted), isoform CRA_b (Bromodomain-containing 3)	19	14.3462	13.6117	13.9965	14.1166	13.7795	0	0	13.9399	14.0088	14.1861	13.7805	13.5512	13.8247	14.0494	14.0801	12.6305	13.3036	13.4936	0	14.07	14.1528	13.479	13.3851
D3ZX17	D3ZX17	Pnliprp2	Triacylglycerol lipase (EC 3.1.1.3) (Pancreatic lipase)	335	18.2341	18.2228	18.1048	18.2537	18.4988	18.7105	18.5561	18.9255	18.9544	18.8557	18.1753	18.0408	18.2601	18.2779	18.3445	18.0494	18.3469	18.0637	19.2093	19.0415	19.2534	19.1408	19.2486
D3ZX38	D3ZX38	Pfdn1	Prefoldin 1 (Predicted) (Prefoldin subunit 1)	63	0	0	0	0	18.1166	0	0	0	0	0	0	0	0	14.127	18.9756	0	0	0	0	0	12.8982	0	0
D3ZX42	D3ZX42	Rabgap1	G protein-coupled receptor 21 (Predicted), isoform CRA_a (RAB GTPase-activating protein 1)	25	14.2168	15.1081	14.2094	14.1532	14.4778	14.6372	13.2246	13.7181	13.6217	14.4208	14.6987	13.951	13.7106	14.4299	14.0748	14.3641	14.2267	14.4977	14.3136	13.8943	14.4483	14.2145	14.1512
D3ZX69	D3ZX69	Mrpl10	39S ribosomal protein L10, mitochondrial (RCG33641, isoform CRA_b)	10	0	0	13.49	13.5668	0	13.1037	0	14.2041	13.8911	14.1372	13.8032	13.5352	13.3842	13.5291	13.4762	12.9054	13.7359	13.3931	13.4903	13.4666	13.0505	13.7238	13.3113
D3ZX87	D3ZX87		60S ribosomal protein L31	110	15.2447	15.1971	15.3121	15.3424	15.0107	15.2785	15.4947	15.0717	15.0925	15.5182	15.2576	15.2647	15.124	15.0766	15.4591	15.0234	15.331	15.265	15.3075	15.064	15.0766	14.5114	14.8778
D3ZXE2	D3ZXE2	Pds5b	Sister chromatid cohesion protein PDS5 homolog B	68	15.3772	15.0286	15.5922	15.3819	15.6349	14.3088	0	0	14.3477	14.6987	15.0945	15.32	15.3823	15.1425	15.1942	14.3947	15.1207	15.1697	12.2359	0	14.8857	0	0
D3ZXF9	D3ZXF9	Mrpl12	Mitochondrial ribosomal protein L12	7	16.1504	15.7951	16.4889	15.9732	16.2476	17.1058	16.987	17.0733	16.8963	16.9915	16.4395	15.9333	16.0117	16.1603	16.3203	16.0317	16.4028	16.2823	17.1855	17.3662	17.0486	17.279	17.5283
D3ZXH7	D3ZXH7	Alyref	Aly/REF export factor (RCG32827, isoform CRA_a)	51	0	0	0	0	0	0	14.5055	0	0	0	0	0	0	0	0	0	0	0	0	0	0	0	0
D3ZXI0	D3ZXI0	Pycr1	Pyrroline-5-carboxylate reductase (EC 1.5.1.2)	34	19.0624	18.9927	19.0418	18.7421	18.9859	20.6759	20.6474	20.7182	20.6291	20.9819	19.2104	19.3938	19.1967	19.4031	19.2403	18.9144	19.0965	19.2303	20.8329	20.6686	20.7692	20.7074	20.8458
D3ZXJ5	D3ZXJ5	Efl1	Elongation factor-like GTPase 1 (RCG24931)	25	0	15.4332	16.0018	16.3262	15.9082	0	0	13.6292	0	15.2337	16.0603	15.3224	15.9737	15.7432	15.1465	15.6158	16.2769	15.5039	0	0	0	0	0
D3ZXN8	D3ZXN8	Anxa10	Annexin A10	102	13.9094	13.6986	13.9479	14.5464	13.9173	13.9844	13.8269	14.4827	14.4774	14.9706	13.2638	13.2403	13.6356	13.798	13.629	0	13.4288	13.8421	14.4643	14.7713	14.3112	13.9528	14.3372
D3ZXP3	D3ZXP3	H2afx	Histone H2A	15	17.2582	16.2753	17.0749	16.2637	15.8461	20.8202	20.7315	20.7732	20.8619	20.8429	17.8786	17.8563	17.2319	17.2153	16.3387	17.5753	16.6148	17.1192	21.0931	20.9737	20.9833	21.0444	21.0838
D3ZXS4	D3ZXS4	Lrrc39	Leucine-rich repeat-containing protein 39 (Myosin-interacting M-band-associated stress-responsive protein) (Myomasp)	2	0	0	0	0	0	0	0	0	0	0	0	0	0	0	13.964	0	0	0	0	0	0	0	0
D3ZXS8	D3ZXS8	Ube2k	E2 ubiquitin-conjugating enzyme (EC 2.3.2.23)	52	13.3978	14.1452	13.4346	12.9503	0	0	0	0	0	0	13.3505	12.945	13.1351	13.4043	13.491	0	13.3851	0	0	0	0	0	0
D3ZY02	D3ZY02	Pgghg	Protein-glucosylgalactosylhydroxylysine glucosidase (RCG48466, isoform CRA_a)	10	13.3719	13.1713	12.8368	13.1154	13.3689	11.5689	0	0	0	12.5922	12.8275	0	13.0913	13.2685	13.4039	12.4984	13.5382	13.4003	0	0	0	0	11.7923
D3ZY44	D3ZY44	Mrps2	Mitochondrial ribosomal protein S2	16	18.082	18.3594	18.5994	18.4802	18.7567	17.2082	16.7391	16.6945	15.3128	15.6575	18.5754	18.3947	18.6717	18.977	18.9133	18.2169	18.8885	18.7808	16.3864	16.5109	16.2943	16.3662	16.8184
D3ZYH3	D3ZYH3	Nudt10	Nudix hydrolase 11 (RCG22822)	61	19.7477	19.514	19.6728	19.6545	19.6747	20.1239	20.0184	20.1348	20.1629	19.9755	19.7676	19.6168	19.8146	19.715	19.8194	19.3944	19.6092	19.604	19.8385	19.922	20.029	20.0938	20.0188
D3ZYM7	D3ZYM7	Lyrm4	LYR motif-containing 4 (RCG44066)	39	16.0448	16.021	16.4296	16.0997	16.3637	17.3203	16.6069	17.4992	17.5516	16.7428	16.3606	15.7335	15.9999	16.0176	16.1929	16.3468	16.4903	16.2851	16.9521	16.6982	17.1616	17.1878	16.8894
D3ZYR1	D3ZYR1	Fcho2	F-BAR domain only protein 2	20	20.5372	20.5212	20.4523	20.7507	20.4477	19.7804	19.1826	20.2786	20.3084	20.1653	20.2457	20.6446	20.5593	20.4234	20.3272	20.2261	19.9813	20.2323	19.7801	20.1899	20.0833	19.8094	19.7771
D3ZYS7	D3ZYS7	G3bp1	G3BP stress granule assembly factor 1	86	14.7648	14.7722	14.6397	14.9493	15.0296	14.3737	15.0411	15.5217	15.0766	15.1191	14.5448	14.8011	14.7139	14.6628	14.5193	14.1864	14.6811	14.8637	15.4524	15.2979	15.012	14.8463	15.405
D3ZYX8	D3ZYX8	Cox7a2l	Cytochrome c oxidase subunit 7A2-like (Cytochrome c oxidase subunit VIIa polypeptide 2 like (Predicted), isoform CRA_e)	21	0	15.1799	13.7769	14.7169	0	15.0971	0	15.6711	15.7435	15.7019	13.4583	14.5047	14.4642	0	14.4472	14.5179	0	14.0842	15.4192	15.1252	15.5634	14.7952	15.313
D3ZZ32	D3ZZ32	Prepl	Prolyl endopeptidase-like	14	14.1845	13.9004	13.4528	13.125	14.3683	11.1562	0	0	0	0	13.7858	13.2654	13.886	13.9917	13.5575	13.353	13.9184	14.0736	0	0	0	0	0
D3ZZ81	D3ZZ81	Ppfia1	PTPRF-interacting protein alpha 1	22	14.5057	14.9843	14.5546	14.2226	14.5882	0	0	0	0	0	14.5515	14.519	14.6088	14.8232	14.9913	14.4177	14.5618	14.3671	0	0	0	0	0
D3ZZA8	D3ZZA8	Sec24a	SEC24 homolog A, COPII coat complex component (SEC24 related gene family, member A (S. cerevisiae) (Predicted))	108	17.8718	17.4731	17.4544	17.6698	17.634	15.9376	14.4173	16.1835	16.0544	16.4115	17.2769	17.6042	17.3247	17.5366	17.1326	16.9417	17.3038	17.2608	15.6173	15.7984	15.7561	15.8268	16.0283
D3ZZC1	D3ZZC1	Txndc5	RCG43947 (Thioredoxin domain-containing 5)	175	14.8535	14.5957	15.3155	14.8806	14.9351	14.9746	0	14.6609	14.4405	14.2746	15.2157	15.2518	15.3701	15.3879	15.2542	14.9673	15.16	15.0244	14.6768	14.4035	14.6749	14.7159	14.2362
D3ZZN3	D3ZZN3	Acss1	Acetyl-coenzyme A synthetase (EC 6.2.1.1)	4	14.8161	16.6947	16.0172	15.9355	0	16.6549	0	16.4937	16.7668	17.2782	16.3943	16.2828	0	16.5288	15.6851	15.8335	16.5975	0	16.8487	17.4344	17.2714	16.6378	16.7997
D3ZZN4	D3ZZN4		60S ribosomal protein L35a	134	17.674	18.9348	18.2841	18.9503	17.3116	19.0849	19.3481	19.2264	18.9773	18.6481	18.5492	18.7486	17.8282	18.0219	17.3462	21.1599	19.099	18.5315	18.8938	20.0575	18.9541	18.9561	18.614
D3ZZR5	D3ZZR5	Snrpa1	Small nuclear ribonucleoprotein polypeptide A'	98	14.5953	14.8885	14.1164	13.9643	14.2621	0	0	0	0	0	13.6357	14.0499	14.0842	13.9062	13.7838	13.7549	13.8086	14.0836	0	0	0	0	0
D3ZZR9	D3ZZR9	Fkbp2	Peptidylprolyl isomerase (EC 5.2.1.8)	124	13.8796	14.1911	14.246	14.222	13.9061	13.1015	0	0	0	0	13.9122	13.7696	13.8129	13.9736	13.933	14.7079	14.8402	14.2259	0	13.0809	0	0	12.942
D3ZZT9	D3ZZT9	Col14a1	Collagen type XIV alpha 1 chain	157	14.3555	14.7238	15.2965	14.41	14.6881	13.3604	0	14.6086	13.5846	14.7069	14.3086	14.8652	14.6298	14.4409	15.0341	14.2242	13.8175	14.9866	14.8562	15.1286	13.7096	13.7021	13.9164
D3ZZV1	D3ZZV1	Pam16	Presequence translocase-associated motor 16 (RCG49810, isoform CRA_a)	13	0	0	0	0	0	0	0	0	0	0	0	0	0	0	0	14.7163	14.9678	0	0	0	0	0	0
D3ZZZ9	D3ZZZ9	Ctnnd1	Catenin (Cadherin associated protein), delta 1 (Predicted), isoform CRA_a (Catenin delta 1)	194	15.0276	15.0409	15.2558	15.417	15.1792	14.4012	0	14.323	13.6961	0	14.894	14.8415	15.1555	15.3437	15.3773	14.803	15.3076	15.1557	15.0071	14.1776	14.4518	14.2942	14.5177
D4A030	D4A030	Ubp1	Upstream-binding protein 1	20	0	0	0	0	0	0	0	0	0	0	0	0	0	0	0	14.5432	12.2551	0	0	0	0	0	0
D4A031	D4A031	Ddx42	RNA helicase (EC 3.6.4.13)	36	13.5619	14.6275	14.0786	14.2363	14.3247	15.6447	0	15.2465	15.1311	15.1948	14.497	14.4031	14.9388	14.7685	14.5215	14.5689	14.605	13.8693	15.4249	15.5563	15.2562	15.2078	15.6949
D4A054	D4A054	Ranbp2	RAN-binding protein 2	155	14.8997	15.2301	15.1781	14.7536	15.0235	15.0508	14.0104	14.2344	14.3771	14.0093	14.8949	14.9889	15.0305	14.9067	14.9796	14.8069	15.0618	14.6678	13.9354	14.1258	13.9846	14.2386	14.3435
D4A068	D4A068	Pnma2	PNMA family member 2 (RCG52129)	32	0	12.44	0	0	0	14.1361	0	15.3985	15.7087	14.6556	12.0263	11.8021	0	12.2614	12.1866	0	0	0	15.1417	15.127	15.0426	14.9879	14.6907
D4A0C3	D4A0C3	Hid1	HID1 domain-containing	214	19.0863	18.877	19.5719	19.3828	19.2766	18.6849	18.7698	19.0348	19.0154	19.163	19.1837	19.162	19.3598	19.3428	19.1789	19.1517	19.1265	19.5153	18.8689	18.9338	19.1591	18.7953	18.9262
D4A0E8	D4A0E8	Prmt5	Protein arginine N-methyltransferase 5 (EC 2.1.1.-)	33	13.9975	14.131	13.8803	13.6915	13.501	15.059	15.0102	14.9135	14.9593	14.9719	14.3329	14.0981	14.0681	13.8322	13.8062	14.1573	14.0521	13.9825	15.02	14.8212	14.6467	14.9834	15.1207
D4A0I5	D4A0I5	Dnajc6	DnaJ (Hsp40) homolog, subfamily C, member 6 (Predicted) (DnaJ heat shock protein family (Hsp40) member C6)	46	16.2564	16.782	16.7681	16.9266	16.6298	13.7273	0	0	0	0	16.5819	16.7221	16.6722	16.352	16.5022	16.3586	16.5981	16.2693	0	0	0	0	0
D4A0T0	D4A0T0	Ndufb10	Complex I-PDSW (NADH dehydrogenase [ubiquinone] 1 beta subcomplex subunit 10) (NADH-ubiquinone oxidoreductase PDSW subunit)	174	13.2388	12.8736	13.1973	13.0309	12.9989	12.6456	0	11.9347	0	0	13.3122	12.8251	12.6647	13.1146	13.2883	13.5421	13.6292	13.1458	0	0	12.3984	12.1198	11.8067
D4A0T8	D4A0T8	Dhrs7	Dehydrogenase/reductase 7	161	18.7003	18.7891	18.5935	18.9558	18.9881	17.3224	0	17.2518	16.5858	16.7951	18.66	18.5817	18.7517	18.7495	18.8152	18.9897	19.3577	18.7665	17.1534	16.8364	16.7074	16.9952	17.3463
D4A0W7	D4A0W7	Fndc3b	Fibronectin type III domain-containing 3B	17	16.0252	16.1887	16.1048	15.4639	15.9427	15.3801	0	15.6957	16.1988	16.0978	15.6805	15.9507	16.3688	15.6768	16.1575	15.5027	15.4146	15.4889	15.9549	15.922	15.6159	15.302	15.2862
D4A128	D4A128	Sgk1	Serine/threonine-protein kinase Sgk1	7	13.4236	13.6559	13.8541	13.8826	14.2605	15.7765	14.5247	15.2041	15.2337	15.2673	13.9955	14.2338	13.6462	14.2969	14.2892	14.4682	14.5867	14.657	15.5097	15.4963	15.3981	15.5868	15.4997
D4A133	D4A133	Atp6v1a	H(+)-transporting two-sector ATPase (EC 7.1.2.2)	507	0	12.604	12.0563	0	11.9304	13.8536	11.5866	14.2009	13.4952	0	12.2384	13.0055	0	11.2699	0	18.0372	12.41	12.4361	14.3032	15.0532	14.025	14.307	13.83
D4A197	D4A197	Mcee	Methylmalonyl CoA epimerase (Methylmalonyl CoA epimerase (Predicted), isoform CRA_d)	21	12.6921	12.9877	13.0388	12.8591	13.2935	11.5457	0	12.3157	12.8497	0	12.7198	13.0152	13.3253	12.7943	13.0479	13.1034	13.1815	13.8114	0	0	12.0729	12.3415	12.4045
D4A198	D4A198	Neurl4	G protein pathway suppressor 2 (Predicted) (Neuralized E3 ubiquitin protein ligase 4)	12	15.4072	14.8705	15.14	14.9828	14.9329	13.7387	0	13.6048	13.4131	13.9074	14.6996	15.0297	14.7993	14.8704	14.6013	15.05	14.8878	15.0345	13.5017	13.5058	13.6237	13.2225	13.6048
D4A1B2	D4A1B2	Arpin	Arpin	14	12.0774	0	11.5345	11.6511	0	11.0857	0	0	0	0	12.2282	11.9724	0	11.0935	0	13.3754	12.6906	0	0	0	0	0	11.9265
D4A1B8	D4A1B8	Dctn3	Dynactin subunit 3 (RCG55152, isoform CRA_a)	96	19.3619	19.0216	19.3354	19.1366	19.2573	18.1502	16.5631	18.3566	18.3699	18.4888	19.1023	18.9068	19.2522	19.2259	19.3175	18.8386	18.8968	19.0497	18.1392	18.1591	18.3934	18.1623	18.2532
D4A1G1	D4A1G1	Acyp2	Acylphosphatase (EC 3.6.1.7)	35	0	14.6308	14.2948	0	0	15.1605	0	15.5914	0	0	14.1549	14.4178	14.9944	0	0	13.9039	13.7344	14.2256	0	14.832	14.8111	14.8352	0
D4A1J3	D4A1J3	Palm3	Paralemmin 3 (RCG51505, isoform CRA_a)	18	13.1969	13.4107	13.0026	0	12.7461	10.8515	0	0	11.1372	0	12.3362	12.8346	13.0176	12.4881	13.2043	13.1995	12.8382	0	0	0	0	0	11.0289
D4A1J6	D4A1J6	Ankfy1	Ankyrin repeat and FYVE domain-containing 1	38	16.6227	16.2484	16.7236	16.352	16.4122	17.167	17.8858	16.9105	17.0581	16.8074	16.7709	16.5497	16.8478	16.7103	16.9196	16.6308	16.8012	16.7012	16.8384	16.5789	16.8886	17.1058	16.9563
D4A1Q9	D4A1Q9	Ttll12	Tubulin tyrosine ligase-like 12	89	0	0	0	15.7606	0	0	0	0	0	15.866	0	0	0	0	0	15.7449	0	0	14.738	14.3407	0	0	14.8213
D4A1R8	D4A1R8	Cpne1	Copine-1 (Copine I)	33	14.7763	13.4959	0	14.2308	0	14.0801	0	13.9529	13.7218	13.6708	13.5294	13.4569	13.456	14.2543	14.1732	0	13.8322	14.7446	14.7076	14.1212	14.2761	14.5465	14.6957
D4A1T7	D4A1T7	Fam173a	Adenine nucleotide translocase lysine methyltransferase (Uncharacterized protein RGD1306126)	8	14.2473	13.8178	14.4465	14.2432	14.2473	13.2853	0	13.528	13.4381	13.3986	14.427	13.7966	14.1891	14.2567	14.2038	14.2514	14.4619	14.1836	13.4988	13.4868	13.6523	13.3894	13.0461
D4A1V5	D4A1V5	Kif21a	Kinesin family member 21A	62	18.115	18.1032	18.1125	18.3637	18.3129	17.5304	15.5865	17.5784	17.7575	17.2369	18.1232	18.0389	18.0453	18.2379	18.2887	17.7179	18.2497	18.1211	17.5102	17.2966	17.4115	17.2613	17.3497
D4A1W5	D4A1W5	Rbm4	RCG48334, isoform CRA_b (RNA-binding motif protein 4)	33	0	13.89	13.9458	13.5203	13.1577	13.3775	0	13.5401	14.1183	13.7685	13.3826	13.3383	0	13.6795	13.3925	13.0771	12.8798	13.1631	13.0043	13.3544	13.1939	13.0921	13.1785
D4A1Y5	D4A1Y5	Mthfd2	Methenyltetrahydrofolate cyclohydrolase (EC 3.5.4.9)	37	17.2626	17.7285	17.4868	17.6028	17.4562	17.0323	15.5077	16.7573	16.8888	17.2543	17.4762	17.2503	17.5469	17.3287	17.4204	17.3424	17.2406	17.0238	17.0402	16.6201	16.9409	16.5055	16.4291
D4A206	D4A206	Tcof1	Treacle ribosome biogenesis factor 1	27	13.256	12.8273	13.9665	13.3127	13.447	13.1318	0	13.6514	13.2616	13.268	13.4464	13.5082	13.0515	13.4482	13.4026	12.583	13.0363	13.5288	13.3095	0	13.1062	12.9421	13.187
D4A249	D4A249	Mblac2	Metallo-beta-lactamase domain-containing 2 (Similar to metallo-beta-lactamase superfamily protein like (XL884) (Predicted))	31	15.9298	15.4326	15.8792	15.964	16.1024	15.8688	15.8761	16.2205	16.1325	16.3136	15.8502	15.8599	15.8844	15.9829	15.8537	15.3138	15.9928	15.6145	16.2403	15.9959	15.9975	15.7293	15.9837
D4A264	D4A264	Zadh2	Zinc-binding alcohol dehydrogenase, domain-containing 2	44	17.646	17.762	17.4712	17.6561	17.7676	17.9609	16.8572	17.6661	17.5937	17.5085	17.6321	17.7406	17.7774	17.7046	17.9154	17.5563	17.9702	17.7235	17.7482	17.7041	17.6136	17.7672	17.7452
D4A269	D4A269		HIT domain-containing protein	23	0	0	0	0	0	12.5099	0	0	0	0	0	0	0	0	0	0	0	0	0	0	12.6075	13.5846	13.1306
D4A2D7	D4A2D7	Ipo4	Importin 4 (Importin 4 (Predicted), isoform CRA_b)	50	17.352	18.095	17.213	18.0779	17.8477	19.1363	18.3527	18.7654	19.1651	19.2238	17.7713	17.6267	17.6968	17.7441	17.2341	17.7704	18.0409	17.895	18.9818	19.2353	19.3657	19.4141	19.4005
D4A2F1	D4A2F1	Agrn	Agrin	11	16.8823	17.2249	16.856	16.7658	16.8837	16.1819	0	16.117	16.4339	16.5713	16.5978	16.8041	16.9875	16.7354	17.0691	16.8494	16.8064	16.7471	16.4874	15.9638	16.2637	16.4192	16.547
D4A2F6	D4A2F6	Nhlrc3	NHL repeat-containing 3 (RCG49974, isoform CRA_b)	12	19.6483	19.4881	19.6688	20.1965	19.8949	20.4791	20.3445	20.5775	20.7577	20.5278	20.1688	19.9593	20.0437	20.1628	20.2612	20.2645	20.0979	19.8108	20.8539	20.7393	20.5276	20.582	20.471
D4A2G9	D4A2G9	Ranbp1	RAN-binding protein 1 (RCG36598)	105	11.1453	16.7713	14.7575	15.2699	11.9541	16.117	14.1163	15.5077	15.4919	12.3743	15.6615	15.6467	15.4099	15.0522	14.7313	20.615	16.6782	16.1676	0	16.6534	13.8222	15.84	13.4197
D4A2I3	D4A2I3	Tmem63a	Transmembrane protein 63a	45	15.6062	16.2131	15.195	15.2248	15.4901	14.7883	0	14.4025	14.8629	14.7984	15.0221	15.2648	15.0738	15.359	15.0289	15.3064	15.4876	15.3592	14.0693	13.9976	13.8708	13.7827	13.9447
D4A2N1	D4A2N1	Ate1	Arginyl-tRNA--protein transferase 1 (Arginyltransferase 1) (R-transferase 1) (EC 2.3.2.8) (Arginine-tRNA--protein transferase 1)	19	0	13.7536	13.6694	13.9066	14.1409	12.1544	0	0	0	13.3507	13.2669	13.4285	13.8788	13.2755	13.5837	13.1311	13.9866	13.9093	0	0	13.169	0	0
D4A2P1	D4A2P1	Ccar1	Cell division cycle and apoptosis regulator 1 (Similar to cell division cycle and apoptosis regulator 1 (Predicted), isoform CRA_a)	77	0	14.5846	15.257	14.3343	13.4977	14.7168	0	0	0	0	15.4736	15.1371	14.9834	14.4288	15.0837	0	0	14.5214	0	13.5025	13.5894	0	0
D4A2Y7	D4A2Y7	Naalad2	N-acetylated alpha-linked acidic dipeptidase 2 (N-acetylated alpha-linked acidic dipeptidase 2 (Predicted), isoform CRA_a)	5	17.1316	17.2096	17.2544	17.1556	17.102	17.5366	17.5875	17.2189	17.6474	17.4701	17.2938	17.1874	17.4243	17.2518	17.2788	17.0335	17.4036	16.8197	16.8135	17.1505	17.4186	17.4486	17.5039
D4A2Z6	D4A2Z6	Sec63	SEC63 homolog, protein translocation regulator (SEC63-like (S. cerevisiae) (Predicted))	189	17.2959	16.7589	16.9235	17.2906	17.4979	17.5696	17.4795	17.8293	17.5386	17.8848	17.3945	17.3417	17.1654	17.3632	17.2817	17.0968	17.5487	17.5425	18.0054	17.9195	17.8339	17.7637	17.7937
D4A305	D4A305	Ccdc58	Coiled-coil domain-containing protein 58	16	0	13.4766	0	13.5733	13.6864	13.8697	13.8154	0	12.5765	13.4175	13.7181	12.7127	12.9962	13.4837	13.762	13.2837	13.5968	13.6242	13.8665	13.2293	0	14.084	13.6049
D4A3E1	D4A3E1	Hnrnpll	Heterogeneous nuclear ribonucleoprotein L-like	115	15.4437	15.1472	14.8708	14.9529	15.6179	13.4297	0	14.0319	14.2939	14.3725	14.9059	14.9917	15.1318	14.623	15.164	15.0243	14.4259	14.4551	13.8135	13.772	14.7955	14.0875	13.9744
D4A3E2	D4A3E2	Npepl1	Aminopeptidase-like 1 (Aminopeptidase-like 1 (Predicted))	36	16.1983	16.2981	16.2466	16.097	16.2167	15.5147	0	15.5932	15.8848	15.9098	16.1162	16.0399	15.9371	16.037	16.0431	16.1389	15.9534	16.0162	15.8951	15.92	15.7988	15.7178	15.8885
D4A3I4	D4A3I4	Btf3l4	Transcription factor BTF3	69	14.2158	14.1103	13.9826	14.3253	14.4175	13.0045	0	13.0169	12.4652	13.1409	14.103	13.8381	13.7112	14.0203	14.1322	13.8713	14.728	14.1997	13.7429	13.8452	0	0	13.0586
D4A3I5	D4A3I5	Fam160b1	Family with sequence similarity 160, member B1 (LOC361774 (Predicted))	15	17.9475	17.6104	18.1527	18.2168	18.2297	17.6926	16.6749	17.9517	17.6955	17.7898	17.9362	18.0549	18.1201	18.0003	17.9879	17.5531	18.1389	17.8624	17.7431	17.5626	17.5549	17.1538	17.5801
D4A3K5	D4A3K5	H1-1	Histone H1.1 (Histone H1a)	54	14.7099	14.3962	14.0106	13.8191	14.1577	14.3452	0	12.7537	13.1652	14.237	13.2893	13.836	13.8933	14.352	13.8952	14.2958	13.9399	14.1597	13.6642	0	13.2915	13.8728	13.1306
D4A3M7	D4A3M7	Bsdc1	BSD domain-containing 1 (Similar to RIKEN cDNA 1110063F24 (Predicted))	21	17.6962	17.3475	17.9347	17.5735	17.7115	18.1916	19.6213	17.94	17.9549	18.0293	17.9886	17.8233	17.8971	17.6951	17.772	17.5195	17.7097	17.953	18.0179	17.8515	17.8071	17.8435	17.8305
D4A3T3	D4A3T3	Cbx1	Chromobox 1 (RCG35120, isoform CRA_a)	70	17.837	17.7038	18.1225	18.0004	17.8149	15.4646	0	13.1634	12.7359	14.167	17.5355	17.7246	17.6866	17.9197	18.4518	17.7507	18.1397	17.4072	10.8816	11.0549	12.0504	15.2787	10.4992
D4A3V2	D4A3V2	Ndufa6	NADH dehydrogenase [ubiquinone] 1 alpha subcomplex subunit 6	88	0	13.9945	14.0024	13.856	0	13.161	0	13.012	12.7727	12.483	13.8739	13.4754	13.7667	13.9634	13.912	13.4269	14.0214	0	13.1662	0	13.1947	12.6252	0
D4A465	D4A465	Lamtor2	Late endosomal/lysosomal adaptor, MAPK and MTOR activator 2 (RCG62440, isoform CRA_b)	5	20.4535	20.1853	20.5243	20.74	20.6712	18.6012	17.5679	18.3299	18.3348	18.1919	20.5045	20.265	20.5762	20.5236	20.5281	20.2673	20.5892	20.514	18.3845	18.1191	18.2068	18.0471	18.081
D4A4B4	D4A4B4	U2surp	U2 snRNP-associated SURP domain-containing	29	0	12.9503	13.3869	13.2067	13.1362	14.8082	0	14.2723	13.9843	14.0234	13.4041	12.9778	13.4136	14.0447	14.0007	0	0	13.1637	13.445	13.7602	0	14.4035	13.7084
D4A4D5	D4A4D5	LOC498555	60S acidic ribosomal protein P2	234	0	12.9976	12.8496	12.8893	0	13.8719	0	13.5012	13.1317	0	13.4974	13.345	13.0516	13.4147	13.2342	14.0443	0	13.4396	14.1555	0	13.6792	13.4794	13.1897
D4A4J0	D4A4J0	Supt16h	FACT complex subunit	86	0	17.9229	18.4731	18.0311	18.0046	0	0	0	14.3863	0	18.5057	18.0289	17.9692	0	17.8636	16.987	16.5622	16.6022	0	0	0	0	0
D4A4K4	D4A4K4	Vps13c	Vacuolar protein sorting 13 homolog C	133	0	0	12.958	0	0	13.3216	0	12.901	12.8466	0	13.7259	0	13.4952	13.029	13.3209	13.6779	13.2764	0	0	12.6987	13.6324	13.3028	13.0998
D4A4Q4	D4A4Q4	Ociad2	OCIA domain-containing 2	41	18.1133	18.4473	18.2277	18.0317	18.1888	16.7775	14.39	16.9622	17.2202	17.004	17.8427	18.0046	18.111	18.1268	18.013	17.7791	17.4251	17.6006	16.7439	16.8811	17.2527	16.9358	16.9867
D4A4R8	D4A4R8	Clock	Circadian locomoter output cycles protein kaput (Clock homolog (Mouse), isoform CRA_b)	1	15.7976	15.9073	15.7434	16.0585	15.7115	14.3417	14.6119	14.592	14.5261	14.5245	15.6717	15.9676	15.9706	15.545	15.9273	15.5519	15.6432	15.6132	14.7442	14.1701	13.5889	14.4499	14.4649
D4A4X4	D4A4X4	Cgn	Cingulin	52	14.753	14.5294	0	14.6208	14.5657	15.1104	14.7618	15.3447	14.9907	0	0	14.7762	14.4794	0	14.8534	14.2903	14.8562	14.1826	15.1095	14.9334	15.0743	15.4474	15.3254
D4A4X7	D4A4X7	Mospd2	Motile sperm domain-containing 2 (Similar to Mospd2 protein (Predicted), isoform CRA_a)	29	0	14.8316	14.6419	14.0432	14.8655	14.5216	0	13.9489	13.7296	0	13.8612	14.3475	15.0556	14.1582	0	13.3197	13.8165	14.5998	14.8937	14.977	14.8042	14.9039	14.4872
D4A4Y0	D4A4Y0	Exosc4	Exosome component 4	14	0	0	0	0	0	14.0439	0	14.7766	14.7106	0	0	0	0	0	0	0	0	0	14.2655	14.7639	13.9703	14.146	14.0397
D4A4Z9	D4A4Z9	Ktn1	Kinectin 1	350	12.9555	14.0137	13.904	13.8232	13.2401	12.7365	13.1408	13.8789	0	14.4103	13.7875	13.6481	13.5092	13.8409	13.9941	14.9993	14.998	13.5479	13.9832	0	0	13.2972	13.5389
D4A500	D4A500	Hddc3	HD domain containing 3 (Predicted), isoform CRA_b (HD domain-containing 3)	15	16.4187	16.5335	16.5253	16.2703	16.189	16.2603	16.3202	16.2841	16.5472	15.7948	16.6389	16.5387	16.8118	16.79	16.5269	16.4138	16.6362	16.4996	15.5846	15.9934	16.0732	15.9767	15.8464
D4A510	D4A510	Smarcc2	SWI/SNF-related, matrix-associated, actin-dependent regulator of chromatin, subfamily c, member 2	69	14.6637	13.7438	13.7805	14.1373	13.5534	12.5385	0	0	13.2905	13.6272	13.4567	13.4807	13.4542	13.8715	14.1614	14.5544	14.1219	14.3961	12.9259	12.8273	12.6096	12.807	12.7894
D4A511	D4A511	Srp9	Signal recognition particle 9 kDa protein (SRP9)	21	0	0	13.5288	13.0303	0	13.2896	13.6119	13.6313	0	0	0	0	0	0	13.0167	11.5059	0	0	0	0	0	12.6011	0
D4A542	D4A542	Gprasp2	G protein-coupled receptor-associated sorting protein 2	2	15.0319	15.0064	14.3803	14.2371	14.575	13.2735	0	12.5188	13.3298	0	14.4972	15.2286	14.5119	14.7273	14.7013	14.7468	14.5655	14.4204	12.0565	0	0	13.646	13.5094
D4A554	D4A554	Eif4g3	Eukaryotic translation initiation factor 4 gamma, 3 (Eukaryotic translation initiation factor 4 gamma, 3 (Predicted), isoform CRA_a)	54	0	15.0647	16.7008	15.9986	16.0889	15.2958	0	14.5707	14.8378	15.2087	16.2035	16.3545	16.3447	16.0221	16.1895	15.9363	15.8439	16.0478	15.1604	15.3498	15.3472	15.3543	15.6344
D4A554	D4A554	Eif4g3	Eukaryotic translation initiation factor 4 gamma, 3 (Eukaryotic translation initiation factor 4 gamma, 3 (Predicted), isoform CRA_a)	54	0	15.0647	16.7008	15.9986	16.0889	15.2958	0	14.5707	14.8378	15.2087	16.2035	16.3545	16.3447	16.0221	16.1895	15.9363	15.8439	16.0478	15.1604	15.3498	15.3472	15.3543	15.6344
D4A559	D4A559	Dmtn	Dematin actin-binding protein (Erythrocyte protein band 4.9 (Predicted), isoform CRA_a)	16	15.9014	15.0421	15.8173	15.7288	16.6549	12.9639	0	12.4331	0	0	15.8348	15.6174	16.0733	15.6795	15.6611	15.4544	16.2236	15.7255	0	0	0	0	0
D4A565	D4A565	Ndufb5	Complex I-SGDH (NADH dehydrogenase [ubiquinone] 1 beta subcomplex subunit 5, mitochondrial) (NADH-ubiquinone oxidoreductase SGDH subunit)	38	13.7341	13.5072	13.7178	13.7976	13.9332	13.4576	12.8308	13.1045	14.0314	0	13.3487	13.317	13.5969	13.4628	13.9369	13.8774	13.7899	0	13.2232	13.3647	13.6149	13.4947	13.5207
D4A5I9	D4A5I9	Myo6	Unconventional myosin-6 (Unconventional myosin-VI)	201	15.2345	15.3103	15.3204	15.6597	15.7023	14.676	0	14.0846	13.8998	14.6225	15.3966	15.5334	15.622	15.2023	15.4358	14.8193	15.5483	15.2684	14.9403	14.1169	14.1628	14.0288	14.143
D4A5I9	D4A5I9	Myo6	Unconventional myosin-6 (Unconventional myosin-VI)	201	15.2345	15.3103	15.3204	15.6597	15.7023	14.676	0	14.0846	13.8998	14.6225	15.3966	15.5334	15.622	15.2023	15.4358	14.8193	15.5483	15.2684	14.9403	14.1169	14.1628	14.0288	14.143
D4A5I9	D4A5I9	Myo6	Unconventional myosin-6 (Unconventional myosin-VI)	201	0	14.4107	13.6981	14.404	14.1162	0	0	13.9175	14.8376	0	13.3725	13.5647	13.4507	13.3604	13.3719	11.412	0	0	13.7349	15.0918	14.6174	0	11.6199
D4A5I9	D4A5I9	Myo6	Unconventional myosin-6 (Unconventional myosin-VI)	201	0	14.4107	13.6981	14.404	14.1162	0	0	13.9175	14.8376	0	13.3725	13.5647	13.4507	13.3604	13.3719	11.412	0	0	13.7349	15.0918	14.6174	0	11.6199
D4A5K6	D4A5K6	Zmpste24	CAAX prenyl protease (EC 3.4.24.84)	57	14.5602	13.5926	14.1577	13.7913	13.7596	14.056	14.1784	14.1429	13.886	14.1904	13.8296	13.9557	13.8535	13.8743	13.814	13.4273	13.6477	13.9198	14.2874	13.9964	14.0821	14.201	14.3652
D4A5L9	D4A5L9		Cytochrome c domain-containing protein	111	16.5609	14.8742	15.2802	14.9948	14.967	16.2167	15.8049	16.2096	15.8396	16.1597	14.7586	14.9753	15.0212	14.8327	14.6963	14.1417	14.5169	15.9758	16.0164	15.8859	15.721	15.7701	16.0232
D4A5N1	D4A5N1	Ninl	Ninein-like	18	14.5349	14.9963	14.2276	14.1501	14.964	14.6747	0	14.2569	14.5618	14.9954	14.9445	14.3947	15.3403	14.7553	15.4455	12.982	14.3697	14.016	14.1527	14.1729	15.2243	14.4371	14.9094
D4A5X7	D4A5X7	Gdap1	Ganglioside-induced differentiation-associated-protein 1 (Ganglioside-induced differentiation-associated-protein 1 (Predicted))	25	0	15.8394	0	0	0	14.4564	0	14.2503	14.8314	0	14.4827	15.1821	0	13.8991	13.5476	0	0	0	0	0	0	0	0
D4A617	D4A617	LOC103689954	Ectonucleoside triphosphate diphosphohydrolase 1	24	14.2521	0	14.356	14.2905	13.9163	0	0	0	0	0	14.0151	13.5163	14.4157	15.1359	13.8022	14.4014	14.5913	14.6737	0	0	0	0	0
D4A678	D4A678	Spta1	Spectrin, alpha, erythrocytic 1	247	18.1657	17.3299	17.7566	17.7513	17.2847	16.8279	15.7387	16.8364	16.7608	16.9074	17.4037	17.5559	17.5315	17.3363	17.4972	17.2902	17.4081	17.8321	16.8075	16.9388	16.8748	16.8021	16.9581
D4A6C5	D4A6C5	Arhgap1	Rho GTPase-activating protein 1	264	16.1448	17.0155	16.8452	16.6038	16.4367	16.5433	16.1113	16.4099	17.0885	16.9345	16.5142	16.7415	16.7175	16.6417	16.8432	16.6926	16.7025	16.1225	16.578	16.4992	16.6598	16.6589	16.503
D4A6D9	D4A6D9	Hs1bp3	HCLS1-binding protein 3	40	0	0	12.1416	0	0	0	0	0	0	0	11.9601	0	0	0	0	13.5548	11.4881	0	0	0	0	0	0
D4A6G6	D4A6G6	LOC100362339	40S ribosomal protein S19	294	0	0	15.2347	14.318	14.7975	14.3214	0	15.2352	14.9306	14.3334	12.4313	14.4564	14.5506	14.4054	15.1555	0	0	13.9527	0	15.5411	0	14.9599	15.051
D4A6K4	D4A6K4	Golga1	Golgi autoantigen, golgin subfamily a, 1 (Predicted) (Golgin A1)	22	15.6976	16.4905	15.9575	15.7189	16.1368	15.0854	0	14.7808	15.0851	13.6828	15.7964	15.8331	15.9831	16.2376	15.9877	15.9864	16.0487	15.8957	15.3986	14.5175	14.9071	15.4278	14.8382
D4A6P3	D4A6P3	Shtn1	Shootin-1	91	14.571	14.5728	14.6333	14.335	14.6622	0	0	0	0	0	14.2019	14.5486	14.5286	14.2461	14.4331	14.3604	14.3425	14.5979	0	0	0	0	0
D4A6V3	D4A6V3		Deoxyuridine 5'-triphosphate nucleotidohydrolase (dUTPase) (EC 3.6.1.23) (dUTP pyrophosphatase)	11	16.5146	16.4135	16.1586	15.8279	16.7961	16.2984	0	15.4068	15.6677	16.0326	15.3164	16.1941	0	16.5451	16.6604	16.0579	15.967	16.0642	15.8247	15.6873	16.0459	15.154	15.5423
D4A6W6	D4A6W6		60S ribosomal protein L8	208	17.4425	17.7801	17.3953	17.8774	17.5957	17.7684	17.382	17.689	18.1127	17.4924	17.8762	17.5211	17.4153	17.5552	17.657	17.1748	17.4853	17.2012	17.0918	17.5652	17.241	17.4588	17.2822
D4A6X1	D4A6X1	Dysf	Dysferlin (Dysferlin (Predicted), isoform CRA_a)	36	12.7519	13.4593	13.0437	12.8704	13.6141	12.9311	0	11.7767	12.4238	0	12.652	13.0934	13.0799	13.212	13.073	13.2174	13.6844	0	0	0	12.3246	12.3015	12.339
D4A6X4	D4A6X4	Acyp1	Acylphosphatase (EC 3.6.1.7)	35	0	13.9926	13.5719	0	14.1292	13.309	0	12.9611	13.2719	13.4319	0	0	0	0	13.752	12.9177	12.8501	12.7509	13.5292	0	13.0285	0	13.014
D4A702	D4A702	Synpo2	Synaptopodin-2 (Myopodin)	58	16.0109	17.0242	15.9924	16.0932	16.2244	15.047	0	14.6639	15.3253	15.3573	15.8805	15.9259	16.0075	15.8452	15.9425	16.8209	15.4302	15.2611	14.6572	15.114	16.0063	15.2256	14.8988
D4A720	D4A720	Srsf7	RCG61762, isoform CRA_d (Serine and arginine-rich-splicing factor 7)	54	12.9989	12.3341	13.1855	13.4986	12.8626	13.5105	0	13.6519	13.452	13.4359	13.0862	12.6656	12.9297	13.2894	12.8848	11.7245	12.6008	0	13.7306	13.8376	13.1563	13.0988	13.1588
D4A746	D4A746	Gmppb	GDP-mannose pyrophosphorylase B (GDP-mannose pyrophosphorylase B (Predicted), isoform CRA_a)	80	15.6854	16.0127	15.3194	15.7838	16.0056	13.9963	13.4047	14.9017	14.9742	15.8775	15.3439	15.4901	15.6668	15.824	15.8729	15.6691	15.8546	15.3643	15.8778	15.9451	15.8051	15.9077	15.422
D4A777	D4A777	Fam114a1	Family with sequence similarity 114, member A1	227	15.9557	15.8507	16.2982	16.3009	16.3009	16.2348	16.387	16.1706	16.3034	16.4318	16.0322	16.0646	16.1354	16.1053	15.8942	15.9397	15.9105	16.6475	16.3147	16.3141	16.1348	16.3056	16.3655
D4A781	D4A781	Ipo5	Importin 5	242	0	11.9867	12.4408	11.776	11.9749	11.2073	0	0	0	0	12.6968	12.1297	12.394	12.4392	12.4738	12.3318	13.3967	12.6742	0	0	0	0	0
D4A7D9	D4A7D9	Try5	Trypsin 5	107	0	0	13.7911	0	0	0	0	0	0	0	13.0267	0	0	0	13.0372	12.8442	13.4533	0	0	0	0	0	0
D4A7F2	D4A7F2	Mycbp	Myc-binding protein (RCG31143)	15	21.3529	20.5468	20.9124	21.0577	21.0832	22.8469	22.5642	22.8992	22.7887	22.6	20.854	21.3498	21.1589	21.2636	21.0869	20.4827	20.8257	21.0967	23.1981	23.3719	22.4725	22.826	22.815
D4A7G9	D4A7G9	RGD1564804	Similar to chromosome 1 open reading frame 50 (Similar to chromosome 1 open reading frame 50 (Predicted), isoform CRA_a)	29	16.091	16.6441	16.4451	16.0811	16.2456	15.0005	13.5875	14.7129	14.7986	15.7653	15.7707	16.0622	16.1822	16.1937	16.4442	15.968	15.6244	15.7795	15.2401	14.4262	14.9127	14.8277	15.0271
D4A7L4	D4A7L4	Ndufb11	Complex I-ESSS (NADH dehydrogenase [ubiquinone] 1 beta subcomplex subunit 11, mitochondrial) (NADH-ubiquinone oxidoreductase ESSS subunit)	23	15.0646	15.9985	16.2414	15.9571	16.4402	15.6645	0	15.7884	16.0697	15.8042	16.1804	16.5862	16.2757	16.2686	16.1896	16.1316	15.9655	16.1786	15.9187	15.9953	15.7156	15.7607	16.0033
D4A7L6	D4A7L6	Rpia	Ribose-5-phosphate isomerase (EC 5.3.1.6)	38	15.3633	14.7811	15.3688	15.8709	15.4998	13.7576	0	14.2043	13.8317	0	15.2928	15.0807	15.2687	14.7114	15.7044	14.737	15.4404	15.2683	14.1273	14.1178	13.7056	13.59	13.6214
D4A7N1	D4A7N1	Chchd6	MICOS complex subunit Mic25 (Coiled-coil-helix-coiled-coil-helix domain-containing protein 6)	68	15.1825	14.8119	16.495	15.8607	15.8081	12.9951	0	12.8588	0	0	15.5598	15.5448	15.6715	15.6882	16.0152	15.4369	15.9777	15.7925	0	0	0	0	0
D4A7R0	D4A7R0	LOC108348180	Signal recognition particle subunit SRP72	414	0	14.3747	13.5121	14.2418	14.3364	15.0753	16.2522	15.255	15.5998	16.3879	14.4178	14.7213	14.2657	14.333	14.4028	13.206	13.8374	13.7115	15.7047	15.2365	15.9685	15.3678	15.5922
D4A7R0	D4A7R0	LOC108348180	Signal recognition particle subunit SRP72	414	0	14.3747	13.5121	14.2418	14.3364	15.0753	16.2522	15.255	15.5998	16.3879	14.4178	14.7213	14.2657	14.333	14.4028	13.206	13.8374	13.7115	15.7047	15.2365	15.9685	15.3678	15.5922
D4A7U5	D4A7U5	Vwa5b2	RGD1564491 (Predicted) (von Willebrand factor A domain-containing 5B2)	105	0	0	0	0	13.979	12.3328	0	14.0733	14.1898	14.504	0	0	0	0	13.5379	13.5071	13.384	0	0	14.0532	13.8493	13.9576	14.0973
D4A7U6	D4A7U6	Lsm3	U6 snRNA-associated Sm-like protein LSm3	60	19.5386	19.7169	19.8255	19.6845	19.728	18.7401	14.5506	18.9176	19.0195	18.8532	19.729	19.5917	19.6833	19.5873	19.5588	19.1841	19.448	19.4765	18.3122	18.6065	18.6204	18.2216	18.5157
D4A817	D4A817	Hist2h2be	Histone H2B	14	16.6716	17.241	16.629	16.773	16.9415	16.1826	0	16.2324	16.6945	16.2004	16.5224	16.4137	17.0307	16.5869	17.071	16.1047	15.9259	16.0115	15.878	16.0465	16.4596	16.4585	15.6705
D4A830	D4A830	Ppa2	Inorganic diphosphatase (EC 3.6.1.1)	41	13.8044	13.8053	13.2852	13.4268	13.6796	13.2779	0	13.878	13.8823	13.7422	0	13.2374	13.8932	13.3908	13.7393	13.1849	13.5522	13.7474	14.5106	14.6824	14.1213	14.2242	14.6896
D4A857	D4A857	Ipo9	Importin 9 (Importin 9 (Predicted))	85	0	0	0	0	0	11.5116	0	0	0	0	0	0	0	0	0	12.2867	0	0	0	0	0	0	0
D4A885	D4A885	Abca13	ATP-binding cassette subfamily A member 13	13	14.8572	14.8313	10.6016	0	14.8194	15.0298	14.0199	14.3012	13.9724	0	0	0	0	12.2291	0	0	14.7563	13.2387	0	0	0	14.0829	14.3773
D4A899	D4A899	Vps13a	Vacuolar protein sorting 13 homolog A	18	0	15.3132	15.9124	15.1304	14.332	15.7355	0	14.1431	15.1579	14.9401	14.7639	15.9286	15.2906	15.6658	15.8534	15.0697	13.0949	14.8017	14.8006	13.997	13.947	14.8432	13.9882
D4A8A0	D4A8A0	Cad	Aspartate carbamoyltransferase (EC 2.1.3.2) (EC 3.5.2.3) (EC 6.3.5.5) (CAD protein) (Dihydroorotase) (Glutamine-dependent carbamoyl-phosphate synthase)	275	14.1427	14.2335	14.6791	14.0738	14.8522	14.4476	13.9647	14.8657	14.6077	14.875	14.6316	14.4978	14.1897	14.6749	14.2761	14.5984	14.4795	14.8482	15.4102	14.9885	15.1392	15.1456	14.8031
D4A8D5	D4A8D5	Flnb	Filamin B (Filamin, beta (Predicted))	812	19.3015	19.5576	19.3289	19.3364	19.4329	19.7473	20.1508	19.8045	19.8897	19.9186	18.909	19.0059	18.682	19.2733	19.3323	19.1328	19.6107	18.9238	19.591	19.5584	19.6749	19.6671	19.7247
D4A8F2	D4A8F2	Rsu1	Ras suppressor protein 1	24	17.4163	17.8519	17.4371	17.2842	17.6149	16.5768	17.065	17.046	16.7079	17.2728	17.2096	17.2414	17.3539	17.4731	17.2374	17.0307	17.2811	17.2416	17.024	16.9118	16.7932	16.769	16.7883
D4A8G7	D4A8G7	Snw1	SNW domain-containing 1 (Similar to Nuclear protein SkiP (Ski-interacting protein) (Predicted))	41	17.2648	16.8333	17.1952	17.0385	17.1073	16.2082	14.9317	16.5797	16.5902	16.0666	17.149	17.1176	17.201	17.365	17.6012	16.4158	16.2022	16.5534	15.8685	16.2295	16.587	16.3191	15.8529
D4A8H3	D4A8H3	Uba6	E1 ubiquitin-activating enzyme (EC 6.2.1.45)	117	18.6362	18.9092	19.2548	19.0772	18.8473	19.25	18.6384	18.8934	18.5806	18.5507	18.83	18.5397	18.4465	19.0037	18.9627	18.4463	18.7769	18.8119	18.2945	18.4496	18.6591	18.6307	18.3488
D4A8M5	D4A8M5		Small nuclear ribonucleoprotein E (snRNP-E) (Sm protein E)	34	15.1048	15.3574	14.7175	14.9767	15.2158	14.7844	14.9317	15.2078	14.5882	15.5855	15.1433	15.2115	15.5508	14.9224	14.943	14.719	14.9736	14.8273	15.3897	15.1373	15.1886	14.6969	14.7711
D4A8N0	D4A8N0	Fam111a	Family with sequence similarity 111, member A (Similar to expressed sequence AW413625 (Predicted))	81	0	15.0422	0	15.4604	15.2972	0	0	15.8393	16.0984	17.1226	14.7803	15.0975	15.4047	14.6794	15.8568	0	0	15.3849	16.5527	16.6733	15.8007	16.4181	16.0356
D4A8N1	D4A8N1	Dpm1	Dolichol-phosphate mannosyltransferase subunit 1 (EC 2.4.1.83)	72	15.2453	14.7802	15.3935	15.3218	15.3337	12.3675	0	0	0	0	15.4242	14.9572	15.444	15.1701	15.2375	14.341	14.8337	15.3256	0	0	0	0	0
D4A8T3	D4A8T3	Copz1	Coatomer subunit zeta	97	12.8754	13.5865	0	12.4991	12.0968	13.3139	0	13.1823	13.9522	13.72	12.7612	13.0179	12.4009	0	11.9187	14.2387	12.4924	12.1811	13.5358	13.3574	0	12.8075	13.0461
D4A8X4	D4A8X4	Cpe	Carboxypeptidase E	23	18.4533	17.5362	17.3477	17.791	16.1334	16.2443	0	12.8041	13.9711	0	15.8999	17.6406	16.2651	17.1566	16.7307	16.8507	17.7514	22.0315	0	15.7429	13.9984	14.8622	13.8967
D4A8X4	D4A8X4	Cpe	Carboxypeptidase E	23	18.4533	17.5362	17.3477	17.791	16.1334	16.2443	0	12.8041	13.9711	0	15.8999	17.6406	16.2651	17.1566	16.7307	16.8507	17.7514	22.0315	0	15.7429	13.9984	14.8622	13.8967
D4A8Z8	D4A8Z8	Nlrc3	NLR family, CARD domain-containing 3	22	15.7591	15.3413	15.8985	15.9265	15.9549	14.6104	0	15.0849	15.3575	14.4466	15.5188	16.3373	16.2143	15.9199	15.8056	14.8314	14.3919	15.6382	14.3448	14.6475	15.3179	14.9144	14.6972
D4A962	D4A962	Hnrnpul1	Heterogeneous nuclear ribonucleoprotein U-like 1 (Heterogeneous nuclear ribonucleoprotein U-like 1 (Predicted))	62	18.4134	18.6979	18.6409	18.6613	18.6195	17.6576	18.4776	17.7543	17.7842	17.6961	18.6392	18.4035	18.5364	18.626	18.5694	18.5014	18.6374	18.4514	17.5756	17.521	17.3182	17.1176	17.1068
D4A986	D4A986	Mbd2	Methyl-CpG-binding domain protein 2	10	14.7798	14.1459	14.4711	15.0451	14.9654	13.7247	0	13.6281	14.0218	0	14.2096	14.0191	14.8236	14.5581	14.3638	14.2213	14.4542	14.526	0	13.1301	0	13.1103	13.0494
D4A994	D4A994	Emc1	ER membrane protein complex subunit 1	108	20.7395	20.8491	20.9634	21.0047	20.7552	22.6403	22.5062	22.8953	22.7244	22.5694	20.7894	21.0725	21.1003	20.9816	21.0262	21.0944	20.9712	20.6022	22.7237	22.5968	22.5404	22.8179	22.6568
D4A9A3	D4A9A3	Cenpv	Centromere protein V	112	14.3215	13.7631	14.2693	13.8995	13.8319	13.5415	0	14.1893	13.8506	14.621	0	13.8998	14.0629	0	14.3159	12.9444	13.9559	14.1424	14.3447	0	13.6179	0	13.2965
D4A9D6	D4A9D6	Dhx9	RNA helicase (EC 3.6.4.13)	191	14.2831	13.062	14.0861	14.3353	13.9512	0	0	0	0	0	13.548	13.6281	14.1727	13.7894	13.8092	13.4535	0	0	0	0	0	0	0
D4A9D8	D4A9D8	Osbp	Oxysterol-binding protein	231	20.1464	20.085	19.9415	20.0671	20.2061	21.665	21.1847	21.5921	21.7843	21.8569	20.2651	20.3002	20.1216	20.1677	20.054	20.2153	20.1927	20.1257	21.8967	21.7166	21.7904	21.9621	21.6847
D4A9G1	D4A9G1	Rpl3l	Ribosomal protein L3-like	1	14.1029	13.9877	14.2436	0	0	13.82	0	14.4373	14.0446	0	13.8739	13.8613	14.087	13.813	14.2148	13.747	14.2181	14.331	14.128	14.3601	13.9059	13.692	14.3947
D4A9L2	D4A9L2	Srsf1	Serine/arginine-rich splicing factor 1 (Splicing factor, arginine/serine-rich 1)	206	15.7503	16.147	17.1171	16.9721	16.6899	11.1028	0	0	0	0	16.7212	16.6987	16.8296	16.8329	17.2393	16.1994	16.629	16.1895	0	12.591	0	0	0
D4A9L9	D4A9L9	Erp27	Endoplasmic reticulum protein 27 (Similar to RIKEN cDNA 1810033M07 (Predicted))	275	16.4468	16.8292	16.6601	16.8763	16.7998	15.7902	15.8688	15.2587	15.7596	15.8626	16.5761	16.2926	16.3971	16.5625	16.7168	16.78	16.3967	16.4261	15.3325	15.5939	15.6707	15.6905	15.2265
D4A9M9	D4A9M9	Tmco3	Transmembrane and coiled-coil domain-containing protein 3	13	15.3311	0	0	0	0	0	0	0	0	15.915	16.221	16.3757	16.2733	15.68	16.0117	0	0	0	0	0	0	0	0
D4A9N5	D4A9N5	Trim25	Tripartite motif-containing 25	23	16.3439	16.1243	16.3755	16.6127	16.4125	15.6983	15.0405	15.5331	15.8453	15.9131	16.5834	16.1366	16.3299	16.4649	16.7229	15.7034	16.4154	16.2697	15.5649	15.8831	15.9704	15.969	15.8165
D4A9T0	D4A9T0	Caskin2	Cask-interacting protein 2 (Cask-interacting protein 2 (Predicted))	20	16.9052	17.0447	16.8498	16.7304	16.8396	17.7949	18.5593	17.8971	17.9731	17.6193	17.1043	17.2597	16.9778	16.8529	16.8525	17.0613	17.0271	16.8546	17.4081	17.4297	17.6303	17.4926	17.3359
D4A9T6	D4A9T6	Aqp12a	Aquaporin	43	18.4954	18.68	18.4555	18.4471	18.6411	17.8222	18.0253	18.1329	18.0447	18.0545	18.3862	18.3766	18.4475	18.5045	18.6412	18.1811	18.6529	18.4894	18.1596	17.8236	17.8205	17.9646	18.0472
D4A9Y0	D4A9Y0	Sdf2l1	RCG36668 (Stromal cell-derived factor 2-like 1)	104	16.2721	16.8248	15.1908	16.0676	16.247	19.8923	20.8399	20.9623	20.73	19.6634	15.4743	16.1831	16.1682	17.6875	15.9845	16.8808	16.6325	16.5568	19.8733	20.1791	19.5934	19.313	19.6239
D4A9Z8	D4A9Z8	Chmp4bl1	Chromatin-modifying protein 4B-like 1 (RCG63680)	140	14.7599	14.4962	14.8046	0	14.4679	15.2352	0	0	0	0	14.6252	14.6051	14.6336	14.6806	14.8293	13.8567	14.1739	14.15	0	0	0	14.3176	15.1812
D4AA35	D4AA35	Asmtl	Acetylserotonin O-methyltransferase-like	20	0	12.3023	13.2055	12.9826	12.5675	14.7215	14.4587	14.131	14.2909	14.4622	12.1864	13.3026	0	13.1307	13.3529	13.3008	0	13.2949	15.1857	14.9527	14.7676	14.7635	14.7126
D4AA63	D4AA63	Ubqln2	Ubiquilin 2 (Ubiquilin 2 (Predicted))	56	16.9222	16.5255	17.2994	17.044	17.3302	16.65	16.439	17.0506	17.1901	17.334	16.6903	17.1049	17.044	16.8505	16.9446	16.2783	16.8219	16.7118	17.7575	17.5238	16.9028	16.3993	16.8525
D4AAB9	D4AAB9	Paip2b	Poly(A)-binding protein-interacting protein 2B (Uncharacterized protein RGD1307930_predicted)	33	14.8417	13.9863	14.9665	14.9771	15.2143	11.7238	0	13.3914	0	0	13.6841	13.2686	13.2779	15.0114	15.423	13.7349	15.4428	14.8971	0	0	0	12.5247	12.3211
D4AAE9	D4AAE9	Cisd2	CDGSH iron sulfur domain 2 (Similar to RIKEN cDNA 1500009M05 (Predicted))	176	16.4208	15.5226	17.0632	16.6789	16.4694	15.3503	0	15.7431	15.3636	14.581	16.4091	16.2297	16.4625	16.0287	16.5344	15.5007	16.2426	16.3119	0	15.6713	15.5083	15.0388	15.3772
D4AAH6	D4AAH6	Psmg1	Proteasome assembly chaperone 1	20	18.6767	18.7219	18.8673	18.8244	19.0411	19.3865	19.0549	19.5461	19.2378	19.3795	18.9305	18.6256	18.7509	18.9228	19.0327	18.5396	19.0311	18.9412	19.4667	19.4973	19.529	19.5541	19.5981
D4AAH9	D4AAH9	Tbc1d23	TBC1 domain family member 23	48	18.1364	19.0395	18.033	18.2077	18.1074	15.2552	14.1779	14.4244	0	13.8151	17.9854	17.7794	18.0757	18.1231	17.9336	17.862	18.1288	18.0243	0	0	0	0	0
D4AAN0	D4AAN0	Urb2	URB2 ribosome biogenesis homolog	18	16.6361	17.0511	16.5778	16.6058	16.8113	15.8044	15.9902	16.2478	16.3424	17.0067	16.6701	16.6472	16.9438	16.9973	16.6259	16.8646	16.4847	16.759	17.0817	16.9172	16.6308	16.9868	16.4596
D4AAU4	D4AAU4	Rprd1a	Regulation of nuclear pre-mRNA domain-containing 1A	19	0	0	0	0	0	0	0	0	0	0	0	0	0	0	0	14.1427	0	0	0	0	0	0	0
D4AB01	D4AB01	Hint2	Histidine triad nucleotide binding protein 2 (Predicted), isoform CRA_a (Histidine triad nucleotide-binding protein 2)	81	19.1034	19.3976	18.0798	18.1394	18.7533	0	0	17.7939	18.6187	18.7998	17.6246	18.0522	18.3518	18.5833	0	17.8148	0	17.9744	0	0	0	0	0
D4AB03	D4AB03	Fam120a	Family with sequence similarity 120A	243	14.6834	14.8132	15.4797	14.9492	14.6743	15.0101	0	15.3188	15.5575	15.2177	14.7838	14.6686	14.7391	14.7129	14.7169	14.7042	14.4087	14.694	15.1202	15.4832	16.0505	14.9003	15.3402
D4AB33	D4AB33	Peg3	Paternally-expressed 3 (RCG32052, isoform CRA_a)	38	16.8583	17.2022	16.8693	17.0322	16.7243	15.9544	0	15.9351	15.8813	16.114	16.664	16.9674	16.6284	16.4673	16.5615	16.5857	16.3846	16.7758	15.6774	15.5242	15.6111	15.424	15.2396
D4ABC4	D4ABC4	Ppp4r3a	Protein phosphatase 4, regulatory subunit 3A	9	13.5631	12.6042	12.946	13.0057	13.2656	11.8528	0	12.1304	0	0	12.3038	12.7397	12.6672	0	12.9768	12.3028	13.0008	0	12.8902	12.708	12.3024	12.0958	12.2796
D4ABD7	D4ABD7	Trip11	Thyroid hormone receptor interactor 11	218	17.9651	17.7498	17.8315	17.8771	17.9677	17.3672	15.4096	17.2598	17.2006	17.1655	17.8154	17.7394	17.9162	17.9306	17.8783	17.5502	18.1886	17.7725	17.2867	17.1642	17.2241	17.154	17.3051
D4ABI6	D4ABI6	Uchl3	Ubiquitin carboxyl-terminal hydrolase (EC 3.4.19.12)	29	0	0	0	14.2524	0	14.5529	0	14.6158	14.5459	14.8967	14.6509	14.4871	13.9631	14.1886	14.0347	15.0127	14.7259	0	14.3457	14.1696	14.0279	14.271	14.4369
D4ABI7	D4ABI7	Hacd3	Very-long-chain (3R)-3-hydroxyacyl-CoA dehydratase (EC 4.2.1.134)	78	17.5424	17.8052	17.1509	17.0894	17.4514	16.7436	16.3588	16.5633	17.6605	17.2536	17.1213	17.2237	17.7612	16.6744	16.9808	16.5834	16.4924	16.5125	16.7346	16.8119	17.0632	16.4721	16.4202
D4ABK7	D4ABK7	Hnrnph3	Heterogeneous nuclear ribonucleoprotein H3 (2H9) (Predicted), isoform CRA_c (Heterogeneous nuclear ribonucleoprotein H3-like)	47	19.4067	19.4902	19.6233	19.0329	19.4074	18.6425	16.8089	18.5812	18.0082	18.449	19.2667	19.2647	19.3025	19.3753	19.5766	19.3219	19.416	19.1574	18.1192	18.2581	18.245	17.9988	18.1802
D4ABT8	D4ABT8	Hnrnpul2	Heterogeneous nuclear ribonucleoprotein U-like 2	151	16.0218	15.8979	16.1587	16.1516	16.3606	16.4775	15.6552	16.4694	16.4402	16.3743	16.3417	16.187	16.131	16.2516	16.0212	15.8947	16.3722	15.7414	16.6019	16.3297	16.157	16.2976	16.326
D4ABX6	D4ABX6	Mmrn2	Multimerin 2	37	17.45	17.4704	17.7082	18.0475	17.8173	17.642	17.5913	17.6219	17.5077	17.4852	17.9308	17.6945	17.6924	17.6529	17.9734	17.3529	17.9559	17.685	17.5495	17.5573	17.4391	17.124	17.2043
D4AC23	D4AC23	Cct7	T-complex protein 1 subunit eta (TCP-1-eta) (CCT-eta)	331	17.6012	18.0688	17.9033	18.0534	17.8489	0	16.0251	12.6656	12.538	0	0	13.4881	0	17.5986	17.6551	11.7868	17.8918	17.1751	0	0	0	0	0
D4AC36	D4AC36	Eif3f	Eukaryotic translation initiation factor 3 subunit F (eIF3f) (Eukaryotic translation initiation factor 3 subunit 5) (eIF-3-epsilon) (eIF3 p47)	172	15.3983	15.5297	16.15	15.8703	15.7788	14.3932	13.1359	14.0595	14.3908	14.501	14.8286	15.5922	15.1406	15.6018	15.5985	15.5613	15.3916	14.9578	13.4451	14.4709	14.4653	14.2206	14.6409
D4ACB8	D4ACB8	Cct8	CCT-theta (T-complex protein 1 subunit theta)	395	0	0	13.3475	12.4005	13.3341	0	0	0	0	0	13.5037	12.9116	12.806	12.7861	12.8356	13.0645	13.378	0	0	0	0	0	0
D4ACC2	D4ACC2	Kank2	KN motif and ankyrin repeat domain-containing protein 2 (RCG31687, isoform CRA_c)	13	19.1752	19.5814	19.0041	19.344	18.7507	18.6565	16.0764	18.5411	18.7046	18.7173	19.5219	19.7427	18.8489	18.5824	18.7298	21.293	19.8013	18.9279	17.7966	19.248	18.9043	18.6806	18.9103
D4ACE9	D4ACE9	Aass	Lysine ketoglutarate reductase (EC 1.5.1.8) (EC 1.5.1.9) (Saccharopine dehydrogenase)	84	17.1291	17.1807	17.0609	17.1302	16.8421	16.7542	16.4402	16.2865	15.4078	16.1377	17.2155	17.0241	16.6693	17.0222	16.8333	16.6877	16.4746	16.4579	16.3131	15.9194	15.6843	16.0363	16.1175
D4ACG2	D4ACG2	Ilvbl	2-hydroxyacyl-CoA lyase 2 (Acetolactate synthase-like protein) (IlvB-like protein)	66	16.3971	16.2143	16.3326	16.3712	16.3665	16.1313	14.3957	16.3035	15.7151	16.1942	16.4957	16.3097	16.3797	16.2167	16.6184	16.0284	16.4496	16.3604	16.1047	15.6529	15.7629	16.0785	15.7186
D4ACG8	D4ACG8	Fuom	Fucose mutarotase-like (Similar to RIKEN cDNA 1810014F10 gene (Predicted), isoform CRA_e)	2	17.4039	17.6835	16.9067	16.9103	17.3205	17.9719	17.7083	17.9412	18.3277	18.3324	16.9079	17.0363	17.2351	17.0711	17.0009	17.3089	16.7142	17.1889	18.1667	18.0333	18.2973	18.3119	18.0789
D4ACK1	D4ACK1	Nup214	Nucleoporin 214 (Fragment)	18	17.9193	18.2269	17.817	17.7052	18.0807	17.0969	14.297	16.243	16.8106	16.8533	17.6168	17.6708	17.6922	17.9518	18.1493	17.788	17.8275	17.8083	17.0287	16.7105	17.1863	17.1168	17.0917
D4ACM1	D4ACM1	Elp3	Elongator complex protein 3 (EC 2.3.1.-)	38	18.2861	18.0105	18.1585	18.2628	18.2273	17.6904	17.3524	17.9995	17.7879	17.9341	18.1196	18.0829	18.2397	18.3132	18.2633	17.82	18.0851	18.0701	18.1185	18.0953	18.0737	17.6418	18.0125
D4ACN7	D4ACN7	Myof	Myoferlin	10	0	12.253	0	0	0	16.0868	0	15.5182	15.447	15.2637	0	0	0	0	0	14.072	12.2525	0	15.1146	15.1931	14.3547	15.0559	14.5626
D4ACV0	D4ACV0	Nelfb	Negative elongation factor complex member B (Similar to cofactor of BRCA1; negative elongation factor protein B (Predicted), isoform CRA_b)	16	0	0	0	0	0	0	0	0	0	0	0	0	0	10.5658	0	0	0	0	0	0	0	0	0
D4ACV3	D4ACV3	Hist2h2ac	Histone H2A	344	19.7011	20.0714	19.5753	19.6029	19.8235	18.9239	18.613	18.5439	19.2779	19.2776	19.3263	19.4424	19.874	19.6765	19.5446	19.0201	19.0872	19.5194	18.3947	19.0123	18.9959	18.9391	18.8394
D4ACY1	D4ACY1	RGD1565784	RGD1565784 (RGD1565784 (Predicted))	30	18.6853	19.0028	16.9538	17.3388	18.5882	22.8892	22.3221	22.9119	22.9224	22.5812	19.5669	20.2949	19.357	19.3055	18.1	19.9082	18.8461	18.9197	22.6349	22.6118	22.9177	22.6985	22.6042
D4ACZ5	D4ACZ5	LOC679863	N-myc downstream-regulated gene 3 protein (Protein NDRG3)	18	12.3463	13.5981	11.8905	12.1048	12.1399	13.5863	0	14.2485	14.2745	0	12.7169	13.6339	13.2467	12.6864	11.9189	13.0706	12.672	13.2012	15.0626	14.9725	14.4007	14.3257	14.331
D4AD15	D4AD15	Eif4g1	Eukaryotic translation initiation factor 4 gamma, 1	697	14.0135	13.6405	13.7038	13.9234	14.1289	14.6932	13.8294	13.7543	13.9207	13.8676	14.12	13.8098	13.9189	13.7484	14.3519	14.8144	14.1709	14.139	14.5297	14.2377	14.967	14.3908	14.1733
D4AD37	D4AD37	Bpnt2	Golgi-resident adenosine 3',5'-bisphosphate 3'-phosphatase (Golgi-resident PAP phosphatase) (gPAPP) (EC 3.1.3.7) (3'(2'), 5'-bisphosphate nucleotidase 2) (Inositol monophosphatase domain-containing protein 1) (Myo-inositol monophosphatase A3) (Phosphoaden	29	13.2054	13.4915	13.2687	12.5602	12.6348	12.693	0	0	13.4675	0	13.094	13.7088	13.133	13.1598	12.1965	13.3009	13.3357	12.6581	0	13.3606	13.0125	13.4093	13.4976
D4AD70	D4AD70		60S ribosomal protein L38	122	14.3575	14.0594	12.4713	0	0	20.2738	19.3318	20.4251	20.7543	19.8897	15.3998	17.4399	15.7767	15.5874	9.88844	16.0984	13.9181	0	19.8241	19.7991	19.7374	19.8972	20.3688
D4ADF5	D4ADF5	Pdcd5	Programmed cell death 5 (RCG53732, isoform CRA_a)	45	16.5666	16.1486	16.3667	16.6848	16.7731	16.9381	16.503	16.9661	16.647	16.5167	16.9204	16.5439	16.7839	16.7248	16.9418	16.2655	16.8559	16.529	16.6852	16.784	16.5094	16.9392	16.8481
D4ADK8	D4ADK8	Fam131a	Protein FAM131A-like	58	17.6983	18.1203	18.0789	18.1969	17.8132	17.5254	17.5634	17.6175	17.4344	17.3454	17.9305	17.9186	17.9563	18.052	17.7715	17.6786	17.9475	17.523	17.1341	17.0471	17.0907	17.3236	17.1789
D4ADP9	D4ADP9	Copz2	Coatomer subunit zeta	20	14.5033	13.1537	12.7018	13.9647	13.4895	13.3375	0	12.9063	12.4622	0	13.8617	13.3313	13.2849	0	13.9152	13.7294	13.8455	14.1597	13.4996	13.2685	13.6392	13.0448	13.2656
D4ADS6	D4ADS6	Ints7	Integrator complex subunit 7	10	16.9284	16.0279	16.2227	16.2059	16.3273	14.9601	14.2535	14.7261	14.7296	15.0362	16.1462	16.508	16.6193	16.0411	16.3432	15.8084	16.2676	16.1678	14.1225	14.2889	13.7814	14.275	14.8703
D4AE00	D4AE00	Ap3b2	AP-3 complex subunit beta	161	13.9283	0	12.9388	0	12.3967	14.8447	14.6812	15.5046	15.3377	16.1912	12.1704	12.9853	12.4076	12.8865	12.2295	12.7741	13.2262	13.6257	16.0211	15.9336	15.644	15.2045	14.3733
D4AE02	D4AE02		Uncharacterized protein	35	19.0127	18.7148	19.1485	19.0104	18.9115	18.3346	18.5323	18.7169	18.398	18.2533	19.082	18.6811	18.8834	18.8961	18.6997	18.3241	18.7975	18.7411	18.4716	18.3532	17.9241	18.1161	18.1838
D4AE06	D4AE06	Fkbp15	Peptidylprolyl isomerase (EC 5.2.1.8)	42	15.3213	15.4644	14.6646	15.0114	14.7091	0	0	13.94	14.5695	14.5664	14.8988	14.6843	0	15.148	14.9623	13.2244	13.5706	14.4544	14.2239	14.6314	14.4218	14.2507	14.1219
D4AE49	D4AE49	Mtrex	Mtr4 exosome RNA helicase	28	15.2679	15.1686	15.1953	15.1657	15.0895	14.1697	0	14.5694	14.2822	15.253	14.8078	14.8726	14.9825	14.5331	14.8089	14.6738	15.2419	15.3502	14.2311	14.5378	14.494	13.691	13.927
D4AE56	D4AE56	Ptges2	Microsomal prostaglandin E synthase 2 (EC 5.3.99.3) (Prostaglandin E synthase 2)	2	0	0	12.4988	12.7849	12.751	0	0	13.5583	13.4976	13.6182	13.1595	13.4393	12.5624	12.2865	12.1835	0	13.4099	12.8711	13.6971	13.621	0	0	13.0238
D4AE68	D4AE68	Gnaq	Guanine nucleotide binding protein, alpha q polypeptide, isoform CRA_a (Guanine nucleotide-binding protein G(q) subunit alpha)	97	13.5422	13.7715	13.1239	13.3658	13.6402	12.2692	0	0	12.4611	13.0481	12.8736	13.4726	13.4652	13.3264	14.147	13.0213	13.185	13.7198	0	0	12.1891	13.1784	11.8095
D4AE96	D4AE96	Ipo7	Importin 7 (Importin 7 (Predicted), isoform CRA_c)	64	18.1732	17.4014	17.8496	17.5851	17.4366	19.2778	19.2767	18.9618	19.1339	18.1937	18.3762	18.2006	18.0377	18.065	18.2568	18.2797	17.9359	18.1554	18.7811	18.6651	18.5047	18.9325	18.6844
D4AEB4	D4AEB4	Nat10	RNA cytidine acetyltransferase (EC 2.3.1.-) (18S rRNA cytosine acetyltransferase) (N-acetyltransferase 10)	19	0	13.56	13.5644	13.5723	13.8125	12.444	0	12.9893	13.7477	0	13.2297	13.3491	13.5498	13.4988	13.9415	13.7855	13.0682	13.6004	13.8423	0	13.6743	13.6004	13.5895
D4AEG6	D4AEG6	Mrpl32	Mitochondrial ribosomal protein L32 (Mitochondrial ribosomal protein L32 (Predicted))	7	17.5071	17.6299	17.3907	17.5775	17.5716	17.4851	16.2311	17.1725	17.1782	17.3247	17.4422	17.4636	17.4976	17.5416	17.5528	17.3873	17.5511	17.1499	17.2063	17.0909	17.2763	17.2417	17.1426
D4AEG7	D4AEG7	Tbc1d13	TBC1 domain family, member 13	21	14.6154	16.0333	15.3661	15.1642	15.8598	0	0	0	13.3654	0	15.1023	15.3784	15.032	15.505	16.355	14.8412	15.0538	14.7813	0	0	0	0	0
D4AEH3	D4AEH3	Psmd7	Proteasome (Prosome, macropain) 26S subunit, non-ATPase, 7 (Predicted) (Proteasome 26S subunit, non-ATPase 7)	102	0	13.5816	0	0	0	0	0	0	13.562	0	0	0	0	13.4872	0	13.7179	12.7118	12.9891	13.5877	0	0	13.2811	14.6923
D4AEH9	D4AEH9	Agl	4-alpha-glucanotransferase (EC 2.4.1.25) (EC 3.2.1.33) (Amylo-alpha-1,6-glucosidase) (Dextrin 6-alpha-D-glucosidase) (Glycogen debrancher) (Glycogen debranching enzyme) (Oligo-1,4-1,4-glucantransferase)	66	17.0556	16.8565	17.005	16.9652	16.9686	16.6628	14.2799	17.0901	16.9218	17.1457	16.9174	17.0164	16.8202	16.8962	17.0855	16.5462	16.8229	16.7152	16.7762	16.9701	16.9412	16.5991	16.6196
D4AEI5	D4AEI5	Myef2	Myelin expression factor 2	50	0	13.4091	12.7714	13.3498	13.6542	0	0	0	0	12.4129	13.1087	13.2213	12.2916	0	13.6712	13.3752	13.3126	13.6042	0	0	0	0	0
D4AEK9	D4AEK9	Ccdc6	Coiled-coil domain-containing 6	75	13.8884	0	13.7865	12.5775	13.3019	13.9898	0	13.1827	13.6663	14.2463	12.4792	13.1806	13.64	13.2856	13.3249	14.8781	14.1734	14.1387	13.2916	14.5939	13.5639	13.3954	13.6833
D4AEP0	D4AEP0	Adss	Adenylosuccinate synthetase isozyme 2 (AMPSase 2) (AdSS 2) (EC 6.3.4.4) (Adenylosuccinate synthetase, acidic isozyme) (Adenylosuccinate synthetase, liver isozyme) (L-type adenylosuccinate synthetase) (IMP--aspartate ligase 2)	77	17.2062	17.3773	17.5657	17.3433	17.4513	16.3555	0	16.2398	15.2611	15.1163	17.8323	17.508	17.4981	17.6704	17.7036	17.3794	17.6824	17.6416	15.7692	15.1097	15.836	16.0429	15.7055
E2RUH2	E2RUH2	Rnh1	Ribonuclease inhibitor (Ribonuclease/angiogenin inhibitor 1)	320	17.1395	18.0465	17.0294	16.7244	17.1984	14.9788	0	14.9563	15.1882	15.886	16.9813	17.0974	17.0469	17.2035	16.8943	17.0295	16.7784	16.8562	14.9792	14.7833	14.9308	15.1193	15.3798
E9PSI7	E9PSI7	LOC103689940	Alpha-amylase (EC 3.2.1.1)	149	16.5897	16.0328	16.6402	16.5306	16.6658	15.1307	13.0948	14.9914	15.2399	15.1562	16.5464	16.5543	16.44	16.7086	16.6837	16.4109	16.8361	16.5678	14.8375	14.6672	15.1446	14.8588	14.9087
E9PSJ1	E9PSJ1	St3gal1	ST3 beta-galactoside alpha-2,3-sialyltransferase 1	20	19.3282	19.6363	19.1514	18.9317	19.4837	18.4929	17.1029	17.9157	18.2646	18.5101	18.8308	19.0845	19.1068	19.2014	19.1609	19.1085	18.5561	18.9244	18.3496	18.2541	18.3202	18.3774	18.1131
E9PSJ4	E9PSJ4	Spag9	Sperm-associated antigen 9	29	0	13.5518	12.5643	0	13.9124	17.1104	16.2041	17.0442	16.8582	17.176	15.1118	13.2252	14.4083	13.467	13.3016	14.1778	13.5603	13.8446	17.1924	17.1845	16.9306	16.9777	16.9035
E9PSQ1	E9PSQ1	Amy1a	Alpha-amylase (EC 3.2.1.1)	41	15.4045	15.4944	15.3882	15.2943	15.0099	13.3981	0	14.6763	0	14.1773	15.2885	15.5337	15.4002	14.8849	14.6901	16.1099	15.4453	14.9941	14.8533	14.7774	15.0349	14.2303	14.3204
E9PSS2	E9PSS2	Ccs	Superoxide dismutase [Cu-Zn] (EC 1.15.1.1)	12	13.7644	12.8985	12.6225	0	13.4985	0	0	0	0	0	13.195	13.0289	13.2128	13.1138	13.136	12.6674	13.1783	14.5085	0	0	0	0	0
E9PST5	E9PST5	Acin1	Apoptotic chromatin condensation inducer 1	165	19.5353	19.5663	19.7362	19.8655	19.698	19.0317	19.1053	18.9906	19.0493	19.3066	19.7905	19.6603	19.5863	19.7822	19.6703	19.7061	19.7536	19.5269	19.2974	19.1639	19.1981	19.1472	19.1294
E9PSV5	E9PSV5	Psat1	Phosphoserine aminotransferase (EC 2.6.1.52)	221	13.6116	12.9838	0	13.8751	13.9749	14.064	14.06	14.2114	14.142	14.1278	13.4134	0	13.5894	13.1944	13.5067	13.1811	13.8428	14.2484	14.2892	14.7704	14.4519	14.7546	14.4342
E9PSW6	E9PSW6	Lrch4	Leucine-rich repeats and calponin homology domain-containing 4	5	19.2071	18.4324	18.6671	18.7203	18.6557	18.9951	19.2433	19.3834	19.47	19.1001	18.9258	18.7743	18.5488	18.8658	18.8395	18.8052	18.7187	18.7821	19.5319	19.3365	19.4314	19.4291	19.3302
E9PSY8	E9PSY8	Eps15	Epidermal growth factor receptor pathway substrate 15	29	19.9077	19.9357	19.9016	19.9815	19.9822	19.318	19.4439	19.5085	19.2793	19.3501	19.67	19.6721	19.7683	19.9391	19.9597	19.6047	19.9844	19.871	19.5191	19.4909	19.5666	19.4634	19.5314
E9PT23	E9PT23	Slc38a10	Putative sodium-coupled neutral amino acid transporter 10 (Solute carrier family 38 member 10)	173	15.1993	15.2323	15.2274	15.2178	15.0405	15.422	16.1077	16.1414	15.8924	0	15.3505	15.0812	15.2749	15.5197	15.4035	15.362	15.4849	15.5386	15.7084	15.1983	15.5439	15.425	15.5398
E9PT29	E9PT29	Ddx17	RNA helicase (EC 3.6.4.13)	272	18.1668	18.5152	18.1429	18.0627	18.2521	17.1295	15.9338	16.9286	17.2465	17.3605	17.6671	17.9123	17.9988	18.1912	18.0513	17.9441	17.8483	18.0433	17.4799	17.0547	17.274	17.2737	17.1848
E9PT51	E9PT51	Poldip2	DNA polymerase delta-interacting protein 2 (DNA-directed polymerase delta interacting protein 2)	20	0	0	0	0	0	12.0609	0	0	0	0	0	0	0	0	0	0	0	0	0	0	0	0	12.4012
E9PT53	E9PT53	Wfs1	Wolfram syndrome 1 homolog (Human) (Wolframin ER transmembrane glycoprotein)	163	0	14.0609	13.2411	0	0	13.1581	14.0259	12.7834	0	0	13.2102	13.8572	13.7189	13.8105	13.5074	0	13.4786	13.4569	13.15	0	14.1062	13.4788	13.5121
E9PT65	E9PT65	Rdx	Radixin	173	14.0927	14.4264	13.7581	13.9141	13.7316	13.3787	0	13.7617	13.8902	13.9678	14.1763	13.9991	14.7903	14.7164	14.1334	14.4037	14.5415	14.2177	13.7436	13.9542	13.0609	12.3289	12.7787
E9PT66	E9PT66	Sf3b3	Splicing factor 3b, subunit 3	115	0	15.1778	13.6193	12.2975	0	13.0746	0	12.2339	12.0953	0	12.7449	12.9154	13.2649	12.9856	13.5042	13.0728	13.2382	0	12.8254	0	12.2744	0	12.2965
E9PT82	E9PT82	Strn3	Striatin-3	38	24.5987	25.5109	25.2475	24.5321	24.6603	25.1751	24.9345	24.3	24.4176	24.1327	24.641	24.9602	24.7942	25.0339	24.9039	25.0522	24.5784	24.2531	24.3344	24.4125	24.6008	24.5919	24.6104
E9PT90	E9PT90	Spart	Spartin	42	0	14.0792	0	14.2633	13.9298	12.751	0	12.8893	13.3719	13.4857	13.324	0	13.9396	0	13.6808	13.4176	14.0191	13.8847	12.7896	13.6858	13.3122	12.6017	12.9508
E9PTB2	E9PTB2	Supt5h	Transcription elongation factor SPT5	93	15.0873	14.2492	14.7912	15.0812	14.9875	13.9706	0	13.7557	0	0	14.6707	14.7837	15.0301	14.8238	14.9818	14.8295	15.3019	14.9963	13.8677	0	13.7559	0	0
E9PTB7	E9PTB7	Ptprj	Protein-tyrosine-phosphatase (EC 3.1.3.48)	10	0	13.7859	13.4647	13.4302	13.794	0	0	0	0	0	13.6545	13.6935	13.8704	13.4453	13.6633	0	0	13.0412	0	0	0	0	0
E9PTE1	E9PTE1	Son	SON DNA and RNA-binding protein	140	16.4377	16.5376	16.4326	16.6196	16.5171	18.4025	18.3639	18.0756	18.0036	17.886	16.6987	16.5616	16.6424	16.7877	16.5028	16.7888	16.6731	16.4717	18.3895	18.2816	18.5495	18.322	18.3356
E9PTF9	E9PTF9	Wasf2	Wiskott-Aldrich syndrome protein family member (WASP family protein member)	56	15.5126	15.3638	15.6276	15.6489	15.1704	13.9651	0	14.3376	14.5003	14.3144	14.8117	15.1068	15.4093	15.4405	15.299	14.913	15.112	15.0882	13.5253	13.3795	13.5694	13.9652	13.6168
E9PTK9	E9PTK9	Ankhd1	Ankyrin repeat and KH domain-containing 1	55	15.204	14.0652	15.3761	15.1402	14.7409	11.6307	13.0733	11.3021	0	0	15.4257	14.5087	15.2325	15.4993	15.4238	14.6889	15.3408	15.1827	0	0	0	0	0
E9PTN4	E9PTN4	Srpk1	SRSF protein kinase 1	39	0	14.9906	14.7299	14.65	14.7489	14.9156	0	15.2679	15.1738	14.2718	14.6153	14.3313	14.0584	14.8228	15.0369	14.6382	15.2915	14.4297	14.6549	14.565	14.3022	14.8884	14.5707
E9PTU4	E9PTU4	Myh11	Myosin-11	274	16.4115	17.3141	17.0729	17.9336	16.1501	16.2939	0	18.3064	19.06	18.1989	16.5056	17.1181	16.8317	16.8163	16.3268	15.6471	15.0285	16.7201	18.4267	18.6546	19.2623	17.6246	17.8579
E9PTW1	E9PTW1	Scamp3	Secretory carrier-associated membrane protein (Secretory carrier membrane protein)	105	14.2296	0	13.5628	14.0919	13.7071	14.2179	14.3469	15.5872	15.4872	0	13.5407	13.9009	13.5504	13.7527	13.6408	13.9606	0	13.9265	15.5918	15.08	15.2388	15.1348	15.2423
E9PTX9	E9PTX9	Slc12a2	Solute carrier family 12 member 2	136	0	12.8753	0	0	13.4037	0	0	0	0	0	13.3844	13.7017	13.6854	13.5298	13.6102	13.6321	13.7318	0	0	0	0	13.2345	0
E9PU01	E9PU01	Chd4	DNA helicase (EC 3.6.4.12)	94	17.5525	17.5733	17.3397	18.2214	18.227	15.0299	0	14.1785	0	0	18.2007	17.9218	18.1222	18.2066	18.2496	17.8259	18.5184	17.8648	14.6345	14.2937	0	0	14.0148
E9PU03	E9PU03	Smg5	SMG5 nonsense mediated mRNA decay factor	22	16.0207	16.3139	15.0279	15.3652	15.366	12.1603	0	13.7885	13.8354	14.5105	15.147	15.2658	15.2001	15.4136	15.4389	14.3563	14.3241	15.6704	13.169	13.4464	13.3811	12.3107	12.9746
E9PU13	E9PU13	Snx4	Sorting nexin 4	20	13.3412	0	14.0044	13.7286	14.5283	14.2343	0	13.6059	13.4394	13.3454	13.8953	13.9147	13.6247	14.6963	13.9986	13.9639	14.6926	13.8356	13.0916	13.0947	13.3569	14.188	13.3393
E9PU28	E9PU28	Impdh2	Inosine-5'-monophosphate dehydrogenase 2 (IMP dehydrogenase 2) (IMPD 2) (IMPDH 2) (EC 1.1.1.205)	47	14.6329	14.5271	14.4837	14.3125	14.5781	13.5325	0	13.4934	13.7958	14.0608	14.0025	14.2349	14.0987	14.3627	14.1225	14.2473	14.3643	14.4594	13.7602	13.5546	12.8712	13.2597	13.2893
F1LLX6	F1LLX6	Cadps	Calcium-dependent secretion activator 1	190	13.4214	14.5234	14.63	13.8665	0	0	0	0	0	14.0435	14.2621	14.1752	14.7007	14.0386	14.4708	14.3146	13.9443	14.0203	14.1251	14.3046	14.8733	13.5911	14.3098
F1LLX6	F1LLX6	Cadps	Calcium-dependent secretion activator 1	190	13.4214	14.5234	14.63	13.8665	0	0	0	0	0	14.0435	14.2621	14.1752	14.7007	14.0386	14.4708	14.3146	13.9443	14.0203	14.1251	14.3046	14.8733	13.5911	14.3098
F1LM09	F1LM09	Usp7	Ubiquitin carboxyl-terminal hydrolase 7 (EC 3.4.19.12) (Ubiquitin thioesterase 7) (Ubiquitin-specific-processing protease 7)	85	0	0	0	0	0	0	0	0	0	0	0	0	0	0	0	13.8532	14.1956	0	0	0	0	0	0
F1LM33	F1LM33	Lrpprc	Leucine-rich PPR motif-containing protein, mitochondrial (Leucine-rich PPR-motif containing, isoform CRA_b)	515	16.7201	16.9956	16.6832	16.7826	16.5323	15.588	0	15.542	15.8287	15.9202	16.3851	16.4246	16.2429	16.5253	16.5926	16.7801	16.8189	16.5399	15.9005	15.3373	15.3254	15.3218	15.8006
F1LM47	F1LM47	Sucla2	Succinate--CoA ligase [ADP-forming] subunit beta, mitochondrial (EC 6.2.1.5) (ATP-specific succinyl-CoA synthetase subunit beta) (A-SCS) (Succinyl-CoA synthetase beta-A chain) (SCS-betaA)	356	15.4876	15.6924	15.4927	15.2577	15.5964	14.8003	14.7035	15.1097	14.8715	15.1208	15.5589	15.5105	15.6854	15.7703	15.5495	15.4313	15.5835	15.4754	15.0464	14.8491	15.6781	15.2599	15.2833
F1LM55	F1LM55	Ccar2	Cell cycle and apoptosis regulator 2	79	0	13.6455	13.6039	0	0	0	0	0	0	0	13.0801	12.9285	0	0	0	11.9962	12.9251	12.5674	0	0	0	0	0
F1LM60	F1LM60	Arap1	ArfGAP with RhoGAP domain, ankyrin repeat and PH domain 1	11	13.9654	14.2663	14.2549	13.6323	14.4127	13.7717	0	13.6407	13.375	0	14.3088	14.4482	14.0764	13.9989	14.1343	13.2183	13.5841	14.006	13.1895	13.343	13.2856	13.2397	12.972
F1LM66	F1LM66	Eftud2	116 kDa U5 small nuclear ribonucleoprotein component (U5 snRNP-specific protein, 116 kDa)	204	17.7629	17.6604	17.6158	17.7354	17.3843	17.3322	16.617	17.2674	16.9235	16.8617	17.7257	17.7282	17.6588	17.7324	18.0158	18.0307	18.0867	17.9339	17.1538	16.5179	16.9252	17.1543	17.2367
F1LM84	F1LM84	Nid1	Nidogen-1	178	17.2822	16.4745	17.0955	16.838	16.7742	15.2912	0	13.5226	13.7292	15.7522	16.7377	16.3278	16.5468	16.9772	16.2521	16.1223	16.7328	16.436	0	14.9736	0	14.7637	0
F1LMC7	F1LMC7	Sept7	Septin-7	244	18.6857	19.1834	18.78	19.0758	18.7877	18.0225	17.5114	18.2877	18.3075	18.3777	18.8957	18.6996	18.8531	18.6348	18.925	19.3508	19.1633	18.7741	17.9095	18.3532	18.3689	18.0927	18.3837
F1LMD9	F1LMD9	Gak	Cyclin-G-associated kinase	47	16.3839	15.0152	15.4666	15.4244	15.3049	15.7124	0	15.5931	15.6765	15.9443	15.3662	15.4817	15.2856	15.5644	15.474	15.683	15.8243	15.4216	15.9133	15.6799	15.9677	16.2372	16.0621
F1LML2	F1LML2	Ubc	Polyubiquitin-C	192	18.355	18.5792	18.0925	18.0014	18.0666	21.1791	20.9845	20.8555	21.1646	20.837	18.5824	18.7998	18.6364	18.5211	18.3293	18.67	18.306	18.4898	21.3423	21.261	21.5277	21.4825	21.4269
F1LML7	F1LML7	Hip1r	Huntingtin-interacting protein 1-related	139	16.2247	17.9999	16.3676	16.3636	16.1513	22.0291	20.2175	21.6827	21.2473	21.2888	17.8642	17.6201	16.9959	17.8205	16.459	17.2367	16.8947	15.9356	20.4222	20.4619	20.0948	20.1705	20.5249
F1LMM8	F1LMM8	Pdk2	Protein-serine/threonine kinase (EC 2.7.11.-)	42	15.2746	14.3749	14.7328	15.4711	15.6031	13.5599	13.6387	0	0	0	0	14.8434	0	15.2839	15.2038	14.1188	15.3639	15.1495	0	0	0	0	0
F1LMM9	F1LMM9	Gfm1	Elongation factor G, mitochondrial (EF-Gmt) (Elongation factor G 1, mitochondrial) (mEF-G 1) (Elongation factor G1)	56	16.4989	18.4506	17.8225	16.702	16.9889	22.9092	20.3492	21.7876	20.0047	21.6486	18.3232	19.3103	0	18.2235	16.9193	17.9326	16.8327	16.9362	22.2744	22.8366	21.9946	21.8744	21.8874
F1LMN8	F1LMN8	Khdrbs3	KH domain-containing, RNA-binding, signal transduction-associated protein 3	12	16.9824	17.3859	17.2083	17.0518	17.3325	16.1685	13.3119	16.2141	16.5241	16.7456	16.7931	16.7897	17.1353	16.96	17.0304	16.7079	16.4224	16.3731	16.0189	16.1914	16.7839	16.4069	16.1723
F1LMP1	F1LMP1	Mgat4a	Alpha-1,3-mannosyl-glycoprotein 4-beta-N-acetylglucosaminyltransferase A	22	0	0	0	0	0	0	0	0	0	0	0	0	14.6082	13.5708	0	13.2222	13.6161	0	0	0	0	0	11.9462
F1LMQ3	F1LMQ3	Psmd8	26S proteasome non-ATPase regulatory subunit 8	75	0	13.5256	13.115	13.7805	13.2799	13.3414	13.3281	13.2458	14.2281	0	13.1922	13.311	13.4197	12.764	13.3059	13.9016	12.8903	13.3655	0	0	13.0999	12.9703	13.1165
F1LMT5	F1LMT5	Pex5l	PEX5-related protein (Peroxin 2, isoform CRA_b)	3	17.8887	17.563	18.4758	18.5629	18.5694	16.576	0	16.7618	16.9864	16.7977	18.3153	18.3746	18.3109	18.076	18.2873	17.4214	17.6702	17.7947	14.9294	16.258	16.5807	16.2688	16.0784
F1LMT8	F1LMT8	Rab3gap2	Rab3 GTPase-activating protein non-catalytic subunit	139	15.3779	14.7948	15.1936	15.534	15.6953	15.2531	15.5004	15.8155	15.5973	15.9583	15.2856	15.1304	15.3713	15.6617	15.6584	14.6083	15.4389	14.9375	15.798	15.549	15.8994	15.7866	15.7417
F1LMV6	F1LMV6	Dsp	Desmoplakin	286	0	12.4692	0	0	13.0575	13.4882	0	13.3187	13.5245	13.7941	12.998	0	0	0	0	13.0888	12.8971	13.3542	13.9246	13.35	13.3486	13.3746	14.1827
F1LMZ4	F1LMZ4	Gfm2	Ribosome-releasing factor 2, mitochondrial (RRF2mt) (Elongation factor G 2, mitochondrial) (EF-G2mt) (mEF-G 2)	14	18.4298	18.055	18.7954	18.7449	18.7861	16.4142	0	15.6675	15.586	14.8	18.5781	18.5727	18.7831	18.7401	18.9434	18.1533	18.7014	18.5864	0	14.626	14.9811	15.8963	14.5024
F1LN07	F1LN07	Scgn	Secretagogin	222	17.0966	17.5561	17.6005	17.3743	17.4881	17.3996	17.2541	17.2847	17.3791	17.4897	17.641	17.5044	17.5111	17.2832	17.4389	17.1041	17.1682	17.0328	17.0424	16.9077	16.941	16.9111	16.8876
F1LN42	F1LN42	Tns1	Tensin 1	38	16.2182	16.3137	16.1368	16.015	16.4219	15.6988	0	15.4247	14.8917	16.0845	16.028	15.945	15.8964	16.0991	16.2304	16.4504	16.329	16.2228	16.264	15.6729	15.8888	15.9807	16.08
F1LN59	F1LN59	Eif4g2	Eukaryotic translation initiation factor 4, gamma 2	159	14.3801	13.855	14.0716	14.1379	13.9129	12.9122	0	13.2193	13.4075	0	13.929	13.6974	13.5844	13.938	13.7777	13.892	14.7667	14.2525	13.5759	0	13.0394	13.049	13.7863
F1LN88	F1LN88	Aldh2	Aldehyde dehydrogenase, mitochondrial (RCG21519, isoform CRA_a)	266	13.9001	14.9808	14.1497	14.4178	14.6858	13.6804	0	14.3141	14.1181	0	14.7331	14.5486	14.4034	14.1945	14.5012	13.8146	13.579	13.9836	0	13.8225	14.168	13.8108	13.7511
F1LN88	F1LN88	Aldh2	Aldehyde dehydrogenase, mitochondrial (RCG21519, isoform CRA_a)	266	13.9001	14.9808	14.1497	14.4178	14.6858	13.6804	0	14.3141	14.1181	0	14.7331	14.5486	14.4034	14.1945	14.5012	13.8146	13.579	13.9836	0	13.8225	14.168	13.8108	13.7511
F1LN92	F1LN92	Afg3l2	AFG3-like matrix AAA peptidase subunit 2	130	14.7914	15.2831	14.6222	13.6899	13.0948	14.3468	0	14.4992	13.6339	0	15.1379	15.0864	15.0901	14.8252	15.0743	14.9147	13.93	0	13.5859	0	14.0381	14.6493	13.8887
F1LNA9	F1LNA9	Clps	Colipase	336	15.6393	15.5634	15.5679	15.6241	15.9272	14.8896	14.5229	15.4622	15.2971	15.6776	15.8089	15.426	15.5494	15.5305	15.7251	15.4942	15.6984	15.5545	15.7059	15.3708	15.2669	15.9063	15.7367
F1LNC4	F1LNC4	Vti1b	Vesicle transport through interaction with t-SNAREs homolog 1B	70	16.4947	16.6647	16.1686	15.9049	16.4546	15.7965	12.4687	15.3576	15.5689	16.1121	15.5902	15.9188	16.1821	15.8999	16.0536	15.5392	15.7557	16.063	15.3071	15.5017	15.7359	15.5278	15.559
F1LND1	F1LND1	Cog1	Conserved oligomeric Golgi complex subunit 1	113	16.9858	17.4669	17.4696	16.9157	17.112	16.467	0	15.8293	16.5327	16.7204	16.9671	17.2372	17.0684	16.8736	16.9458	17.1795	17.1267	16.8613	16.3477	16.6997	16.854	16.9803	16.5963
F1LND7	F1LND7	Fdps	Farnesyl pyrophosphate synthase (RCG62519, isoform CRA_a)	129	16.1811	17.2336	16.2333	16.1426	16.2345	17.5239	17.8103	17.9777	17.7352	18.1262	16.8863	16.5905	16.1009	16.3526	15.9607	16.8914	16.9567	16.187	18.0693	17.7433	18.3561	18.1416	18.2072
F1LNF0	F1LNF0	Myh14	Myosin heavy chain 14	42	17.3056	18.3722	16.8783	16.8363	17.494	14.3789	11.4638	13.2059	15.619	14.3185	18.127	20.0435	16.9747	17.1273	17.22	21.8626	18.1392	17.0354	13.2153	16.1497	12.6393	13.4128	16.4319
F1LNF0	F1LNF0	Myh14	Myosin heavy chain 14	42	17.3056	18.3722	16.8783	16.8363	17.494	14.3789	11.4638	13.2059	15.619	14.3185	18.127	20.0435	16.9747	17.1273	17.22	21.8626	18.1392	17.0354	13.2153	16.1497	12.6393	13.4128	16.4319
F1LNF0	F1LNF0	Myh14	Myosin heavy chain 14	42	16.6072	15.2397	15.2732	17.139	0	16.6841	0	17.1458	16.2841	14.6807	15.7605	16.9202	15.3213	16.3072	16.2823	14.3317	16.1671	0	13.9533	16.6317	0	13.7004	14.1739
F1LNF0	F1LNF0	Myh14	Myosin heavy chain 14	42	16.6072	15.2397	15.2732	17.139	0	16.6841	0	17.1458	16.2841	14.6807	15.7605	16.9202	15.3213	16.3072	16.2823	14.3317	16.1671	0	13.9533	16.6317	0	13.7004	14.1739
F1LNF1	F1LNF1	Hnrnpa2b1	Heterogeneous nuclear ribonucleoproteins A2/B1	371	15.2566	0	0	12.359	0	0	0	0	0	0	0	0	15.3214	0	0	0	0	0	0	0	0	0	0
F1LNF3	F1LNF3	Nfxl1	Nuclear transcription factor, X-box-binding-like 1	29	16.4398	16.1764	16.353	16.4081	16.335	15.9573	15.9207	16.1511	16.2844	16.0315	16.5002	16.4195	16.2736	16.2384	16.5809	16.0411	16.6058	16.3223	15.7756	16.0815	15.5079	15.6668	15.3886
F1LNF7	F1LNF7	Idh3a	Isocitrate dehydrogenase [NAD] subunit, mitochondrial	152	16.1259	15.5739	15.6592	15.8479	16.0571	16.494	16.2377	16.7564	16.8472	17.5375	15.455	15.5133	15.2592	15.1305	15.0568	14.4707	14.5043	14.7656	16.8646	16.6765	16.5595	16.2826	16.8398
F1LNH3	F1LNH3	Col6a2	Collagen type VI alpha 2 chain (Procollagen, type VI, alpha 2, isoform CRA_a)	285	16.0632	16.3394	15.8849	15.8555	16.1538	15.193	14.1135	14.7016	15.2269	15.463	15.4893	15.7612	16.0045	15.8148	15.8644	15.9324	15.958	15.3731	14.9822	14.8732	15.1689	15.0043	15.2388
F1LNI8	F1LNI8	Camk2b	Calcium/calmodulin-dependent protein kinase (EC 2.7.11.17)	130	14.0453	14.8547	14.6845	14.3346	14.7088	12.8682	0	12.6931	12.9407	0	14.1454	14.3643	14.3289	14.7372	14.4702	14.0528	14.5441	14.0137	12.5904	13.3621	0	13.4666	12.8707
F1LNL2	F1LNL2	Smarca5	SWI/SNF related, matrix associated, actin dependent regulator of chromatin, subfamily a, member 5 (Predicted), isoform CRA_a (SWI/SNF-related, matrix-associated, actin-dependent regulator of chromatin, subfamily a, member 5)	27	18.4618	18.9314	18.8348	18.6086	18.3154	16.3948	0	17.4568	0	16.3588	18.7154	18.4092	18.5516	18.9374	18.9796	18.1375	18.5496	17.7134	0	16.335	16.3427	16.4954	14.9332
F1LNM0	F1LNM0	Dlg1	Disks large homolog 1	47	15.9079	14.9643	15.1625	0	15.4521	14.4977	0	14.692	14.3237	14.5712	15.224	15.3703	15.6216	15.6108	15.767	15.2906	16.264	15.429	14.4871	14.5379	14.4058	14.2101	14.3356
F1LNQ5	F1LNQ5	Nars2	Asparagine--tRNA ligase (EC 6.1.1.22)	4	14.7365	14.3859	14.948	15.0531	15.0737	13.6088	0	0	0	0	14.8505	14.7081	15.4102	14.8428	15.0726	15.1624	15.2468	14.6687	0	0	0	12.7386	12.6631
F1LNS2	F1LNS2	Dennd10	DENN domain-containing 10 (Similar to RIKEN cDNA 1810055E12 (Predicted), isoform CRA_a)	4	15.5025	15.5809	15.3715	15.3135	15.588	14.2567	14.0516	14.7011	14.9334	14.9874	15.2302	15.4989	15.4248	15.3338	15.4695	15.2953	15.2646	15.3594	15.1774	14.989	14.6355	14.5087	14.63
F1LNT8	F1LNT8	Vamp8	Vesicle-associated membrane protein 8	39	19.1548	18.68	19.6119	19.4462	19.2541	18.1299	13.3171	17.9831	17.8911	18.0997	19.4687	19.3609	19.3717	19.2687	19.4422	18.8539	19.2805	19.2344	18.0099	18.0061	18.2731	18.0155	18.2984
F1LNV7	F1LNV7	Gtf3c1	General transcription factor 3C polypeptide 1	12	19.3076	19.2058	19.6308	19.3825	19.3641	18.5893	18.4337	18.7167	18.5605	18.4866	19.3097	19.2804	19.3501	19.3791	19.3781	18.793	19.328	19.4734	18.6208	18.7065	18.7844	18.5475	18.6359
F1LP21	F1LP21	Timm8a1	Mitochondrial import inner membrane translocase subunit	30	16.5049	17.1262	16.742	16.6562	17.107	16.1289	0	16.2642	15.5161	16.8625	16.3617	16.7002	16.701	16.7035	16.3809	16.7498	15.8324	16.5067	16.4898	16.5326	16.4353	15.6854	16.158
F1LP30	F1LP30	Mccc1	Methylcrotonoyl-CoA carboxylase subunit alpha, mitochondrial	276	13.7704	0	12.1912	13.8585	13.8185	0	0	0	0	0	0	0	13.4547	13.3425	13.3451	12.9447	13.5143	13.2528	0	0	0	0	0
F1LP34	F1LP34	Anp32b	Acidic leucine-rich nuclear phosphoprotein 32 family member B	119	16.9799	17.2697	16.9877	16.9712	16.9166	16.401	13.3859	15.9682	16.1454	16.1319	16.8473	17.006	17.0656	17.0573	16.9908	17.0531	16.8798	16.8999	16.4892	16.2942	16.4233	16.4896	16.5033
F1LP57	F1LP57	Map2k4	Mitogen-activated protein kinase kinase 4	15	15.498	14.2946	14.8556	14.935	15.4418	12.5233	0	0	0	0	15.6876	15.3707	15.4044	14.7461	15.2334	14.9684	15.577	15.7323	0	0	0	0	0
F1LP59	F1LP59	Rab3gap1	Rab3 GTPase-activating protein catalytic subunit	43	14.895	14.7701	14.7147	15.005	14.9719	12.2572	0	0	12.8926	12.733	14.5796	14.594	14.6675	14.905	15.0984	13.973	14.4398	14.8469	0	13.5545	12.9228	12.8738	13.0544
F1LP76	F1LP76	Elp1	Elongator complex protein 1	101	16.4342	17.0956	16.4695	16.5855	15.6909	17.0361	0	17.0823	17.0298	17.2523	16.8364	16.8669	16.2737	16.1636	15.9763	17.9895	17.2499	16.4796	16.9353	17.0965	17.0481	17.1504	17.0413
F1LP81	F1LP81	Esrp1	Epithelial splicing regulatory protein 1 (RNA-binding motif protein 35A) (RNA-binding protein 35A)	32	19.5452	19.6312	19.467	19.4957	19.2801	21.2578	21.1471	21.4316	21.404	20.9182	19.4619	19.4634	19.4443	19.4419	19.4534	19.2174	19.3199	19.1831	21.1213	21.4041	21.2968	21.3264	21.3283
F1LP82	F1LP82	Rab2a	Ras-related protein Rab-2A	294	14.428	14.6261	14.7617	14.8405	14.6585	14.4656	14.8893	14.1625	14.1557	14.474	14.6916	14.7924	14.8437	14.7204	14.4976	14.0841	14.74	0	14.2933	13.9243	13.9351	13.9404	13.9531
F1LPB4	F1LPB4	Akap9	A-kinase-anchoring protein 9	66	15.198	16.301	15.1796	15.4819	14.8992	15.2774	0	15.6628	15.933	16.0114	15.3145	15.2989	15.4319	14.9229	15.0449	15.9419	15.2283	14.6694	15.2027	16.0648	15.3776	15.4143	15.5658
F1LPB8	F1LPB8	Entpd5	Ectonucleoside triphosphate diphosphohydrolase 5 (Ectonucleoside triphosphate diphosphohydrolase 5, isoform CRA_b)	3	20.6482	20.7178	20.6666	20.8283	20.8259	20.9852	20.2732	20.4245	20.3912	20.6538	20.5889	20.6935	20.6795	20.7096	20.7121	21.0972	20.8722	21.0965	20.8145	20.8503	20.9259	20.8602	20.7413
F1LPC6	F1LPC6	Cpd	Carboxypeptidase D (EC 3.4.17.22) (Metallocarboxypeptidase D)	123	17.7832	17.7937	17.683	17.5425	17.6391	16.9088	15.3092	17.1796	17.0215	17.0165	17.434	17.5148	17.3409	17.6159	17.4756	17.0062	17.2919	16.7914	16.5888	15.136	16.7012	16.6966	16.8073
F1LPD0	F1LPD0	LOC108348074	Collagen alpha-1(XV) chain-like	138	15.2511	15.9928	16.0338	16.3102	15.8014	16.1061	15.8595	15.813	15.6342	15.0995	16.6896	16.6393	16.0923	15.7181	15.9891	17.6193	17.0943	16.0443	14.8491	16.4626	16.2271	16.4325	16.2302
F1LPD6	F1LPD6	Acaa1a	3-ketoacyl-CoA thiolase A, peroxisomal	80	15.307	14.1279	15.2846	15.0367	14.7978	14.0604	0	13.7305	14.3716	0	14.5242	14.4132	14.2987	14.6326	14.9091	14.0333	14.8133	15.4661	0	14.6019	14.4089	14.1823	14.7538
F1LPG3	F1LPG3	Pacs1	Phosphofurin acidic cluster sorting protein 1	21	15.139	14.4622	15.2479	15.125	14.9007	13.865	0	14.3502	14.245	14.9004	15.2122	15.0486	15.2111	15.4531	15.1617	14.5943	15.2323	15.1988	14.6779	14.2217	14.6147	13.9329	14.3796
F1LPG5	F1LPG5	Ndufb4	Complex I-B15 (NADH dehydrogenase [ubiquinone] 1 beta subcomplex subunit 4) (NADH-ubiquinone oxidoreductase B15 subunit)	50	12.4958	12.4983	12.9022	12.7014	12.8334	0	0	0	0	0	12.656	12.4042	12.6166	13.2438	12.6564	0	12.4925	11.7971	0	0	0	0	0
F1LPG9	F1LPG9	Washc2c	WASH complex subunit 2C	80	0	0	12.4505	0	0	14.0185	14.1737	14.565	14.3127	14.3276	10.3763	12.5554	11.4284	12.1717	11.772	0	0	0	14.3092	13.9584	13.9129	13.908	13.7275
F1LPK7	F1LPK7	Pls3	Plastin 3 (T-isoform), isoform CRA_a (Plastin-3)	170	15.2306	15.3781	15.0036	15.4544	15.3876	14.3525	0	14.4419	14.7646	14.5605	15.2269	15.1208	15.3237	15.2274	15.1729	15.5516	15.6859	15.5071	14.8855	14.2066	14.8335	14.3627	14.8385
F1LPM3	F1LPM3	Sorbs2	Sorbin and SH3 domain-containing protein 2	53	12.895	0	13.9436	13.3637	0	0	0	0	0	0	0	0	0	0	0	0	0	0	0	0	0	0	0
F1LPQ3	F1LPQ3	Man2c1	Alpha-mannosidase (EC 3.2.1.24)	56	17.5372	16.7876	17.7682	17.2621	17.4819	17.6283	16.5406	17.5641	18.0172	18.2853	17.7385	18.022	18.1125	17.3507	17.892	17.2234	17.4463	17.3144	17.6584	17.4522	17.5862	17.2816	17.6176
F1LPS8	F1LPS8	Pura	Transcriptional activator protein Pur-alpha	149	12.8882	12.2692	12.8036	12.5308	11.9541	0	0	0	0	12.1962	12.1938	12.711	12.8352	12.7815	13.0865	12.8135	13.1549	13.1053	0	0	0	0	0
F1LPV0	F1LPV0	Nars	Asparagine--tRNA ligase (EC 6.1.1.22)	336	20.2659	19.994	19.9206	20.1443	20.0443	17.3425	16.832	16.923	16.6802	16.5019	19.957	19.6779	19.9491	20.1794	20.0242	19.2885	19.9816	19.9379	15.3512	13.2018	0	0	11.3123
F1LPV8	F1LPV8	Suclg2	Succinate--CoA ligase [GDP-forming] subunit beta, mitochondrial (EC 6.2.1.4) (GTP-specific succinyl-CoA synthetase subunit beta) (G-SCS) (GTPSCS) (Succinyl-CoA synthetase beta-G chain) (SCS-betaG)	349	0	13.046	0	14.1462	13.2104	12.7196	0	12.8483	0	0	12.8354	12.7438	0	13.1947	13.2893	15.5908	14.7363	0	0	14.3412	13.6667	13.4235	13.7092
F1LQ09	F1LQ09	Atl2	Atlastin GTPase 2	16	17.5462	17.3671	17.8201	17.5043	17.6758	17.5832	18.1233	17.7051	17.9603	17.6898	17.4439	17.6306	17.7365	17.4979	17.6886	17.4056	17.6481	17.4091	17.6817	17.8393	17.774	17.5792	17.7293
F1LQ14	F1LQ14	Rpl34	60S ribosomal protein L34	69	0	13.2912	13.6669	13.5303	14.25	15.6807	15.625	14.9679	15.1586	14.872	14.618	14.2412	14.2046	14.1443	14.0694	0	0	14.2125	15.8178	15.9737	16.1193	16.2405	16.5062
F1LQ22	F1LQ22	Use1	USE1-like protein (Vesicle transport protein USE1)	19	16.5241	16.4582	15.2957	15.6925	14.9746	19.4846	19.2268	19.7275	19.8069	19.6749	16.7277	17.1404	16.2603	16.0116	15.336	17.3539	15.8906	17.5472	20.1529	19.8148	20.1252	19.9037	20.0826
F1LQ27	F1LQ27	Fam98c	Family with sequence similarity 98, member C	28	17.3798	17.1172	17.5906	17.5343	17.5626	16.4708	0	15.9545	15.9071	15.0343	17.5661	17.2844	17.6181	17.5463	17.3389	17.2814	17.8899	17.4911	14.8316	16.1445	15.7778	15.8967	15.9327
F1LQ35	F1LQ35	Pde3b	Phosphodiesterase (EC 3.1.4.-)	35	20.1489	21.4607	20.0777	20.0032	19.8711	24.1077	24.3332	24.2961	24.7441	23.7891	19.8712	21.5552	21.2351	21.7114	20.8266	19.5892	19.8499	19.9241	25.076	25.7048	24.3408	24.82	24.6073
F1LQ48	F1LQ48	Hnrnpl	Heterogeneous nuclear ribonucleoprotein L (hnRNP L)	183	16.5409	16.2852	16.5473	16.4283	16.9791	15.6541	13.57	16.5013	15.3031	16.4755	16.7575	16.5208	16.5018	16.6417	16.6161	16.0792	16.6381	16.2653	16.2418	16.0131	16.1209	15.5724	15.7972
F1LQ55	F1LQ55	Scp2	Non-specific lipid-transfer protein (EC 2.3.1.176) (Propanoyl-CoA C-acyltransferase) (SCP-chi) (SCPX) (Sterol carrier protein 2) (Sterol carrier protein X)	70	16.1709	15.8644	15.9268	15.6012	15.9912	15.5552	15.2821	15.7603	15.5688	16.0879	15.8793	15.9373	15.8322	15.8613	15.772	15.4629	15.9566	15.8118	15.8453	15.6814	15.6247	15.5183	15.3743
F1LQ62	F1LQ62	Ralb	Small monomeric GTPase (EC 3.6.5.2)	59	17.4512	17.8534	17.2857	17.1752	17.2404	16.6782	16.3251	16.9538	16.7308	17.2903	17.9048	17.5673	17.0095	17.3949	17.5015	18.4098	17.5181	17.3871	16.9661	17.7911	17.1811	17.4734	17.279
F1LQ81	F1LQ81	Nsf	Vesicle-fusing ATPase (EC 3.6.4.6)	345	16.4939	16.9845	16.7906	16.558	16.556	16.0722	15.5082	15.825	16.3845	16.4205	16.4775	16.6392	16.6256	16.4968	16.9174	16.5078	16.2414	16.4933	16.3325	15.9955	16.5091	16.1815	16.3139
F1LQ91	F1LQ91	Dock11	Dedicator of cytokinesis 11	79	15.4791	17.1182	15.2403	15.3557	15.6087	13.3621	9.84445	13.976	14.015	0	15.4022	15.1253	15.0824	14.9984	14.8854	15.3827	15.1644	14.1133	13.9017	13.7593	13.6281	12.5179	13.5099
F1LQB2	F1LQB2	Smc3	Structural maintenance of chromosomes protein	238	16.988	16.7008	16.8291	17.0116	17.1227	11.4967	0	0	0	0	16.8898	16.7199	16.9167	16.9447	16.8549	16.6777	16.9184	16.8705	0	11.6767	0	0	0
F1LQH9	F1LQH9	Bag2	BAG cochaperone 2	82	14.4684	14.0954	14.2685	13.8577	13.9012	14.6163	0	0	0	0	14.1048	13.5839	13.814	13.659	13.9783	13.4358	13.8606	13.4435	14.2183	13.9676	0	13.2742	14.0097
F1LQI1	F1LQI1	Hagh	Hydroxyacyl glutathione hydrolase (Hydroxyacylglutathione hydrolase, mitochondrial)	36	18.576	17.8641	18.6775	18.4895	17.9767	17.379	17.1223	17.3416	17.0049	17.3228	18.246	18.149	18.0627	18.1531	18.2159	17.6838	18.0808	18.1796	17.2194	17.1252	17.2492	17.4139	17.1491
F1LQJ7	F1LQJ7	Pck2	Phosphoenolpyruvate carboxykinase (GTP) (EC 4.1.1.32)	576	17.2546	18.3715	17.7388	18.316	16.9348	18.505	18.4135	18.6504	18.485	18.2975	17.8343	18.3788	17.1649	17.3291	16.6257	20.508	18.4769	18.0314	18.3219	19.5666	18.2444	18.3804	17.8921
F1LQN3	F1LQN3	Rtn4	Reticulon	75	18.8194	18.5588	18.8851	18.834	18.7359	15.7633	14.4284	0	14.7275	15.3513	17.924	18.492	18.1238	18.5532	18.7553	17.2699	18.1501	18.0187	14.9722	14.8321	14.381	15.5934	15.082
F1LQP9	F1LQP9	Tnpo1	Transportin 1	124	17.5439	17.7666	17.3503	17.3733	17.7779	16.9276	15.7447	15.9722	16.7039	17.0808	17.1903	17.3381	17.4154	17.3868	17.5247	17.6271	17.4808	17.4729	17.1548	16.9012	16.7871	16.9719	16.8064
F1LQQ7	F1LQQ7	Scn7a	Sodium channel protein	8	12.6432	13.3962	13.2071	12.8264	13.5714	12.322	0	0	0	12.7733	13.0697	13.176	13.5087	13.5182	13.3161	13.3256	13.0855	13.5949	12.7003	13.1396	13.1153	12.6996	13.1345
F1LQQ8	F1LQQ8	Gusb	Beta-glucuronidase (EC 3.2.1.31)	11	0	0	0	0	0	0	0	0	0	0	0	13.1422	0	0	0	13.2142	13.0788	0	0	0	0	0	0
F1LQR7	F1LQR7	Cckar	Cholecystokinin receptor type A (Cholecystokinin-1 receptor)	23	15.3286	15.8317	15.9024	16.1753	15.988	15.6247	15.3008	15.6411	15.8454	16.2225	15.7621	15.6577	16.2717	15.7525	15.8136	15.7552	15.7901	15.4548	15.3792	15.1624	14.9376	14.8916	14.3855
F1LQS3	F1LQS3	Rpl6-ps1	60S ribosomal protein L6	326	13.5342	0	14.1642	0	13.4336	0	0	0	0	12.901	14.0368	14.2986	0	0	0	14.1784	14.3171	12.2164	0	0	12.3403	13.0511	0
F1LQS6	F1LQS6	Xdh	Xanthine dehydrogenase (EC 1.17.1.4) (EC 1.17.3.2) (Xanthine dehydrogenase/oxidase) (Xanthine oxidase) (Xanthine oxidoreductase)	62	13.9955	13.559	13.5867	0	0	15.9286	15.3728	15.9615	15.249	15.0629	12.9806	12.5798	0	0	13.6755	0	14.0926	13.7572	17.2339	16.8942	15.962	16.4684	16.2042
F1LQS9	F1LQS9	Arhgef11	Rho guanine nucleotide exchange factor 11	3	0	0	0	0	0	0	0	0	0	0	0	0	0	0	0	12.6577	12.9973	12.7179	0	0	0	0	0
F1LQT0	F1LQT0	Dnajc25	DnaJ homolog subfamily C member 25	21	17.486	17.059	17.5675	17.4527	17.5803	19.6985	19.4061	19.476	19.3667	19.2991	18.1613	17.7972	17.8678	17.6931	17.5881	17.5851	17.7278	17.5842	19.341	19.5149	19.6075	19.7907	19.5624
F1LR02	F1LR02	Col18a1	Collagen type XVIII alpha 1 chain (Procollagen, type XVIII, alpha 1, isoform CRA_a)	2	18.0284	18.43	18.2413	18.13	18.2439	17.5612	18.1128	17.4246	17.4935	17.5334	17.7946	17.9781	18.0989	17.7885	18.255	18.0953	18.183	18.0853	17.4743	17.4344	17.65	17.2986	17.5188
F1LR10	F1LR10	Lima1	LIM domain and actin-binding protein 1 (Epithelial protein lost in neoplasm)	109	0	0	0	12.874	0	13.7061	13.3083	13.3682	13.04	12.8055	13.939	13.818	13.8348	14.4049	14.6775	13.7201	14.1878	13.0955	0	0	0	12.9881	0
F1LR42	F1LR42	Rufy1	RUN and FYVE domain-containing 1	18	16.0089	16.2149	15.8115	16.1882	15.8519	14.4517	0	14.4819	11.7571	0	15.8498	15.6231	15.9034	15.8403	15.9765	15.8115	16.1683	15.7107	12.3764	12.3525	14.72	14.6815	14.2275
F1LR87	F1LR87	Hexb	Beta-hexosaminidase (EC 3.2.1.52)	103	19.0623	19.2842	19.0372	19.0506	19.314	18.7896	18.6235	18.7898	18.5886	18.6666	19.0603	18.8729	19.0812	18.9768	19.1713	18.8896	19.4977	19.0228	18.8441	18.6901	18.552	18.5391	18.7424
F1LR92	F1LR92	Serpina3m	Serine protease inhibitor A3M	3	0	0	0	0	0	0	0	0	0	0	0	0	0	0	0	14.0246	14.9436	0	0	0	0	0	0
F1LRA1	F1LRA1	Lman1	Protein ERGIC-53	366	21.1237	20.737	21.2243	21.1018	21.151	21.452	21.601	21.2295	21.3094	21.2176	21.1998	21.171	21.2042	21.235	21.4011	20.6552	21.1762	20.9662	21.3708	20.9242	21.0489	21.2236	21.0116
F1LRA1	F1LRA1	Lman1	Protein ERGIC-53	366	21.1237	20.737	21.2243	21.1018	21.151	21.452	21.601	21.2295	21.3094	21.2176	21.1998	21.171	21.2042	21.235	21.4011	20.6552	21.1762	20.9662	21.3708	20.9242	21.0489	21.2236	21.0116
F1LRE1	F1LRE1	Gsr	Glutathione-disulfide reductase (EC 1.8.1.7)	130	17.6867	17.5456	17.7008	17.5447	17.3248	17.6419	17.3884	17.4006	17.2744	17.2013	17.7051	17.3208	17.4992	17.6172	17.7257	17.9097	17.8803	17.7524	17.3357	17.0743	17.2649	17.7332	17.0514
F1LRF3	F1LRF3	Clvs1	Clavesin-1 (Retinaldehyde-binding protein 1-like 1)	16	14.788	15.6112	14.9667	14.907	14.474	15.4531	15.7989	15.4514	15.9712	15.1423	15.0015	14.8422	15.173	15.0169	15.1404	15.5007	15.2981	14.0727	14.9167	14.3397	15.3186	15.3757	15.4956
F1LRI5	F1LRI5	Gcn1	GCN1 activator of EIF2AK4	697	17.5291	17.479	17.4068	17.6338	17.7937	15.9633	16.175	17.0012	17.0623	17.1666	16.7336	16.9759	17.0926	17.6462	17.5991	16.4773	17.4235	17.2999	16.4087	16.4911	16.6496	16.2287	16.4608
F1LRI7	F1LRI7	Aak1	AP2-associated protein kinase 1	54	13.3527	13.9006	13.0297	12.4221	11.9002	14.0423	0	13.6481	0	0	13.8554	13.0278	13.2893	0	13.6702	12.1328	12.5419	13.175	0	0	0	0	0
F1LRJ0	F1LRJ0	Kcmf1	E3 ubiquitin-protein ligase KCMF1 (EC 2.3.2.27) (RING-type E3 ubiquitin transferase KCMF1)	2	0	0	0	0	0	0	0	0	0	0	0	0	0	0	0	14.5661	0	0	0	0	0	0	0
F1LRJ9	F1LRJ9	Selenbp1	Methanethiol oxidase (EC 1.8.3.4)	126	15.0973	15.1352	15.4993	15.7568	15.6461	15.8045	0	16.7101	15.7386	15.8123	16.1728	15.5694	15.7239	15.649	15.451	15.7862	15.7331	15.4492	16.4375	15.7889	15.4807	16.1914	15.7308
F1LRL4	F1LRL4	Tbc1d9b	Similar to TBC1 domain family, member 8; BUB2-like protein 1; vascular Rab-GAP/TBC-containing (Predicted), isoform CRA_a (TBC1 domain family member 9B)	56	15.3943	15.4534	15.6147	15.6452	15.2216	15.1312	0	15.0672	15.2283	14.4198	15.6338	15.8333	15.7138	15.4726	15.5835	15.3386	15.5685	15.4193	14.1362	15.0145	14.9764	14.9166	15.0077
F1LRL9	P15205	Map1b	Microtubule-associated protein 1B (MAP-1B) (Neuraxin) [Cleaved into: MAP1B heavy chain; MAP1 light chain LC1]	703	17.9579	17.84	18.2003	18.1281	18.0055	16.1958	16.36	16.3445	16.106	15.7711	18.2285	18.1568	18.1222	17.8144	17.7981	18.1066	17.8403	17.6283	15.9721	16.1652	15.9961	15.58	16.066
F1LRN8	F1LRN8	Nedd4l	HECT-type E3 ubiquitin transferase (EC 2.3.2.26)	22	14.665	14.3188	14.6062	14.6654	14.5348	15.0157	15.3632	15.9408	15.8288	15.8279	14.0559	14.393	14.5506	13.9974	13.9416	14.5865	14.3488	0	16.4505	17.0852	15.2066	16.3522	16.3348
F1LRS2	F1LRS2	Dock7	Dedicator of cytokinesis 7	52	0	0	0	0	0	0	14.4707	0	0	0	0	0	0	0	0	0	0	0	0	0	0	0	0
F1LRS8	F1LRS8	Cd2ap	CD2-associated protein	109	15.5532	15.1331	15.6548	15.3252	15.4046	15.0127	0	14.6521	15.352	14.882	15.1274	15.4519	14.4369	15.1447	15.2454	16.1048	14.9353	14.4769	13.2313	14.7675	15.1354	14.6056	15.0858
F1LRT1	F1LRT1	Fbp1	Fructose-bisphosphatase (EC 3.1.3.11)	51	14.8293	15.2112	15.4022	14.6642	15.4395	14.6413	0	13.3765	13.9133	15.0942	15.302	15.1867	15.1857	15.4745	15.3399	15.1425	15.0076	15.1755	0	13.7841	14.3808	14.9261	14.708
F1LRV4	F1LRV4	Hspa4	Heat shock 70 kDa protein 4	503	18.701	19.2016	18.9878	18.7756	18.8205	18.6128	17.32	18.3098	18.209	17.9587	19.2401	18.9263	19.0938	19.1922	19.2687	19.433	19.5067	19.1408	18.2186	18.368	18.2457	18.4502	18.3004
F1LRY5	F1LRY5	Sardh	RCG45398 (Sarcosine dehydrogenase, mitochondrial)	156	18.7299	18.2183	18.6793	18.6638	18.5723	19.9897	20.0585	19.9139	19.8601	19.9207	18.8333	18.6416	18.6215	18.5428	18.6989	18.2463	18.3449	18.4958	19.9861	20.0843	19.7952	19.956	20.0908
F1LRZ9	F1LRZ9	Rundc3a	RUN domain-containing 3A	11	19.172	18.725	19.5806	19.3573	19.2552	19.7476	19.7823	19.9532	20.0324	19.7603	19.255	19.1886	19.1554	19.0605	19.281	18.8432	19.0847	19.0985	19.9593	20.1174	19.8055	20.092	20.1061
F1LS02	F1LS02	Nup155	Nuclear pore complex protein Nup155	27	15.8443	15.5905	15.7233	15.6296	15.6876	15.2585	14.4981	16.0049	16.4436	15.3588	15.7702	15.6701	15.7205	15.7883	15.7626	15.9222	15.7427	15.4914	15.8168	16.4888	16.0538	15.4107	15.657
F1LS02	F1LS02	Nup155	Nuclear pore complex protein Nup155	27	15.8443	15.5905	15.7233	15.6296	15.6876	15.2585	14.4981	16.0049	16.4436	15.3588	15.7702	15.6701	15.7205	15.7883	15.7626	15.9222	15.7427	15.4914	15.8168	16.4888	16.0538	15.4107	15.657
F1LS02	F1LS02	Nup155	Nuclear pore complex protein Nup155	27	12.9974	17.0522	17.6407	17.5437	17.3942	12.66	0	0	14.6611	15.8988	16.4485	16.7305	16.6084	0	16.6468	0	0	0	13.7743	0	12.7536	11.8425	0
F1LS02	F1LS02	Nup155	Nuclear pore complex protein Nup155	27	12.9974	17.0522	17.6407	17.5437	17.3942	12.66	0	0	14.6611	15.8988	16.4485	16.7305	16.6084	0	16.6468	0	0	0	13.7743	0	12.7536	11.8425	0
F1LS29	F1LS29	Capn1	Calcium-activated neutral proteinase 1 (EC 3.4.22.52) (Calpain mu-type) (Calpain-1 catalytic subunit) (Calpain-1 large subunit) (Micromolar-calpain)	168	14.3748	14.0273	13.3673	13.3407	13.5934	0	0	0	0	0	13.7965	13.5272	13.5504	14.1884	13.8706	13.39	13.7668	13.7518	0	13.2951	0	0	0
F1LS72	F1LS72	Uba2	SUMO-activating enzyme subunit 2 (EC 2.3.2.-)	76	13.4972	0	0	0	13.4105	12.8658	0	12.9745	13.3166	13.314	13.2063	12.9264	13.9117	13.8318	13.8105	12.7489	13.1669	13.2381	13.0947	13.1602	13.0661	12.8474	13.2607
F1LS79	F1LS79	Cspg4	Chondroitin sulfate proteoglycan 4	70	0	12.9631	12.1957	12.8498	12.84	14.2766	14.4934	14.1241	13.7616	0	13.1809	12.6629	12.598	14.0424	13.648	13.3511	12.877	12.7484	14.4463	14.3678	14.4549	14.187	14.2495
F1LSC3	F1LSC3	Sf1	Splicing factor 1	79	18.7856	19.2875	19.0425	18.7391	19.1158	18.2162	17.7458	17.816	18.0463	18.1099	18.5932	18.6928	18.9443	18.7754	19.0084	18.9356	18.5686	18.7867	17.9484	17.5097	18.169	18.2473	17.832
F1LSC5	F1LSC5	Trim23	E3 ubiquitin-protein ligase TRIM23	19	15.5006	15.8619	15.8677	15.6862	15.6589	15.5933	14.8231	15.4486	15.1994	15.066	16.1249	15.6452	15.6036	15.7314	15.7447	15.5319	15.8343	15.6138	15.1758	14.9484	14.9197	14.7111	14.9277
F1LSD3	F1LSD3	Itgb4	Integrin beta	9	18.3479	18.8647	18.4207	18.5038	18.656	18.2893	17.7844	17.9166	17.9211	17.9743	18.5767	18.5718	18.5104	18.6191	18.7814	18.4425	18.8545	18.6882	18.0798	17.8556	18.0257	17.8099	18.1122
F1LSE6	F1LSE6	Ppfia3	Liprin-alpha-3	13	14.4337	14.7759	13.6699	0	0	14.4852	0	16.3318	16.7571	16.7554	13.7216	0	0	0	12.8673	0	0	0	0	16.4148	16.6393	15.3649	15.801
F1LSK6	F1LSK6	Cyp20a1	Cytochrome P450 20A1	40	15.6767	15.8576	15.4112	14.9893	15.7252	15.8492	16.1105	16.3169	16.5699	16.7893	15.732	15.8033	15.5267	15.8931	15.7519	16.033	15.8604	16.0793	16.2386	15.7943	15.8627	15.8107	15.9748
F1LSM5	F1LSM5	Nckap1	Nck-associated protein 1	16	16.8841	16.6982	17.2818	17.3071	17.5728	14.7605	14.1013	13.7368	15.7518	15.5584	15.8012	17.2634	17.1228	17.6118	16.8214	16.9565	17.373	16.9448	13.5417	16.5749	15.6357	15.1837	15.6549
F1LSM7	Q63627	Scaf4	SR-related and CTD-associated factor 4 (CTD-binding SR-like protein RA4) (Splicing factor, arginine/serine-rich 15)	10	0	0	12.6301	14.7084	14.1364	13.5016	13.7519	14.1181	13.8161	14.3279	15.4154	14.0897	14.2993	14.6117	14.437	13.4423	14.5169	14.7716	14.4734	14.6404	14.5645	14.4822	14.5458
F1LSQ0	F1LSQ0	Faf1	FAS-associated factor 1	85	19.9329	19.4766	20.0304	19.8051	19.8141	21.5122	21.1018	21.2919	21.2086	21.5961	19.9823	20.1303	20.133	19.8627	19.9356	19.7448	19.9583	20.15	21.8708	21.9212	21.748	21.6299	21.815
F1LSR6	F1LSR6	Pyy	Peptide YY	11	16.2271	16.5911	16.7869	16.3214	16.0162	16.012	14.2644	15.1038	15.2651	15.7361	16.9817	16.745	16.6063	16.6128	16.5898	16.772	16.673	16.3544	15.366	14.7541	14.7762	15.2603	14.8425
F1LSR6	F1LSR6	Pyy	Peptide YY	11	16.2271	16.5911	16.7869	16.3214	16.0162	16.012	14.2644	15.1038	15.2651	15.7361	16.9817	16.745	16.6063	16.6128	16.5898	16.772	16.673	16.3544	15.366	14.7541	14.7762	15.2603	14.8425
F1LSS1	F1LSS1	Smc1a	Structural maintenance of chromosomes protein	69	17.2827	17.2397	16.9983	17.0701	17.3229	16.2567	0	16.1577	16.1417	16.7031	16.8991	17.0126	16.9207	17.064	17.0198	16.9067	17.3127	17.2874	16.6296	16.5519	16.2264	16.4154	16.5459
F1LST0	F1LST0	Heatr5b	HEAT repeat-containing 5B	21	0	0	11.7006	0	0	10.7579	0	0	0	0	12.1176	11.2262	12.1817	0	11.6107	13.5053	12.6196	0	0	0	0	0	0
F1LST1	F1LST1	Fn1	Fibronectin	238	14.3823	13.8369	13.7482	13.8605	13.6746	0	0	0	0	0	13.6652	13.7356	0	13.7152	13.8261	13.6268	13.5308	0	0	0	0	0	0
F1LSW7	F1LSW7	Rpl14	60S ribosomal protein L14	152	15.9922	15.8469	16.0917	15.7966	16.1396	15.6001	0	15.3967	15.8793	16.2891	16.3621	16.1928	16.3364	15.8123	15.6656	15.491	15.7352	15.9941	16.2445	16.1473	16.1622	16.0599	15.3926
F1LT35	F1LT35	RGD1564606	Similar to 60S ribosomal protein L23a	191	15.1951	15.4958	15.0062	14.9832	15.4233	15.4804	14.9163	15.2677	15.2355	15.4002	15.117	15.1578	14.8372	14.8879	15.1739	14.942	15.3462	15.1766	15.2931	15.4929	15.3611	14.8776	15.6194
F1LT36	F1LT36	Rps10l1	Ribosomal protein S10-like 1	212	13.5928	12.846	13.0952	13.2925	13.2291	14.472	12.447	14.6006	14.3169	14.734	13.4468	12.9725	13.6137	13.4718	13.0414	12.9609	13.2203	13.0683	14.4828	13.9109	14.3547	13.419	14.0719
F1LT49	F1LT49	Lrrc47	Leucine-rich repeat-containing 47	119	20.4488	20.4594	20.4531	20.4121	20.4832	22.3745	22.0736	22.2274	22.0256	21.9904	20.9365	20.6432	20.5714	20.6774	20.4276	20.8694	20.7005	20.636	22.0685	22.0421	22.4201	22.212	22.1458
F1LT58	F1LT58	Kpna6	Importin subunit alpha	63	0	0	0	12.7851	11.713	17.2738	12.524	16.6389	16.7788	15.8168	13.8634	13.069	10.6081	0	12.6297	16.6266	13.2535	13.1079	16.1363	15.6334	16.6677	16.7074	16.8417
F1LTD7	F1LTD7	Dennd4c	DENN domain-containing 4C	11	0	0	13.0123	13.2133	0	14.9908	0	15.1844	14.657	14.6555	0	0	0	0	13.37	0	0	12.0366	0	14.5611	14.5567	15.3132	14.3626
F1LTF8	F1LTF8	Lama4	Laminin subunit alpha 4	198	12.4928	12.9545	12.3731	12.3749	13.1717	13.1404	0	13.9469	13.4849	0	12.4285	13.6466	13.0991	13.2466	12.5883	12.0811	12.4027	12.2785	13.776	13.7597	13.4606	13.8124	13.5398
F1LTJ5	F1LTJ5		Uncharacterized protein	672	0	0	0	0	0	0	0	0	0	0	0	0	0	0	0	14.0018	13.4065	0	0	0	0	0	0
F1LTU4	F1LTU4	Mrto4	Ribosome assembly factor mrt4	15	16.086	16.4678	16.0531	15.9194	15.8847	15.8406	14.5134	15.7503	16.0942	16.0693	16.3993	16.1844	16.1758	16.1643	15.9964	16.2933	16.0326	15.9071	15.5065	15.6906	15.7607	15.9013	15.7246
F1LU48	F1LU48	Ergic1	Endoplasmic reticulum-golgi intermediate compartment 1	199	12.957	12.7285	12.3683	12.532	12.5096	12.152	0	13.261	13.2254	13.4625	0	0	0	0	12.2819	12.6523	12.7481	12.2629	13.1842	12.9893	12.5725	12.1276	12.9009
F1LU71	F1LU71	Auh	Methylglutaconyl-CoA hydratase, mitochondrial (EC 4.2.1.18) (AU-specific RNA-binding enoyl-CoA hydratase) (AU-binding enoyl-CoA hydratase) (Itaconyl-CoA hydratase) (EC 4.2.1.56)	63	16.9154	17.2013	16.7133	16.8331	16.7725	14.3963	0	14.6754	15.8728	15.5413	16.4405	16.4342	16.5319	16.7428	16.8088	16.291	16.6614	16.5668	13.7544	15.0369	15.0858	13.5855	13.9288
F1LUA1	F1LUA1	Eea1	Early endosome antigen 1	115	18.5089	16.999	17.1789	17.3406	17.639	16.7017	16.8169	17.0228	17.2826	17.4364	17.3702	17.3112	17.6734	17.539	17.41	17.1933	17.4912	17.5625	17.583	17.6483	17.1297	16.892	17.1936
F1LUV9	F1LUV9	Ncam1	Neural cell adhesion molecule 1	116	0	0	0	0	0	13.4246	0	13.5152	13.1768	0	0	11.3284	0	0	0	0	0	0	13.8536	13.646	13.4637	13.1477	13.6488
F1LUY7	F1LUY7		Protein kinase domain-containing protein	15	0	0	0	0	0	11.5011	0	12.1052	0	0	0	0	0	0	0	12.5516	0	0	0	0	0	0	0
F1LV13	F1LV13	Hnrnpm	Heterogeneous nuclear ribonucleoprotein M	227	15.1317	14.3706	14.7271	14.8008	14.7595	15.8208	15.9939	15.8821	15.9559	15.7163	14.6035	15.0353	14.9043	14.9359	14.9829	14.9384	14.723	15.0008	15.8459	15.5937	16.0634	15.9245	16.2162
F1LV89	F1LV89	Rap1gap	Rap1 GTPase-activating protein	9	18.6226	18.6414	18.4015	18.4489	18.53	19.4355	19.3621	19.4798	19.4475	19.6078	18.6031	18.5055	18.4978	18.5958	18.6154	18.2169	18.505	18.3255	19.5261	19.5262	19.51	19.3773	19.5424
F1LVV4	F1LVV4	Rcc2	Regulator of chromosome condensation 2	29	15.2264	15.4102	15.6321	15.2734	15.2404	15.172	0	14.6658	15.1426	13.9628	15.4316	15.6244	15.4134	15.372	15.7548	15.3915	15.6117	15.3673	14.7138	14.0084	14.368	14.4506	14.3569
F1LVX1	F1LVX1	Dnajc1	DnaJ heat shock protein family (Hsp40) member C1 (RCG55742)	137	14.2708	14.0597	13.4909	13.8317	0	17.1756	16.8302	17.3888	17.3726	17.6731	14.625	14.9459	13.6602	13.5587	13.2436	15.7461	14.2767	16.2923	18.212	17.7397	17.8198	17.8952	18.0124
F1LW30	F1LW30	Unc5d	Netrin receptor UNC5D (Protein unc-5 homolog D)	13	15.2927	15.5209	14.9808	15.3946	15.7856	14.2498	0	14.9477	14.5584	14.6198	15.5328	15.4831	15.5749	16.1618	15.2785	15.1659	15.27	15.2211	14.859	14.6974	14.3821	14.1238	14.4871
F1LW74	F1LW74	Iqgap2	IQ motif-containing GTPase-activating protein 2	127	20.9902	21.2417	21.5257	21.4181	21.2968	18.727	0	19.4998	20.9682	19.826	21.2036	21.0691	21.1872	21.1421	21.1986	20.5336	21.0094	21.0276	20.0395	19.9352	19.9963	19.8806	19.4152
F1LW91	F1LW91	Numa1	Nuclear mitotic apparatus protein 1	581	13.8418	15.8121	15.6128	13.5013	14.8752	16.7016	15.8195	16.8392	16.6347	16.6738	15.5996	15.6954	15.3794	15.1082	15.2498	15.6954	15.0447	13.3699	16.6068	16.2821	16.6682	16.3936	16.4641
F1LWE6	F1LWE6	Msi2	Musashi RNA-binding protein 2	24	0	0	0	0	0	15.2486	15.7273	16.9464	16.4163	16.7922	13.4059	12.7002	0	0	0	10.7793	10.8753	12.1868	16.8355	16.3392	16.9027	17.0849	16.9642
F1LWH8	F1LWH8		Uncharacterized protein	1	20.2683	20.0558	20.2587	20.2504	20.1812	19.3343	19.0941	19.1744	19.3999	19.3052	19.9449	19.9205	20.0667	20.1422	20.1735	19.8324	20.0717	20.0701	19.4415	19.2001	19.424	19.3644	19.3161
F1LWJ1	F1LWJ1	Setd1b	Histone-lysine N-methyltransferase SETD1B (EC 2.1.1.354) (SET domain-containing protein 1B)	19	18.5137	0	17.3745	18.6435	18.3017	16.4477	16.543	18.1289	18.306	18.2377	17.4366	0	0	18.074	0	15.6523	17.2052	16.7631	17.8906	18.0942	18.2821	17.0259	17.5486
F1LX07	F1LX07	Slc25a12	Solute carrier family 25 member 12	236	16.0533	15.2652	16.0783	16.2466	16.177	16.8867	16.861	16.7429	16.7389	16.7787	16.7979	16.6441	16.7087	16.1896	15.9954	16.5616	16.1096	16.593	17.1178	16.7303	16.8753	16.7671	16.9007
F1LXA0	F1LXA0	Ndufa12	NADH dehydrogenase [ubiquinone] 1 alpha subcomplex subunit 12	63	0	14.7092	14.1808	14.1071	13.7309	0	0	0	0	0	13.8958	0	13.8678	14.1619	14.2381	13.258	14.0773	14.265	0	0	0	0	0
F1LXF5	F1LXF5	Get4	Guided entry of tail-anchored proteins factor 4 (Similar to RIKEN cDNA 1110007L15 (Predicted))	9	17.2049	17.4952	17.2125	17.184	17.1359	16.7031	16.177	16.8165	16.9002	16.8594	17.2414	17.0576	17.1582	16.9748	17.2946	16.8074	16.9464	17.7232	16.7121	16.8144	16.747	16.5762	16.4052
F1LXP8	F1LXP8	Arhgap18	Rho GTPase activating protein 18 (Predicted), isoform CRA_a (Rho GTPase-activating protein 18)	20	16.8703	16.4945	16.9143	16.4432	16.4023	15.6192	13.1171	15.6387	15.2629	15.3247	16.4329	16.4065	16.2176	16.9973	16.8088	16.1411	15.786	15.5928	0	14.8589	15.6704	15.1856	15.5218
F1LXV3	F1LXV3	Stk26	Serine/threonine kinase 26	26	0	12.5962	13.2115	12.729	13.1171	13.217	0	0	12.231	0	12.8046	13.1297	12.5491	13.0686	12.394	13.2097	13.1311	13.0766	0	0	0	12.6781	0
F1LY19	F1LY19	Upf1	RCG38820 (UPF1, RNA helicase and ATPase)	257	18.4751	18.2553	18.4058	18.4914	18.5407	18.8657	18.8241	18.8446	18.6509	19.0232	18.4873	18.4234	18.3722	18.5688	18.475	18.2988	18.5523	18.5168	19.2417	19.2438	19.2134	18.9866	19.1165
F1LY70	F1LY70	Birc6	Baculoviral IAP repeat-containing 6	17	13.1632	13.1733	0	12.7778	0	13.5173	0	0	12.9544	0	13.8496	13.6928	13.5212	13.2052	0	13.4956	12.9862	0	0	0	12.0085	11.9237	11.3115
F1LYE0	F1LYE0	Edaradd	EDAR-associated death domain (Similar to crinkled (Predicted))	13	13.8867	15.3144	15.2337	15.0744	14.8369	13.9823	0	12.4983	0	0	15.4521	15.6978	14.9366	14.5402	14.9615	16.0654	16.3287	0	0	0	12.2643	13.4389	13.2298
F1LYI7	F1LYI7	Tmem256	Transmembrane protein 256 (Uncharacterized protein RGD1563438_predicted)	31	15.7271	15.5257	15.3657	15.4773	15.5025	13.8331	0	14.1369	14.0804	14.9951	15.457	15.4075	16.0377	15.6137	15.507	15.3808	15.9218	15.2986	14.3428	14.2686	14.4192	14.1773	14.2759
F1LYX9	F1LYX9	Dsg2	Desmoglein 2	44	16.279	17.1409	16.1235	16.5171	16.7994	16.3045	15.0706	16.0693	15.9538	16.004	16.493	16.3805	16.8966	16.4967	16.5272	16.9623	16.1949	15.9637	16.1197	16.1022	16.6408	16.4551	16.0963
F1LYZ8	F1LYZ8	Ppp1r21	Coiled-coil domain-containing protein 128 (KLRAQ motif-containing protein 1) (Protein phosphatase 1 regulatory subunit 21)	10	0	13.4173	12.9256	13.6761	13.8474	13.855	0	14.8727	14.7244	15.0036	13.0895	13.685	13.4365	13.4013	13.3219	13.6649	0	0	15.2267	14.7382	14.5964	15.2516	14.8505
F1LZ34	F1LZ34	Mat1a	S-adenosylmethionine synthase (EC 2.5.1.6)	105	0	0	0	0	0	13.9318	0	14.3788	13.9708	14.166	12.4776	0	0	0	11.2398	0	12.0878	0	13.6215	13.4695	13.5386	13.4794	13.7878
F1LZC5	F1LZC5		Complex I-B16.6 (NADH dehydrogenase [ubiquinone] 1 alpha subcomplex subunit 13) (NADH-ubiquinone oxidoreductase B16.6 subunit)	48	13.4175	12.495	19.9048	13.4327	12.7982	0	0	14.7648	14.8298	15.7	11.749	12.6146	12.7262	12.5926	12.9417	9.18031	11.5934	0	14.7044	14.6517	14.0843	14.2164	14.3468
F1LZJ4	F1LZJ4	Hyi	Putative hydroxypyruvate isomerase (EC 5.3.1.22)	74	15.5133	14.8497	15.3659	14.8311	14.8646	15.2735	14.0257	15.1317	14.0628	14.9437	15.4095	15.0782	15.1209	14.7062	15.3775	14.4	15.7021	0	14.6636	14.605	14.2384	14.9911	14.861
F1LZW6	F1LZW6	Slc25a13	Solute carrier family 25 member 13	104	12.8778	0	12.079	0	12.4378	11.7125	0	12.024	11.3563	0	12.4484	12.4865	11.9117	12.1197	12.2441	12.5682	12.5898	0	11.6343	0	0	11.409	12.0184
F1LZX5	F1LZX5	Hectd4	HECT domain E3 ubiquitin protein ligase 4	10	13.8309	14.0124	13.5016	0	0	12.3983	0	0	0	13.3284	12.9771	13.2978	12.9447	0	13.4372	0	0	0	0	0	0	12.903	0
F1M013	F1M013	Rpl7a	60S ribosomal protein L7a	346	13.9573	0	13.8994	13.1816	0	12.7446	0	0	0	0	13.7391	13.5799	13.9366	13.4906	13.5899	13.5011	13.7417	13.4996	0	0	0	0	0
F1M062	F1M062	Larp1	La ribonucleoprotein 1, translational regulator	253	15.5786	15.5302	15.3404	15.1776	15.5263	15.2056	0	14.6238	14.5555	14.6763	15.076	15.0285	15.1678	15.3539	15.548	15.5056	15.6792	15.2961	14.8842	15.0202	14.5527	14.5412	14.7876
F1M086	F1M086		Elongator complex protein 4	24	15.4795	15.9321	16.01	15.4965	15.7686	15.3711	0	14.4197	15.1331	15.0486	15.5524	15.7968	15.4955	15.6054	15.4183	15.5477	15.1772	15.39	14.618	14.6044	14.95	15.2168	14.4528
F1M0C4	F1M0C4	Kctd14	Potassium channel tetramerization domain-containing 14	28	12.3342	12.4217	12.5979	12.66	12.6618	13.2102	0	13.0565	13.241	12.9642	13.0924	12.66	0	12.6598	12.751	12.411	12.7741	12.2955	12.6956	12.2602	12.6547	12.7524	12.4224
F1M0N7	F1M0N7	Carmil1	Capping protein regulator and myosin 1 linker 1	31	14.335	14.4587	14.0004	14.2734	14.7611	12.365	0	12.2079	13.095	13.7358	14.2263	14.0585	14.1649	14.1963	14.1436	14.0481	14.334	14.0829	12.4414	0	12.4347	0	12.5585
F1M0U5	F1M0U5	Nbas	NBAS subunit of NRZ tethering complex	171	16.5155	17.0869	16.4472	17.3057	16.4596	16.2845	13.925	16.2448	13.7727	0	17.0781	17.4134	16.4448	15.9129	16.0079	19.0754	17.5318	17.6408	15.2575	17.0768	16.285	16.2786	16.3029
F1M0V4	F1M0V4	Thoc2	THO complex subunit 2	11	23.5309	23.2528	23.728	23.652	23.7104	21.2717	21.5008	20.7347	20.7673	20.985	23.4041	23.3477	23.5247	23.6612	23.6516	23.0141	23.5121	23.4615	20.8748	20.6193	20.6264	20.7612	20.7402
F1M0X6	F1M0X6	Magohb	Mago homolog B, exon junction complex subunit (RCG29738, isoform CRA_b)	50	20.0795	20.2943	20.0437	20.0497	20.023	21.8833	21.1697	21.7393	21.7814	21.3758	20.4396	20.2624	20.2516	20.2474	19.869	19.9488	19.8729	19.6975	21.1962	21.4614	21.8187	21.9224	21.6385
F1M111	F1M111	Myo5c	Myosin VC	26	16.2504	16.3144	16.3371	16.0356	16.2313	15.7756	15.0999	15.4532	15.4889	15.49	16.4517	16.1602	16.4068	16.2985	16.3644	16.1601	16.3669	16.1774	15.755	15.319	15.466	15.3486	15.327
F1M124	F1M124	Cobll1	Cordon-bleu WH2 repeat protein-like 1	64	17.041	16.6987	16.8387	16.8695	17.0076	15.9359	16.2746	15.9409	15.4148	16.355	16.6171	16.6457	16.78	16.5508	16.9771	16.588	16.7132	16.6307	16.0275	15.7573	15.5971	15.9678	15.7562
F1M1A6	F1M1A6	LOC681355	Similar to potassium channel tetramerisation domain-containing 12b	15	17.7441	17.7652	17.5584	17.6966	17.265	17.2311	15.9221	17.2718	17.2979	17.2935	17.6056	17.9931	17.2617	17.0151	17.2606	18.351	17.9003	17.006	16.9058	17.4521	17.5126	17.4433	17.4176
F1M1B3	F1M1B3	Washc5	WASH complex subunit 5 (WASH complex subunit strumpellin)	43	19.2157	19.6723	19.4076	19.4987	18.81	19.2836	17.1018	19.0265	19.1802	19.125	19.6657	19.6981	19.0894	18.7849	18.8503	20.4439	19.6695	19.1235	19.1069	19.7656	19.2105	19.4991	19.6534
F1M1D5	F1M1D5	Tbcd	Tubulin-specific chaperone D	114	0	11.5081	12.1662	12.3086	0	12.8428	0	12.0517	12.7774	13.2579	11.8675	11.2467	11.2523	12.1464	0	0	0	0	13.2442	13.0373	13.2047	13.1415	0
F1M1H0	F1M1H0	Dera	2-deoxy-D-ribose 5-phosphate aldolase (EC 4.1.2.4) (Phosphodeoxyriboaldolase)	37	17.681	17.7769	18.0581	17.7068	17.8064	17.6323	17.5747	17.3653	17.2295	17.4688	17.9222	17.5441	17.8878	17.977	18.0433	17.6211	18.0572	17.9805	17.5325	17.0932	17.1069	17.4023	17.3658
F1M1H2	F1M1H2		Uncharacterized protein	40	15.7463	15.8771	16.8023	16.8125	15.8671	17.5548	17.6146	17.8401	16.2186	19.2725	17.5073	16.7309	17.1335	17.3433	17.0635	17.6138	16.9488	18.5626	17.5196	17.6175	17.0745	17.4209	16.8837
F1M1I3	F1M1I3	RGD1559441	Similar to MIC2L1	7	0	15.3996	11.8959	11.545	12.2502	12.2763	0	0	0	0	12.1857	12.9624	0	12.2653	0	13.5394	11.8903	0	0	0	0	0	0
F1M1W1	F1M1W1	Acsm1	Acyl-coenzyme A synthetase ACSM2, mitochondrial	29	14.28	13.6231	14.6901	14.2438	14.6626	16.0346	16.2708	16.1578	15.5815	15.9587	15.0834	14.702	14.9636	14.8413	14.3692	14.9547	14.8466	15.0504	16.2569	15.623	16.0422	16.2215	16.0964
F1M2K3	F1M2K3	Sumo2	Small ubiquitin-related modifier (SUMO)	23	19.3685	19.935	19.5581	19.484	19.6824	19.1406	18.8315	18.907	18.9796	19.1034	19.4116	19.6362	19.6645	19.6112	19.6812	19.7108	19.1922	19.2052	19.2854	18.869	19.266	19.1911	19.1322
F1M2P8	F1M2P8	Prkca	Protein kinase C (EC 2.7.11.13)	61	15.3538	15.4211	15.4273	15.3343	15.7681	0	0	0	0	0	15.2147	15.0813	15.3907	15.3021	15.5697	14.7188	15.6921	15.4451	0	0	0	0	0
F1M392	F1M392	Limch1	LIM and calponin homology domains 1	58	0	0	0	0	0	12.8214	0	12.7409	12.2904	0	0	11.5829	0	0	0	0	0	0	13.6125	13.2199	12.741	13.5643	13.325
F1M3H8	F1M3H8	LOC681410	Hypothetical protein LOC681410	132	13.5806	13.954	0	13.7148	13.5848	13.3746	0	13.5651	13.5669	0	12.5905	13.0729	0	12.8762	13.3637	13.6939	13.5168	13.6049	13.6612	13.9602	13.9939	14.1993	13.7463
F1M3W5	F1M3W5	Dmxl2	Dmx-like 2	13	16.6874	16.3114	16.0704	16.4862	16.5386	17.7848	17.2874	18.169	18.7401	18.2604	16.3019	16.5306	16.4032	16.3443	16.4534	16.2868	16.3232	16.4833	18.2071	18.3146	18.2356	18.1025	18.3627
F1M403	F1M403	Ube2o	Ubiquitin-conjugating enzyme E2O	19	15.0878	15.9572	0	15.0634	0	19.1133	0	21.352	0	20.0118	17.195	0	16.1365	0	0	0	0	15.7117	0	20.8812	20.0924	18.9763	19.4763
F1M446	F1M446	Ecpas	Ecm29 proteasome adaptor and scaffold	35	0	11.8529	0	0	0	17.4673	13.5836	17.0191	16.9888	17.1129	14.2448	13.7611	11.5281	12.8089	0	14.9294	13.3576	0	17.4026	17.2033	17.0243	17.3003	17.378
F1M471	F1M471	Epm2aip1	EPM2A-interacting protein 1	20	18.7829	19.1277	18.7875	18.7126	18.8298	18.0974	15.8591	17.8437	18.2314	18.4984	18.5377	18.682	18.6918	18.7692	18.738	18.8553	18.55	18.6661	17.9715	17.9442	18.1181	18.0132	17.9054
F1M4A0	F1M4A0	Tjp1	Tight junction protein 1 (Predicted) (Tight junction protein ZO-1)	182	14.3668	15.1635	13.1905	14.1811	13.6734	15.7423	14.7383	15.8063	15.6837	15.0407	14.6284	15.1398	14.2928	13.8812	0	15.6776	13.8636	14.6129	15.1019	16.7569	15.2606	15.1785	14.9112
F1M4A4	F1M4A4	Kif1a	Kinesin-like protein KIF1A	43	14.5265	14.3439	14.8758	14.2068	14.7985	12.9944	0	13.6139	0	0	14.3879	14.4887	14.3727	14.4428	0	14.0494	15.3083	14.7004	0	0	14.1359	14.3375	13.5797
F1M4C6	F1M4C6		Takusan domain-containing protein	22	14.4204	13.8407	14.4051	14.261	14.756	14.3341	0	13.8542	14.3294	13.6478	14.157	14.1423	13.9086	14.5238	14.2707	13.6867	14.2957	14.7659	13.4738	14.161	13.7665	13.5143	14.1437
F1M4H5	F1M4H5	Nova2	NOVA alternative-splicing regulator 2	26	0	0	0	0	15.493	0	0	0	0	0	0	0	0	0	0	0	0	0	0	0	0	0	0
F1M4I4	F1M4I4	Vps51	Vacuolar protein sorting-associated protein 51 homolog	40	19.0887	18.9453	19.2836	19.1589	19.3599	18.2206	18.3344	18.0654	17.8898	17.8288	19.0038	19.0807	19.2061	19.1667	19.2892	19.1027	19.0977	19.2461	17.9006	17.7087	17.7595	17.6177	18.0883
F1M4J1	F1M4J1	LOC100294508	Dyslexia susceptibility 2-like	18	15.4832	15.3359	16.1834	15.9292	15.9115	16.3121	15.9989	16.0267	15.7661	15.8304	16.5774	16.0245	16.2144	15.8849	16.0043	16.0788	15.8837	16.1067	16.0412	16.3858	16.0804	15.9024	16.5563
F1M572	F1M572	Kyat3	Cysteine-S-conjugate beta-lyase 2 (EC 2.6.1.63) (EC 2.6.1.7) (EC 4.4.1.13) (Kynurenine aminotransferase 3) (Kynurenine aminotransferase III) (Kynurenine--glyoxylate transaminase) (Kynurenine--oxoglutarate transaminase 3) (Kynurenine--oxoglutarate transami	26	14.8091	0	0	0	15.4358	0	0	0	13.8387	0	0	0	0	15.1931	15.0944	0	0	0	14.2408	0	0	0	0
F1M5A4	F1M5A4	Katnal2	Katanin p60 ATPase-containing subunit A-like 2 (Katanin p60 subunit A-like 2) (EC 5.6.1.1) (p60 katanin-like 2)	23	0	13.6324	0	12.8134	0	15.1476	0	14.9218	15.1541	15.2958	0	14.1035	13.3867	13.8604	0	0	0	13.3256	15.0133	14.7466	14.8706	14.8229	14.5668
F1M5C9	F1M5C9	Ube2d2	Ubiquitin-conjugating enzyme E2 D2	83	15.2427	15.9882	15.9753	15.5115	15.3248	16.7686	16.311	15.7004	15.5634	15.5551	15.3397	15.7566	16.367	16.1805	16.5102	16.0648	15.8758	15.5424	15.8925	15.5798	16.1108	16.6471	16.2311
F1M5Z5	F1M5Z5	Ano6	Anoctamin	71	15.1479	15.0131	15.1532	15.1219	15.528	15.0734	0	15.3481	15.2738	14.9403	15.1362	15.1192	15.2685	15.1547	15.3276	15.1796	15.4016	15.4273	15.0876	15.1972	15.2861	15.1808	15.4705
F1M614	F1M614	Lama2	Laminin subunit alpha 2	101	0	0	0	0	11.5217	13.1902	0	13.5624	13.381	13.6247	0	11.2335	11.2141	0	11.0396	0	0	0	13.6051	13.7334	13.9426	13.5311	13.2613
F1M635	F1M635	Lbh	Protein LBH	57	22.5376	23.8263	22.9232	22.6885	22.7246	28.3532	28.2022	27.7163	27.819	27.0937	24.6901	24.9492	24.3851	24.0851	23.3479	24.8042	23.5264	23.076	27.4428	26.9937	27.2001	27.7025	27.4035
F1M6Q3	F1M6Q3	Col4a2	Collagen type IV alpha 2 chain	61	0	0	14.1233	14.3054	14.6292	13.313	0	13.2202	14.0814	0	13.6542	13.9022	13.6268	0	13.5394	14.4669	13.5404	13.1768	14.4215	14.3021	13.7609	12.9856	13.3214
F1M6Z1	F1M6Z1	Apob	Apolipoprotein B-100	21	16.4943	16.4472	16.155	16.0221	15.9062	15.8836	0	16.2755	14.5196	16.2966	15.6521	15.6292	16.0914	16.0114	15.889	15.5801	15.7289	16.5289	0	15.3734	15.6594	15.2233	15.7496
F1M775	F1M775	Diaph1	Protein diaphanous homolog 1 (Diaphanous-related formin-1) (DRF1) (mDIA1)	121	14.3365	13.9057	14.6556	14.0614	14.0556	15.359	0	13.6692	14.146	14.5206	14.3113	14.7984	14.3371	14.1775	14.6683	14.4875	15.1344	14.3289	14.6273	14.2171	13.4819	14.0373	14.7545
F1M779	F1M779	Cltc	Clathrin heavy chain	1502	0	13.9411	0	0	0	13.1845	0	12.6667	0	0	0	0	13.6227	13.7662	0	13.8407	14.1195	0	0	0	13.033	12.9274	12.4809
F1M7A9	F1M7A9		60S ribosomal protein L9	16	17.2387	15.8722	16.4701	15.6236	16.118	16.7909	17.1733	16.6398	17.0222	17.066	15.873	15.8731	15.9466	16.3872	16.6365	16.0238	16.8253	16.414	17.2051	17.1037	17.1921	16.7735	16.9334
F1M7L6	F1M7L6	Scg3	Secretogranin III (Secretogranin-3)	73	15.5005	14.3785	15.6562	15.1373	15.5519	16.7344	17.069	16.8105	16.5342	16.3542	15.4198	14.8107	14.9678	15.5778	15.1978	15.9581	15.9668	15.5369	16.6111	16.4968	16.4544	16.6022	16.4281
F1M7L9	F1M7L9		Uncharacterized protein	8	0	0	12.9038	12.6804	12.67	0	0	0	0	0	13.0549	0	13.0421	12.6984	13.1447	12.9508	13.4211	13.2235	0	0	0	0	0
F1M7N2	F1M7N2	Entpd2	Ectonucleoside triphosphate diphosphohydrolase 2	18	17.3143	17.1013	16.8511	17.1999	17.2348	19.1671	18.9265	18.9454	18.9198	18.9051	17.5424	17.5646	17.4731	17.3653	17.3618	17.2699	17.3001	17.0109	19.1324	18.9399	18.8963	19.0117	18.9811
F1M7S2	F1M7S2	Psmf1	Proteasome inhibitor PI31 subunit	42	0	13.6452	13.6893	12.7925	0	0	0	0	12.4372	0	13.4967	13.4715	13.2233	0	0	13.2415	13.541	0	0	12.6237	12.9216	0	12.8818
F1M7S4	F1M7S4	Cpa3	Mast cell carboxypeptidase A	4	14.21	14.6193	14.3458	14.1793	14.9737	13.3585	0	0	13.1923	13.4502	14.5718	14.39	14.6345	14.2678	13.8542	0	0	14.6636	0	12.8004	13.1991	13.3333	0
F1M7W7	F1M7W7	Nae1	NEDD8-activating enzyme E1 regulatory subunit	17	0	0	0	0	0	15.7542	14.9499	14.9029	14.8975	14.8225	11.8323	13.3571	0	0	0	0	0	0	14.6872	14.5895	14.2146	14.6644	14.4349
F1M842	F1M842	Tp53bp1	Tumor protein p53-binding protein 1	60	16.8259	16.5583	16.9638	16.8145	16.8753	16.3234	14.2934	16.4767	16.3387	16.2411	17.119	16.7968	17.0222	16.9481	17.0007	16.517	17.1848	17.0339	16.5449	16.2481	16.7124	16.4956	16.6303
F1M853	F1M853	Rrbp1	Ribosome-binding protein 1	1946	16.3998	16.7638	16.6611	16.0554	16.3044	15.6124	0	15.4063	15.5177	15.8352	16.1901	16.6073	16.4274	16.0784	16.216	16.2369	16.0265	16.6028	15.6648	15.4092	15.5919	15.5869	15.191
F1M8A4	F1M8A4	Ppfia2	PTPRF-interacting protein alpha 2	7	0	13.096	0	0	0	14.7468	0	15.1425	15.2769	14.9353	0	0	0	0	0	0	0	0	14.7415	14.9439	14.1798	14.4144	14.7294
F1M8K0	F1M8K0	Dag1	Alpha-dystroglycan (Beta-dystroglycan) (Dystroglycan) (Dystrophin-associated glycoprotein 1)	31	13.9296	14.9732	14.782	14.7391	14.614	15.3108	16.6609	15.367	15.1038	15.2269	14.4693	13.5833	14.5127	15	14.6915	14.1498	14.5774	13.666	15.4272	14.9613	15.0708	15.3245	15.3493
F1M8L3	F1M8L3	Cuzd1	CUB and zona pellucida-like domain-containing protein 1	73	12.7301	13.588	13.9544	13.2275	13.0709	11.3551	0	0	0	0	13.1862	13.0319	12.9056	13.2279	12.811	13.8212	13.1	13.0452	0	0	0	11.3513	0
F1M8L4	F1M8L4	Myt1l	Myelin transcription factor 1-like protein	31	14.5575	14.5938	14.9048	14.3012	14.5118	14.2449	14.8499	13.7993	13.7455	13.8942	14.4353	14.6481	15.141	14.6616	15.1973	14.7781	14.8345	14.8257	13.65	14.0678	13.8486	13.9274	13.6202
F1M8T4	F1M8T4	Crybg3	Crystallin beta-gamma domain-containing 3 (Uncharacterized protein RGD1305628_predicted)	8	16.4722	16.4449	16.5216	16.4485	16.5296	14.6381	0	14.6688	14.747	15.0298	16.252	16.0357	16.4311	16.2003	16.2799	15.9558	16.4705	15.9497	15.0966	15.1888	14.6912	14.5261	14.3933
F1M8V2	F1M8V2	Ube4b	Ubiquitination factor E4B	24	14.8422	14.1025	15.261	15.1984	14.1311	14.4832	0	15.2378	14.9729	15.2714	14.1074	14.4007	14.3884	14.3264	14.8269	14.3389	13.9804	14.5944	15.4235	15.4228	15.6	15.2056	15.3528
F1M943	F1M943	Armc8	Armadillo repeat-containing protein 8	9	16.9756	16.7537	15.996	16.1943	16.1829	16.9426	0	18.6335	18.5702	18.6185	16.134	16.3404	16.1828	16.2928	16.2843	14.4027	14.9783	15.7237	17.9751	18.4179	18.5778	17.5376	17.5356
F1M949	F1M949	Ckap5	Cytoskeleton-associated protein 5	73	0	0	0	0	0	0	0	13.7863	0	0	0	0	0	0	0	0	11.9735	0	14.1068	14.1443	13.5023	13.4172	13.3938
F1M951	F1M951	Ptpn23	Tyrosine-protein phosphatase non-receptor type 23	42	16.6029	0	16.6777	17.1653	15.8741	16.2046	15.3713	0	16.4806	15.3373	16.6448	16.4815	16.425	16.3051	16.6035	0	15.7852	16.0601	15.3457	15.6527	0	0	0
F1M953	F1M953	Hspa9	75 kDa glucose-regulated protein (Heat shock 70 kDa protein 9) (Stress-70 protein, mitochondrial)	653	16.1335	15.0637	16.1372	15.9082	16.2898	11.5429	0	0	0	0	15.5484	15.7669	15.5801	15.8359	16.1654	15.3761	15.944	15.9393	0	0	0	0	0
F1M957	F1M957	Vwf	von Willebrand factor	34	17.076	17.7278	17.1273	16.8366	17.0987	16.312	16.0863	15.4713	15.7455	16.1147	17.0779	17.0861	17.3093	17.3973	17.1613	17.6652	17.5247	17.3563	16.0541	16.0059	16.1504	16.1906	16.1953
F1M978	F1M978	Impa1	Inositol-1-monophosphatase (EC 3.1.3.25)	21	15.2352	15.1117	12.875	13.8201	13.748	0	0	0	0	0	0	13.4227	0	13.6761	14.0858	0	11.7282	12.3802	0	0	0	0	0
F1M983	F1M983	Cfh	Complement factor H	14	13.7492	13.2558	13.8193	12.627	0	14.5116	0	0	0	0	13.5551	13.5204	13.8901	13.7015	14.0977	13.3995	14.4053	0	0	0	0	0	0
F1M9B2	F1M9B2	Igfbp7	Insulin-like growth factor binding protein 7, isoform CRA_b (Insulin-like growth factor-binding protein 7)	79	0	15.2357	15.1278	14.3051	15.0836	12.9355	14.215	14.613	14.025	13.6098	14.9673	14.8575	14.8609	14.5561	15.4107	14.5711	14.736	14.8618	14.098	15.3139	13.6115	14.9599	14.412
F1M9D6	F1M9D6	Stat1	Signal transducer and activator of transcription	105	15.7713	15.9881	15.9782	15.6719	15.8988	14.7385	0	14.7122	15.0514	0	15.8518	15.7269	15.7072	15.6977	15.8864	15.7798	15.9285	15.7061	12.8647	14.5238	14.4998	14.4999	14.4969
F1M9N5	F1M9N5	Ube4a	Ubiquitin conjugation factor E4 A	18	0	13.702	13.2547	13.4319	13.6493	13.7139	0	13.6614	13.5209	0	13.5911	13.3012	13.1383	13.4624	14.1621	13.2007	12.6084	13.5434	13.8969	13.1391	12.904	13.9884	13.515
F1M9N7	F1M9N7	Agfg1	Arf-GAP domain and FG repeat-containing protein 1	76	14.9413	15.2587	15.8172	14.8182	15.6259	13.2371	0	0	13.4907	0	14.6673	14.9145	14.689	14.7261	15.4563	15.0005	15.3281	12.3141	0	13.0389	13.2726	0	12.2479
F1M9Q3	F1M9Q3	Ltn1	E3 ubiquitin-protein ligase listerin (EC 2.3.2.27) (RING-type E3 ubiquitin transferase listerin)	25	16.8068	17.8955	17.1593	16.9583	17.1513	15.9891	0	0	15.9676	0	16.371	16.592	16.93	16.7963	16.3516	16.4166	16.8901	0	15.311	0	0	16.0636	16.1148
F1M9V7	F1M9V7	Npepps	Aminopeptidase (EC 3.4.11.-)	221	15.5275	15.7524	15.4246	15.5801	15.5506	15.4197	0	16.0372	15.6787	15.6018	15.0515	15.2077	15.3711	15.0586	15.5287	15.4305	15.4002	15.1976	14.8623	15.5584	15.4929	15.479	15.383
F1M9X2	F1M9X2	Gp2	Pancreatic secretory granule membrane major glycoprotein GP2 (RCG39392, isoform CRA_a)	241	13.1137	12.6583	12.8505	13.095	13.1643	11.6755	0	11.5029	0	12.3769	12.2992	12.9945	13.4855	13.1656	13.5332	0	11.9681	12.9062	0	0	12.2416	11.5285	12.1057
F1M9X5	F1M9X5	Prkar1b	cAMP-dependent protein kinase type I-beta regulatory subunit	101	13.3068	12.5036	0	12.6604	0	13.5327	0	13.4353	14.5814	15.1418	12.1997	0	12.3865	13.0713	12.2084	12.2601	12.6784	0	15.2235	15.5324	15.1256	14.8345	15.0355
F1MA36	F1MA36	Sptbn2	Spectrin beta chain	30	14.8146	14.5122	14.1884	14.3384	0	16.6727	15.8073	16.0124	17.3119	16.8482	15.1287	15.2146	14.0571	13.863	12.9764	14.8034	13.5614	10.814	16.9434	17.2543	17.1236	16.8925	16.7167
F1MA52	F1MA52	Nxf1	Nuclear RNA export factor 1	14	15.9131	16.3369	15.9076	15.9886	15.1671	15.5605	15.5153	15.093	14.9775	14.981	16.1144	16.1384	15.5928	15.4062	15.3306	17.1334	16.7318	15.6112	15.0886	15.8666	15.1057	14.8773	15.4227
F1MA54	F1MA54	Pdk1	Protein-serine/threonine kinase (EC 2.7.11.-)	44	15.4622	16.1953	16.1982	16.3459	16.4418	17.4296	16.0454	16.9995	17.4522	17.4899	16.6524	16.5112	16.5377	15.4676	15.969	16.5178	16.2927	16.3582	17.2433	17.0653	17.0538	17.0529	17.0386
F1MA56	F1MA56	Ctrb1	Chymotrypsinogen B	471	22.2014	22.3078	22.2685	22.3246	22.4523	21.9736	22.1748	21.622	21.5832	21.6672	22.4516	22.3199	22.4218	22.4413	22.5147	22.4878	22.6254	22.349	21.6998	21.388	21.4404	21.7056	21.6661
F1MA98	F1MA98	Tpr	Nucleoprotein TPR (Megator) (NPC-associated intranuclear protein) (Translocated promoter region protein)	341	14.872	0	15.4225	14.9099	14.9696	14.964	0	17.1661	0	15.9586	15.1896	14.9776	15.7168	0	0	0	0	0	16.7312	0	18.6222	17.6677	17.3919
F1MAA1	F1MAA1	Usp47	Ubiquitin-specific peptidase 47	38	14.761	15.3327	15.2624	15.5447	15.2921	14.2386	0	14.502	14.3581	14.9496	15.4668	15.5441	15.5327	15.5826	15.5826	14.7708	15.1386	15.2239	0	14.9196	14.5124	14.2432	14.5396
F1MAA5	F1MAA5	Rangap1	RAN GTPase-activating protein 1 (RCG59652, isoform CRA_b)	104	0	0	0	0	0	13.2092	0	13.5886	13.2004	0	0	0	0	0	0	0	13.4708	0	13.8509	0	13.5393	13.2433	13.5531
F1MAA7	F1MAA7	Lamc1	Laminin subunit gamma 1	454	0	14.0167	13.5621	12.2589	0	14.6613	0	15.3689	15.1866	14.5201	14.1487	14.2832	0	0	12.1374	17.0272	14.1664	14.7697	15.0253	16.0977	14.4467	14.6081	14.7688
F1MAB2	F1MAB2	RGD1310209	RIKEN cDNA 5330417C22 gene	66	14.8122	14.5907	14.2948	14.8083	14.2133	13.9659	0	13.601	13.6995	14.1336	14.4696	14.348	14.414	14.7717	14.7953	14.3728	14.5618	15.4804	13.6789	13.9596	13.5527	13.4185	13.6838
F1MAB9	F1MAB9	Tpd52	Tumor protein D52 (Tumor protein D52 (Predicted))	157	14.39	13.9112	14.18	0	13.8431	11.0477	0	0	0	13.1033	13.5882	0	13.8029	13.9765	13.6505	13.3509	13.3666	13.9348	0	0	0	0	0
F1MAM6	F1MAM6	Dnah8	Dynein, axonemal, heavy chain 8	2	0	0	0	0	0	0	0	0	0	0	0	0	0	0	0	11.622	0	0	0	0	0	0	0
F1MAN8	F1MAN8	Lama5	Laminin subunit alpha 5 (Laminin, alpha 5, isoform CRA_a)	150	15.7631	15.4859	16.6461	16.0871	15.7494	16.7909	16.1834	16.5253	16.184	14.994	16.2764	15.5533	15.7669	16.0677	16.3327	16.1304	16.545	15.6818	16.2872	16.0995	16.1619	16.3357	16.6304
F1MAN8	F1MAN8	Lama5	Laminin subunit alpha 5 (Laminin, alpha 5, isoform CRA_a)	150	15.7631	15.4859	16.6461	16.0871	15.7494	16.7909	16.1834	16.5253	16.184	14.994	16.2764	15.5533	15.7669	16.0677	16.3327	16.1304	16.545	15.6818	16.2872	16.0995	16.1619	16.3357	16.6304
F1MAN8	F1MAN8	Lama5	Laminin subunit alpha 5 (Laminin, alpha 5, isoform CRA_a)	150	0	0	0	0	0	0	0	0	0	0	0	0	0	0	0	17.9419	0	0	0	0	0	0	0
F1MAN8	F1MAN8	Lama5	Laminin subunit alpha 5 (Laminin, alpha 5, isoform CRA_a)	150	0	0	0	0	0	0	0	0	0	0	0	0	0	0	0	17.9419	0	0	0	0	0	0	0
F1MAQ5	F1MAQ5	Map2	Microtubule-associated protein	391	15.0138	15.1647	15.5413	15.5666	15.6707	15.5799	0	15.8182	15.6503	15.8983	15.219	15.2795	15.3206	15.3517	15.84	14.1101	14.9738	14.6885	15.6329	15.9052	15.3114	15.5777	15.5698
F1SW39	F1SW39	Psip1	PC4 and SFRS1 interacting protein 1 (PC4 and SFRS1-interacting protein) (Supercoiled DNA binding protein 75)	94	0	15.2095	15.9738	0	15.2543	14.6756	0	15.159	15.1301	0	15.1393	15.0615	14.8693	15.0246	15.6461	0	0	15.2465	15.0397	15.382	14.6989	15.1388	14.6418
F2Z3Q8	F2Z3Q8	Kpnb1	Importin subunit beta-1	384	15.9083	16.6186	15.7927	15.8881	16.3415	14.0839	0	13.8498	15.438	14.0548	15.9471	15.9338	16.2233	15.9173	15.7326	15.8876	15.3866	15.9576	0	0	14.0715	14.1988	14.2329
F2Z3S5	F2Z3S5	Rbpms	RNA-binding protein, mRNA-processing factor	51	15.1354	14.972	15.282	15.3537	15.1965	15.745	0	15.0004	14.923	15.04	15.6987	15.2415	15.5025	15.7261	15.7245	16.1315	16.3492	15.8547	15.2818	14.9209	15.155	15.6599	15.3056
F2Z3T4	F2Z3T4	Mbnl2	Muscleblind-like protein 2	44	22.9064	22.8518	22.9136	22.8844	22.9078	24.7448	24.6307	24.9646	25.0838	24.7079	23.1699	23.2447	23.0964	23.0621	22.9271	22.7732	22.8104	22.5107	24.5861	24.6818	24.8414	24.7715	24.6735
F2Z3T7	F2Z3T7	LOC103694869	Isochorismatase domain-containing protein 1	39	15.9048	15.8353	16.1312	14.7305	14.5158	0	0	0	0	0	0	15.7508	0	0	15.3178	0	0	0	0	0	0	0	0
F2Z3T9	F2Z3T9	U2af2	U2 snRNP auxiliary factor large subunit	86	14.4049	13.739	13.8998	0	0	14.4446	15.7984	14.7409	14.9852	15.0395	13.7928	13.52	13.6297	13.3577	13.2448	13.8398	13.1182	0	14.9175	14.9424	14.6414	15.0693	14.9934
F7DLY1	F7DLY1	Eps8l2	EPS8-like 2 (Eps8l2 protein)	79	13.0016	0	0	0	0	17.0741	18.0419	17.8185	17.7586	17.4513	14.5978	14.6657	0	0	0	0	10.5025	0	18.1391	17.7675	18.4273	18.2158	18.4665
F7EMB2	F7EMB2	Rtraf	RNA transcription, translation and transport factor protein	150	14.4157	15.7174	0	0	13.5384	16.0998	0	20.2335	20.1728	19.4892	15.5022	0	14.4644	14.4757	13.1947	13.2555	12.3176	13.2859	19.1806	19.4869	19.4186	17.1438	17.1118
F7ENH8	F7ENH8	Hdac2	Histone deacetylase 2 (HD2) (EC 3.5.1.98)	21	0	14.6242	14.2629	0	13.8864	0	0	11.8863	0	0	13.3589	13.574	0	13.7185	0	0	0	13.0332	0	0	0	0	0
F7EPH4	F7EPH4	Ppa1	Inorganic diphosphatase (EC 3.6.1.1)	76	16.87	15.6892	15.3976	15.9024	15.5695	16.5875	16.0813	16.7033	16.4278	16.1386	15.225	15.4159	15.5044	15.7551	15.9397	15.9769	16.119	16.7572	16.8086	16.5506	16.4111	16.9071	17.2194
F7EQ81	F7EQ81	Gns	N-acetylglucosamine-6-sulfatase (EC 3.1.6.14) (Glucosamine-6-sulfatase)	31	14.4941	14.1079	14.1995	14.3087	14.0215	13.2404	0	13.8898	13.7149	13.6902	13.4962	14.07	13.947	14.1517	13.7583	13.3707	13.5448	13.6588	13.1819	13.1548	12.7077	13.5479	13.0375
F7ESM5	F7ESM5		Deleted.	3	15.4265	15.4683	0	0	15.3546	0	0	14.16	0	0	0	0	0	0	0	0	0	0	14.0192	13.454	0	13.0127	0
F7EUU4	F7EUU4	Cops5	COP9 signalosome subunit 5	42	15.696	16.287	15.96	15.8136	16.2691	14.7358	0	15.0684	14.9912	15.1024	15.9972	15.6643	15.3827	15.8642	15.6796	13.7399	15.5621	15.2559	13.6728	14.8265	13.3305	12.939	14.6692
F7EV94	F7EV94	Bckdha	2-oxoisovalerate dehydrogenase subunit alpha (EC 1.2.4.4) (Branched-chain alpha-keto acid dehydrogenase E1 component alpha chain)	171	16.9382	17.129	16.8915	16.8505	16.913	15.2585	0	14.517	17.9973	0	16.8776	16.8286	16.7325	16.7893	17.0215	15.9384	16.9895	16.8515	16.6844	0	0	14.0736	15.4227
F7EVX2	F7EVX2	Eif2b2	Translation initiation factor eIF-2B subunit beta	117	21.5321	21.3266	21.7927	21.7334	21.5481	21.0082	21.0998	21.2135	21.1143	21.4629	21.3648	21.2482	21.3148	21.3646	21.3763	20.9183	21.3541	21.2128	21.2195	21.1026	21.1674	21.0688	21.2334
F7EWC1	F7EWC1	Vasp	Vasodilator-stimulated phosphoprotein	89	0	0	0	0	0	13.6257	0	0	0	12.9875	0	0	0	0	13.0284	13.4276	13.2752	13.1707	13.6304	0	0	0	13.554
F7F0B1	F7F0B1	Zc3hav1	Zinc finger CCCH-type antiviral protein 1	43	13.9948	12.9937	13.5379	14.246	13.5389	0	0	0	0	0	13.9902	13.6494	12.2864	14.0764	14.2655	15.8975	15.4891	14.3297	0	0	0	0	0
F7F163	F7F163	Nudcd1	NudC domain-containing protein 1	62	14.852	0	13.5976	13.6245	13.0737	12.6239	0	13.07	0	0	12.6551	12.3163	12.9403	13.2871	13.187	12.4805	13.6352	13.9694	13.229	0	0	0	0
F7F1Y3	F7F1Y3	Vps4a	Vesicle-fusing ATPase (EC 3.6.4.6)	35	0	0	0	0	0	12.1778	0	15.9083	15.6153	0	14.5289	14.2753	0	0	0	15.8614	13.1147	0	0	0	0	13.8054	0
F7F2F3	F7F2F3	Hspa4l	Heat shock 70 kDa protein 4L	125	16.3477	18.3777	16.744	17.4614	16.9794	16.0222	14.8155	15.1689	14.7166	14.0153	17.0343	17.1043	17.3815	17.4188	17.3557	17.1231	17.2874	14.933	13.3319	14.1341	12.8433	0	0
F7F350	F7F350	Syap1	Synapse associated protein 1, isoform CRA_a (Synapse-associated protein 1)	114	12.8785	0	12.2739	12.2885	0	11.925	0	12.0496	0	0	12.4883	12.8575	12.2572	12.5547	12.6172	12.5483	12.7327	12.4539	13.0839	13.0564	11.5592	12.0421	12.1949
F7F389	F7F389	C9	Complement component C9	43	15.5627	16.513	16.5936	16.4595	16.5775	15.752	0	15.4766	15.6421	15.3587	16.6112	16.4104	16.3725	16.7276	16.3419	16.1901	16.6032	16.0093	0	14.1579	13.8277	14.8271	15.1807
F7F3Z1	F7F3Z1	Lman2l	Lectin, mannose-binding 2-like (Lectin, mannose-binding 2-like (Predicted), isoform CRA_c)	25	15.5259	15.2939	15.016	15.5282	14.1632	16.2478	0	15.5837	0	14.8721	15.5764	15.1119	15.1959	15.085	15.3295	15.0309	15.3794	14.7194	14.964	0	15.9841	15.7507	15.5381
F7F557	F7F557	Acot8	Acyl-coenzyme A thioesterase 8	5	18.3326	18.5013	18.2496	18.1734	18.0622	17.5933	17.6848	17.508	17.4746	17.6967	18.134	17.9795	18.1137	18.0159	18.0985	18.145	18.4084	18.0554	17.5272	17.3544	17.1278	17.2482	17.3785
F7F707	F7F707	Edc4	Enhancer of mRNA-decapping protein 4	94	16.2102	16.3452	14.6585	13.3415	12.6293	21.1651	21.8855	21.4493	21.5483	21.4306	17.5554	18.0338	16.6918	16.7789	15.0996	16.644	14.5263	16.3493	22.0247	21.8893	21.3997	21.7233	21.5908
F7FA68	F7FA68		THUMP domain-containing protein	54	15.2471	15.3747	15.386	14.8873	15.0551	13.4519	0	0	0	0	15.1432	15.208	15.3598	15.1587	15.3623	15.2112	14.8834	13.8434	0	0	0	11.4855	0
F7FC99	F7FC99	Ucn3	Urocortin 3	23	14.7626	14.019	14.8553	13.7436	14.3496	0	0	14.1294	13.5424	13.4329	13.8902	14.1936	13.477	13.9164	13.7427	15.0874	14.6825	13.1918	14.6569	14.3057	14.2589	13.6728	14.619
F7FG31	F7FG31	Ctbp1	C-terminal-binding protein 1	80	14.0007	14.1858	13.8044	14.6708	13.9637	13.5893	0	0	0	0	14.1816	14.0797	13.9575	14.3283	14.6833	14.1685	14.4496	14.925	0	13.3565	13.0327	0	12.6378
F7FHF3	F7FHF3	Serpinf2	Serpin family F member 2	1	12.8281	13.5608	12.4354	12.7632	12.8203	0	0	0	0	13.2991	12.298	13.3038	12.5593	0	0	12.3525	12.3702	13.0827	13.6286	0	0	10.3981	0
F7FHR5	F7FHR5	LOC100365958	RCG60176, isoform CRA_a (Rdh2 protein-like)	38	15.2056	15.256	15.4274	15.37	15.5988	10.2347	0	11.7121	0	0	14.9467	14.8939	15.3626	15.395	15.7476	14.5236	15.6322	14.9101	0	0	10.7012	0	0
F7FKI5	F7FKI5	Pdha1	Pyruvate dehydrogenase E1 component subunit alpha (EC 1.2.4.1)	134	17.9147	17.718	17.9596	18.0115	18.0508	17.4816	17.4397	17.4439	17.4649	18.0162	17.9609	17.736	17.9645	17.9143	18.0627	17.7396	17.8962	18.0853	17.7483	17.6475	17.5597	17.3446	17.6201
F7FLB2	F7FLB2	Pgm2	Pgm2 protein (Phosphoglucomutase 2)	104	20.8806	21.182	20.1483	21.0525	20.7689	25.3335	25.6372	25.3918	25.3504	24.8518	21.4789	21.8676	21.2333	21.9982	20.868	21.6893	21.3832	21.383	25.5676	25.3114	24.9442	25.1686	25.2782
F7FNS3	F7FNS3	Derl1	Derlin	35	17.9958	18.2905	18.0111	17.9305	18.1134	17.4907	15.0218	17.1352	17.5492	17.7821	17.8136	17.9498	17.8977	17.9622	17.9815	17.9894	17.6047	17.6891	17.719	17.5757	17.4871	17.4756	17.3666
F8WFH8	F8WFH8	Wars	T1-TrpRS (EC 6.1.1.2) (T2-TrpRS) (Tryptophan--tRNA ligase, cytoplasmic) (Tryptophanyl-tRNA synthetase)	190	16.3655	16.535	16.0754	16.1784	16.3485	15.4527	0	15.4749	15.5918	16.0114	15.9849	16.0072	16.2543	16.3288	16.3157	15.8106	16.3887	16.366	15.8263	15.7832	15.8658	15.8481	15.5331
F8WFS9	F8WFS9	Add2	Beta-adducin	8	16.6531	16.4856	16.358	16.4616	16.7291	16.1633	16.0482	15.9886	15.7917	16.2614	16.3926	16.7031	16.4229	16.353	16.5073	16.0579	16.0865	16.2589	15.9964	16.0866	16.1916	16.1184	15.8727
F8WFT7	F8WFT7	Slc4a1	Anion exchange protein	210	18.9109	19.1159	18.6529	19.0257	18.4943	18.9803	18.8276	19.0217	19.1218	19.2018	18.8829	19.2759	18.3884	18.2556	18.1106	19.803	19.0987	18.5198	19.0487	19.4896	19.2686	19.2439	19.2992
F8WFT7	F8WFT7	Slc4a1	Anion exchange protein	210	18.9109	19.1159	18.6529	19.0257	18.4943	18.9803	18.8276	19.0217	19.1218	19.2018	18.8829	19.2759	18.3884	18.2556	18.1106	19.803	19.0987	18.5198	19.0487	19.4896	19.2686	19.2439	19.2992
G3V615	G3V615	Cfb	C3/C5 convertase (EC 3.4.21.47) (Complement factor B) (Complement factor B Ba fragment) (Complement factor B Bb fragment)	11	14.9938	15.4753	14.5357	14.7801	14.9417	14.9556	15.2182	14.5324	15.1425	14.9228	15.0233	14.9978	15.3676	15.1649	15.0959	14.3754	14.8737	15.2286	15.3309	14.9148	15.4692	15.1484	15.388
G3V621	G3V621	Slc16a10	Monocarboxylate transporter 10 (Solute carrier family 16 (Monocarboxylic acid transporters), member 10, isoform CRA_b)	26	15.9483	16.9967	16.1066	16.2616	14.5687	15.0852	0	15.6327	15.1089	15.3483	16.5562	17.0974	15.548	16.0283	15.5021	18.3184	17.3829	14.2387	14.0973	15.9218	15.2482	15.292	15.9038
G3V624	G3V624	Coro1c	Coronin	99	16.6261	17.3161	16.369	16.4848	16.6187	16.225	0	13.446	15.9093	16.4271	16.5514	16.6063	16.7695	16.7633	16.9072	16.7628	16.442	16.0321	16.306	16.0952	15.5446	15.6061	15.3409
G3V637	G3V637	Stxbp2	Syntaxin binding protein 2, isoform CRA_b (Syntaxin-binding protein 2)	51	20.0679	20.2233	20.015	20.081	20.1673	18.8647	18.6707	18.7434	19.0249	18.9622	19.8552	19.9756	19.8964	20.0125	19.998	19.6216	19.9731	19.9061	18.8213	18.6945	19.033	18.79	18.8879
G3V640	G3V640	Timm44	Mitochondrial import inner membrane translocase subunit TIM44	65	15.7653	15.7861	15.6806	15.7534	15.8725	14.7069	0	15.1404	15.7256	15.4339	15.2864	14.3567	15.5878	15.5026	14.7198	14.9778	15.7021	15.2229	15.3123	14.9844	15.023	14.5631	14.9079
G3V644	G3V644	Ndufv3	Complex I-9kD (NADH dehydrogenase [ubiquinone] flavoprotein 3, mitochondrial) (NADH-ubiquinone oxidoreductase 9 kDa subunit)	77	14.5185	14.7858	14.8011	14.9204	14.9076	14.5785	0	14.5861	14.533	14.5788	14.9959	14.1582	13.931	14.7397	14.8767	14.5893	15.0595	14.6302	14.8277	14.3541	14.6973	14.4475	14.7541
G3V644	G3V644	Ndufv3	Complex I-9kD (NADH dehydrogenase [ubiquinone] flavoprotein 3, mitochondrial) (NADH-ubiquinone oxidoreductase 9 kDa subunit)	77	14.5185	14.7858	14.8011	14.9204	14.9076	14.5785	0	14.5861	14.533	14.5788	14.9959	14.1582	13.931	14.7397	14.8767	14.5893	15.0595	14.6302	14.8277	14.3541	14.6973	14.4475	14.7541
G3V647	G3V647	Pdxk	Pyridoxal kinase (EC 2.7.1.35) (Pyridoxine kinase)	86	16.0038	16.4983	16.2117	15.7444	15.8844	15.8596	15.3836	15.6586	15.9794	15.506	15.8413	16.0718	16.1873	16.2884	16.2055	16.3396	16.0477	16.0762	15.9691	15.8922	16.2487	16.0054	15.9676
G3V648	G3V648	Agpat3	1-acylglycerol-3-phosphate O-acyltransferase 3 (1-acylglycerol-3-phosphate O-acyltransferase 3 (Predicted), isoform CRA_b)	15	16.6104	16.2198	16.3952	16.1817	16.2949	15.835	14.3401	15.9933	16.1589	15.8719	16.064	16.3278	16.5197	16.4004	16.1923	15.8764	16.1731	16.527	15.5435	14.9105	15.5974	15.1944	15.5832
G3V661	G3V661	Baz1b	Bromodomain adjacent to zinc finger domain protein 1B (Bromodomain adjacent to zinc finger domain, 1B)	16	13.4926	13.7835	14.2674	13.3419	13.338	13.0183	0	13.7747	14.0314	13.3426	15.3791	15.628	14.7692	13.0066	13.3211	16.3257	13.2889	16.4699	0	14.8479	14.2424	13.1252	13.4215
G3V667	G3V667	Itga6	Integrin subunit alpha 6 (Integrin, alpha 6, isoform CRA_a)	68	0	13.1564	13.8275	0	13.6842	14.0017	0	13.2825	0	0	14.0334	13.7347	14.3666	14.1533	13.0165	14.2782	14.6192	14.0995	0	13.4057	12.7533	12.8115	13.1333
G3V6A2	G3V6A2	Slain2	SLAIN motif family, member 2 (Similar to RIKEN cDNA 5033405K12 (Predicted))	16	0	0	0	0	0	0	0	0	0	0	13.52	0	12.6909	0	13.5495	12.3389	12.6722	0	0	0	0	0	0
G3V6A9	G3V6A9	Mfap4	Microfibril associated protein 4	2	0	13.9272	14.279	0	14.4849	13.8188	0	15.1294	15.3913	14.9341	0	0	0	13.6604	13.4707	0	0	14.1019	14.8715	15.2687	14.9566	14.4936	14.912
G3V6C4	G3V6C4	Ugdh	UDP-glucose 6-dehydrogenase (EC 1.1.1.22)	31	15.839	16.255	16.0126	15.8323	15.286	16.1204	15.9144	15.6006	15.9179	15.694	15.6944	16.1035	16.134	16.1806	16.1919	16.0835	16.018	14.5105	15.2563	15.5691	15.4764	15.8061	15.9146
G3V6D3	G3V6D3	Atp5f1b	ATP synthase subunit beta (EC 7.1.2.2)	967	19.8568	20.1825	19.8895	20.0144	19.8383	19.7032	16.7492	19.7211	19.9369	19.9844	19.7314	19.9395	19.7346	19.7639	19.6831	20.5058	19.878	19.6391	19.5672	19.7808	19.691	19.6097	19.6592
G3V6D9	G3V6D9	Slc9a3r2	Na(+)/H(+) exchange regulatory cofactor NHE-RF	52	15.9841	16.482	16.1081	16.181	16.0519	15.6006	0	15.3171	16.1258	15.6402	15.9333	15.9854	16.089	16.0367	16.1864	15.9961	15.9307	15.6565	15.6553	15.2843	15.5064	15.4459	15.0561
G3V6F4	G3V6F4	Ogt	O-GlcNAc transferase subunit p110 (EC 2.4.1.255) (O-linked N-acetylglucosamine transferase 110 kDa subunit) (UDP-N-acetylglucosamine--peptide N-acetylglucosaminyltransferase 110 kDa subunit)	39	14.1588	14.168	15.3485	15.8761	15.0454	0	0	0	0	0	14.4938	14.2951	14.3257	14.7129	13.8657	14.5745	14.7789	14.4626	0	0	0	12.8835	0
G3V6F5	G3V6F5	Elac2	ElaC homolog protein 2 (EC 3.1.26.11) (Ribonuclease Z 2) (Zinc phosphodiesterase ELAC protein 2) (tRNA 3 endonuclease 2) (tRNase Z 2)	14	0	0	0	0	0	0	0	0	0	0	0	0	0	0	0	14.9534	0	0	0	0	0	0	0
G3V6G6	G3V6G6	Sytl4	Synaptotagmin-like 4, isoform CRA_a (Synaptotagmin-like protein 4)	248	0	0	0	0	0	0	0	0	0	0	0	0	0	0	0	0	0	0	0	0	0	0	0
G3V6H0	G3V6H0	LOC100363782	RCG48149, isoform CRA_b (RCG63295) (Ras-related protein Rab-1B-like)	63	16.3296	15.613	15.8025	15.7833	15.7565	15.7624	0	15.4727	15.4391	15.5731	15.609	15.7652	15.546	15.9684	16.0955	15.9394	15.8732	16.1377	15.3378	15.4229	15.3498	15.3531	15.4143
G3V6H2	G3V6H2	Prpf8	Pre-mRNA processing factor 8, isoform CRA_a (Pre-mRNA-processing factor 8)	204	14.8228	14.3751	14.7437	14.4911	15.0379	15.06	0	14.7892	15.6788	0	14.9204	14.9415	14.7875	14.7903	14.9619	14.4029	14.8396	0	15.8346	15.3642	15.2029	14.7387	15.2433
G3V6H5	G3V6H5	Slc25a11	Mitochondrial 2-oxoglutarate/malate carrier protein (Solute carrier family 25 (Mitochondrial carrier; oxoglutarate carrier), member 11, isoform CRA_b)	223	18.4315	18.2331	18.4572	18.5948	18.6039	18.8076	19.2243	19.1406	19.1755	18.9221	18.6968	18.4395	18.5819	18.375	18.5459	18.4814	18.6527	18.6536	18.9178	18.8411	18.9414	19.0611	19.0187
G3V6H9	G3V6H9	Nap1l1	Nucleosome assembly protein 1-like 1 (RCG48740, isoform CRA_a)	45	0	14.7619	13.8	13.7675	13.2172	0	0	0	0	0	13.7226	0	0	13.1544	0	0	0	14.9565	0	0	0	0	0
G3V6I5	G3V6I5	Dnaja3	DnaJ heat shock protein family (Hsp40) member A3	83	21.3289	21.6877	21.3959	21.3036	21.2675	21.134	21.3123	21.274	21.2867	21.3254	21.3819	21.4164	21.2395	21.2339	21.1707	21.7638	21.3385	21.0858	21.0142	21.218	21.1869	21.1354	21.2025
G3V6I9	G3V6I9	Rpl26	60S ribosomal protein L26 (RCG33968, isoform CRA_a)	134	18.8798	17.4248	17.6081	17.9226	15.5799	13.993	0	15.6765	14.2492	0	16.8342	17.3693	14.7967	16.8493	16.3879	17.5301	18.0368	21.8783	12.468	16.4334	14.2669	14.7682	16.4015
G3V6J2	G3V6J2	Soat1	O-acyltransferase	62	15.2156	15.3048	13.5421	14.1283	14.9596	18.6471	18.747	18.6637	18.9302	18.678	15.6451	16.2104	15.9937	15.303	14.6769	15.9096	15.0612	15.2516	18.4046	18.6902	18.7939	17.9127	18.3325
G3V6K1	G3V6K1	Tcn2	Transcobalamin 2, isoform CRA_a (Transcobalamin-2)	23	15.4978	15.8811	15.2457	15.5018	15.3063	11.2742	0	0	0	0	14.889	14.85	15.0317	14.8506	14.8699	14.4444	15.0712	15.7027	0	0	0	0	0
G3V6L8	G3V6L8	Strn	RCG61894, isoform CRA_a (Striatin)	37	15.529	16.6294	15.7123	16.1004	15.8238	16.645	15.1261	16.2508	16.5421	16.6323	16.3887	16.3527	16.2082	16.1963	16.0166	17.2006	16.4543	16.1804	16.0035	15.8756	16.1111	16.6991	16.5198
G3V6L9	G3V6L9	Fkbp3	Peptidylprolyl isomerase (EC 5.2.1.8)	106	13.9	13.6363	13.8098	13.8553	13.9995	14.5223	14.3871	14.0277	14.2688	14.5788	14.0253	13.813	14.1674	14.1759	13.9258	14.7019	14.2873	13.9376	14.6553	14.0335	14.027	14.1929	14.068
G3V6N2	G3V6N2	Tmed4	Transmembrane emp24 protein transport domain containing 4 (Predicted), isoform CRA_b (Transmembrane p24-trafficking protein 4)	83	0	15.7015	15.5608	15.097	14.8569	15.2149	15.1211	15.1924	15.3739	15.1956	15.1514	15.0336	15.1176	14.901	15.1139	14.7904	14.9993	15.0568	15.55	15.3788	15.5143	15.2881	15.2811
G3V6P2	G3V6P2	Dlst	Dihydrolipoyllysine-residue succinyltransferase component of 2-oxoglutarate dehydrogenase complex, mitochondrial (EC 2.3.1.61) (E2K)	204	17.0383	16.8343	17.6964	17.3892	17.1779	16.5597	16.6399	16.5229	16.7256	16.6777	16.9879	17.3473	16.9955	17.3303	17.1012	16.6254	17.1582	17.0195	15.3809	16.0271	16.3237	16.4946	16.7144
G3V6P5	G3V6P5	Gcg	Glucagon, isoform CRA_a (Pro-glucagon)	672	17.5311	17.2001	17.7755	17.6846	17.7153	16.1497	15.6283	15.0264	14.6209	13.234	18.2207	17.4893	18.1244	17.7395	18.0203	17.8765	18.0017	17.8392	13.9271	13.3965	14.6517	15.3362	15.1261
G3V6P7	G3V6P7	Myh9	Myosin, heavy polypeptide 9, non-muscle (Myosin-9)	1718	13.3859	12.8824	13.1822	13.0357	13.0411	0	0	0	0	0	13.4713	13.3531	13.1381	13.7539	12.9864	13.5317	13.9214	13.4319	0	0	0	0	0
G3V6Q6	G3V6Q6	Gna11	Guanine nucleotide binding protein, alpha 11 (Guanine nucleotide-binding protein subunit alpha-11)	11	13.3011	13.207	13.2587	12.627	13.5707	0	0	11.9487	0	12.3449	13.1529	0	13.3298	13.4045	13.4273	13.4909	13.1478	0	0	12.7654	0	13.0612	12.496
G3V6R5	G3V6R5	Suox	Sulfite oxidase (EC 1.8.3.1)	76	0	14.3811	14.5967	0	15.4885	15.3216	0	15.6672	16.01	16.0985	14.0538	14.5527	12.1775	0	13.9422	14.0269	13.2111	14.9971	15.6848	15.6947	15.6524	15.5627	16.0062
G3V6R7	G3V6R7	Oxsm	3-oxoacyl-[acyl-carrier-protein] synthase, mitochondrial (EC 2.3.1.41)	24	0	15.7283	0	15.3827	0	0	0	16.2497	15.8321	15.919	15.4624	16.1324	15.6005	16.3763	15.6089	0	0	15.0442	15.5663	15.8803	16.1935	15.6376	15.5989
G3V6S0	G3V6S0	Sptbn1	Spectrin beta chain	1102	0	0	12.8673	0	0	0	0	0	0	13.0574	0	0	0	0	0	12.1661	0	0	13.2475	13.6917	0	13.2216	13.0751
G3V6S2	G3V6S2	Aco1	Citrate hydro-lyase (EC 4.2.1.3) (Cytoplasmic aconitate hydratase) (Iron-responsive element-binding protein 1)	387	0	0	13.0465	13.4042	13.6226	14.0311	15.4212	14.8985	14.7051	15.0929	13.7017	13.7644	0	13.4173	13.5872	14.3306	13.3624	14.2538	15.02	14.8022	15.2886	15.4643	15.3473
G3V6S5	G3V6S5	Mthfd1	C-1-tetrahydrofolate synthase, cytoplasmic (EC 1.5.1.5) (EC 3.5.4.9) (EC 6.3.4.3) (Formyltetrahydrofolate synthetase) (Methenyltetrahydrofolate cyclohydrolase) (Methylenetetrahydrofolate dehydrogenase)	323	14.712	15.1427	14.876	14.6547	14.2643	14.4885	14.5105	13.6699	13.5097	0	15.704	15.1949	15.248	14.2939	14.7699	16.0126	15.8668	14.14	13.4365	14.1024	13.6864	14.7746	14.7445
G3V6S8	G3V6S8	Srsf6	Serine/arginine-rich splicing factor 6 (Pre-mRNA-splicing factor SRP55) (Splicing factor, arginine/serine-rich 6)	113	14.7593	14.2346	14.3755	14.2418	14.4728	12.5854	0	12.5745	0	0	14.1161	14.2773	14.1123	14.2043	14.5474	14.0028	14.5911	14.7343	0	0	12.5613	12.3778	12.6813
G3V6T1	G3V6T1	Copa	Coatomer subunit alpha	1058	0	0	0	13.8202	14.3138	14.8088	0	14.1773	14.2908	14.3326	14.3147	14.3459	14.5342	14.6767	14.6774	0	0	13.4231	0	0	13.9204	14.0721	0
G3V6T7	G3V6T7	Pdia4	Protein disulfide-isomerase A4 (EC 5.3.4.1) (Endoplasmic reticulum resident protein 72)	588	19.6803	18.9225	19.5557	19.7387	19.9663	16.0807	0	15.8025	15.5515	14.5476	19.6105	19.5489	19.7538	19.7677	19.9725	19.2365	19.883	19.6428	15.4795	15.3214	13.0475	13.7859	14.7719
G3V6U3	G3V6U3	Alg2	GDP-Man:Man(1)GlcNAc(2)-PP-Dol alpha-1,3-mannosyltransferase (EC 2.4.1.132) (EC 2.4.1.257) (GDP-Man:Man(1)GlcNAc(2)-PP-dolichol mannosyltransferase) (GDP-Man:Man(2)GlcNAc(2)-PP-Dol alpha-1,6-mannosyltransferase)	287	16.3815	16.0129	16.0594	15.9769	16.0351	16.1474	15.9286	15.558	15.4171	15.7099	16.1908	15.8414	16.175	16.1245	16.2474	15.9782	16.6462	16.2385	16.0527	15.8881	15.2703	16.0383	15.964
G3V6V1	G3V6V1	Rnpep	Aminopeptidase B (Arginyl aminopeptidase (Aminopeptidase B))	268	16.8194	17.2338	16.7005	16.7946	17.0564	16.003	14.2833	15.9268	15.9895	16.0699	16.6301	16.759	16.8264	16.8686	16.7317	17.061	17.0083	16.9303	16.696	16.4158	16.4854	16.3533	16.26
G3V6W2	G3V6W2	Preb	Prolactin regulatory element-binding protein (RCG62389, isoform CRA_a)	89	18.9049	18.9505	18.9199	19.0503	19.3008	18.3705	17.042	18.319	18.1713	18.6383	19.092	18.9529	19.0667	19.1766	19.2497	18.8572	19.1797	19.2356	18.7533	18.6923	18.6389	18.5191	18.6179
G3V6W6	G3V6W6	Psmc6	Proteasome 26S subunit, ATPase 6 (RCG61291)	110	16.0437	16.2408	16.5151	16.6991	16.5141	15.2539	0	15.4012	14.9286	15.8929	16.5035	16.3537	16.5171	16.4786	16.8971	16.5678	16.4773	16.1646	15.0604	15.506	14.9965	15.3772	15.2978
G3V6X7	G3V6X7	LOC108348172	ProSAAS (Proprotein convertase subtilisin/kexin type 1 inhibitor)	66	19.4906	19.1602	19.0908	19.3516	19.5438	21.0333	20.2299	20.9453	21.1567	20.9938	19.3123	19.4345	19.5616	19.3799	19.1985	19.0818	19.2543	19.3166	20.8149	20.9976	21.3591	20.9211	21.1411
G3V6Y6	G3V6Y6	Pygb	Alpha-1,4 glucan phosphorylase (EC 2.4.1.1)	65	14.8321	15.1672	15.179	14.9594	15.4306	15.0619	0	14.351	13.686	0	15.7364	15.5978	15.9371	15.1932	15.9817	15.4213	15.9748	15.5636	14.3606	14.3989	14.2533	14.7075	14.4287
G3V6Z7	G3V6Z7	Golga5	Golgin subfamily A member 5 (Golgin-84)	243	12.5365	13.0564	12.2549	12.5205	12.3749	13.932	14.1486	13.6032	13.6702	13.1451	13.6638	13.8334	13.3302	12.5554	12.5922	13.3263	12.0874	12.5539	13.4263	13.0937	13.0648	12.3717	12.9551
G3V700	G3V700	Nrdc	Nardilysin (Nardilysin, N-arginine dibasic convertase 1)	144	16.3357	16.6566	15.7722	15.9814	16.6474	15.6094	14.6739	16.2048	16.2496	16.6458	15.3244	15.9468	15.7081	15.375	15.7752	16.0905	15.9874	14.6755	15.3799	15.9912	16.9296	16.0734	15.9119
G3V702	G3V702	Smu1	Smu-1 suppressor of mec-8 and unc-52 homolog (C. elegans) (WD40 repeat-containing protein SMU1)	61	14.2317	14.1749	13.9405	14.2237	13.9586	14.0746	0	13.5122	13.7879	14.1319	14.4787	14.3261	14.0465	13.964	14.0488	14.3357	13.6402	13.3433	13.5212	13.324	13.9958	13.4255	13.2919
G3V712	G3V712	Krt7	Keratin complex 2, basic, gene 7, isoform CRA_a (Keratin, type II cytoskeletal 7)	312	16.5746	17.1247	16.919	17.1222	17.0393	18.2883	18.2867	18.2743	18.4478	18.4864	17.0736	17.1067	17.1215	17.1291	17.0681	16.9566	16.722	16.5393	18.2226	18.4092	18.0909	18.0834	17.7631
G3V714	G3V714	Scg5	C-terminal peptide (N-terminal peptide) (Neuroendocrine protein 7B2) (Secretogranin-5)	67	17.47	17.4465	17.6657	17.6552	17.8677	15.9094	15.5165	15.5738	15.527	15.5882	17.4655	17.4552	17.5977	17.6352	17.7923	17.1046	18.0961	17.4584	16.0977	15.4931	15.4309	15.0402	14.9515
G3V728	G3V728	Nipsnap1	4-nitrophenylphosphatase domain and non-neuronal SNAP25-like protein homolog 1 (C. elegans), isoform CRA_b (Nipsnap homolog 1)	48	18.9914	18.5516	19.0379	18.8488	18.7754	18.9706	18.6112	18.9411	18.9275	19.0173	18.9708	18.8326	18.9211	18.8311	18.822	18.6953	18.7823	18.6682	18.8264	18.861	19.4367	19.0729	18.9708
G3V734	G3V734	Decr1	2,4-dienoyl CoA reductase 1, mitochondrial, isoform CRA_a (2,4-dienoyl-CoA reductase, mitochondrial)	163	24.5496	27.4124	23.5667	23.8738	23.4363	24.0028	24.5521	23.408	22.2597	22.4359	23.9285	23.9426	23.9126	24.7935	21.8189	25.2517	23.6894	23.9211	18.1906	17.5672	15.2735	11.9775	14.0391
G3V741	G3V741	Slc25a3	Phosphate carrier protein, mitochondrial (Solute carrier family 25 (Mitochondrial carrier; adenine nucleotide translocator), member 3, isoform CRA_c)	147	22.7208	22.8897	22.6502	22.8185	22.5363	22.1834	22.1981	22.482	22.5116	22.5436	22.8313	22.6662	22.6409	22.5514	22.5461	23.1197	22.7438	22.3461	22.0343	22.5381	22.5808	22.246	22.3627
G3V743	G3V743	Mogs	Mannosyl-oligosaccharide glucosidase	338	15.9748	16.2649	16.376	16.166	16.0698	0	0	0	0	0	16.3439	16.2907	16.3998	15.9858	16.162	16.3557	16.561	16.4178	0	0	0	11.3946	0
G3V779	G3V779	Lad1	Ladinin-1 (Lad-1)	52	0	0	12.8821	13.0213	13.4102	0	0	0	0	0	13.1903	13.3209	0	13.2599	0	13.4722	13.6507	13.2406	0	0	0	0	0
G3V784	G3V784	Adpgk	ADP-dependent glucokinase (ADP-dependent glucokinase, isoform CRA_a)	66	17.9184	16.6465	16.8244	17.4017	16.2756	13.7	0	12.7822	0	0	15.974	16.5593	16.664	17.0611	16.7277	15.5759	17.2294	17.1786	0	0	0	13.0813	12.1751
G3V790	G3V790	Smarca4	Transcription activator BRG1	94	13.7994	13.7948	13.7212	14.0265	14.5813	14.2981	0	13.8266	14.0384	13.8545	14.4451	13.7264	13.934	14.2012	14.3882	13.7197	14.1662	13.7578	13.597	13.0992	13.6809	13.6636	13.2003
G3V796	G3V796	Acadm	Medium-chain specific acyl-CoA dehydrogenase, mitochondrial (EC 1.3.8.7)	110	18.6444	18.5286	18.4695	18.5084	18.5729	18.8198	18.9631	18.9915	18.9402	18.7902	18.5191	18.4952	18.5693	18.6113	18.4886	18.6824	18.7273	18.4713	18.6765	18.6855	18.6836	18.8435	18.7273
G3V798	G3V798	Srsf4	Serine and arginine-rich-splicing factor 4 (Similar to Sfrs4 protein (Predicted))	12	17.3876	16.233	16.5322	16.87	16.9317	17.6526	17.809	18.0617	18.1343	18.0069	16.3854	16.8689	16.3084	16.6618	16.7684	17.2444	17.024	17.3396	17.8657	17.9426	17.9271	17.9527	18.2117
G3V7A3	G3V7A3	Serpini2	Serine (Or cysteine) peptidase inhibitor, clade I, member 2 (Serpin family I member 2)	232	17.7612	17.6804	17.9924	18.1208	17.9035	18.3505	18.0871	18.5812	18.5567	18.5409	17.7541	17.7568	17.6394	17.792	17.772	17.5214	17.7865	18.127	18.5529	18.5542	18.6149	18.5312	18.4681
G3V7B5	G3V7B5	Prpsap1	Phosphoribosyl pyrophosphate synthase-associated protein 1 (Phosphoribosyl pyrophosphate synthetase-associated protein 1, isoform CRA_a)	36	17.5899	17.9485	17.5381	17.4461	17.8326	16.8617	16.3775	16.5036	17.0745	17.4924	17.4074	17.5018	17.646	17.5841	17.4403	17.3856	17.3346	17.3114	17.1181	17.261	17.321	17.0468	17.0384
G3V7C6	G3V7C6	Tubb4b	Tubulin beta chain	690	21.1032	20.9797	21.1744	21.2271	21.3955	21.2192	21.2589	21.0876	20.975	20.9844	21.2447	21.1833	21.242	21.3397	21.3969	21.0141	21.4358	21.3494	21.2999	20.9587	20.9726	21.1263	21.0653
G3V7E8	G3V7E8	Cand2	Cullin-associated NEDD8-dissociated protein 2	27	13.5104	13.2989	13.3154	0	13.4909	13.853	13.8893	14.2885	14.3576	0	13.8854	13.8122	13.5407	13.2852	13.6843	14.018	12.9907	0	14.4591	0	14.5546	13.7434	13.9285
G3V7F6	G3V7F6	RGD1561590	18 kDa Sin3-associated polypeptide (Histone deacetylase complex subunit SAP18)	40	21.5656	21.3469	21.5278	21.9464	21.8472	21.0236	21.1777	21.2842	21.1729	21.0628	21.6659	21.5687	21.639	21.6453	21.7916	21.3319	21.8477	21.6004	20.9945	20.8758	20.9934	21.0634	21.123
G3V7G0	G3V7G0	Dync1li1	Dynein light intermediate chain	126	19.3568	19.2571	19.4423	19.436	19.7231	18.6674	18.4407	18.565	18.234	18.4842	19.5372	19.3412	19.6467	19.6565	19.693	19.3364	19.7626	19.4857	18.3789	18.0111	18.2962	18.2532	18.2391
G3V7G2	G3V7G2	Cel	Carboxylic ester hydrolase (EC 3.1.1.-)	687	18.3099	18.0934	18.3176	18.1211	18.2053	18.0026	17.4632	17.9318	17.9748	17.8113	18.0282	18.2025	18.3088	18.1893	18.2939	17.8668	18.3891	18.2196	17.718	17.9371	17.8698	18.0101	17.8268
G3V7G7	G3V7G7	Calcb	Calcitonin gene-related peptide 2 (Calcitonin-related polypeptide, beta)	45	15.2544	15.071	15.0601	15.1564	15.1893	15.0083	13.3425	14.942	15.1818	13.6062	15.3051	15.213	15.345	15.4828	15.4596	14.7384	15.3151	15.0083	15.2255	15.1503	14.9537	14.9744	14.9523
G3V7G8	Q5I0G4	Gars1	Glycine--tRNA ligase (EC 6.1.1.14) (Diadenosine tetraphosphate synthetase) (Ap4A synthetase) (EC 2.7.7.-) (Glycyl-tRNA synthetase) (GlyRS) (Glycyl-tRNA synthetase 1)	443	17.3801	17.3157	17.216	17.4521	17.3941	17.0893	0	16.6661	17.1942	17.094	17.1565	17.1905	17.5443	17.5848	17.7313	17.202	17.4149	17.218	17.0864	16.9778	17.2424	16.9939	16.8094
G3V7G9	G3V7G9	Eif3l	Eukaryotic translation initiation factor 3, subunit 6 interacting protein (Eukaryotic translation initiation factor 3, subunit L)	273	18.5308	17.3468	16.5404	16.7894	16.25	14.1603	13.5283	14.1974	14.3216	0	15.9382	16.1472	16.7013	16.8494	16.5753	16.2774	16.3202	17.2111	0	0	0	0	0
G3V7H6	G3V7H6	Arg2	Arginase (EC 3.5.3.1)	39	13.8555	15.2357	14.0869	14.4006	14.3778	15.071	15.3572	15.8995	15.7649	15.5619	14.3863	14.537	13.5298	14.1185	13.9345	15.0132	14.3255	14.1946	15.572	15.6915	15.494	15.6316	15.7729
G3V7I0	G3V7I0	Prdx3	Peroxiredoxin 3 (Thioredoxin-dependent peroxide reductase, mitochondrial)	161	17.5825	17.4002	17.6833	17.7837	18.0756	17.2403	13.4681	17.4197	17.396	17.5292	17.4556	17.6661	17.8708	17.7157	17.4944	17.0346	17.3862	17.4751	16.9598	17.0689	17.2649	16.5654	16.7764
G3V7I3	G3V7I3	Atp13a1	Cation-transporting ATPase (EC 7.2.2.-)	270	14.8109	15.0735	14.6668	14.694	14.6713	14.6118	0	14.1138	14.5905	15.1237	14.4783	14.6642	15.1031	14.8427	14.809	15.2089	14.9631	14.7469	0	13.9472	14.6737	14.4019	14.3049
G3V7I8	G3V7I8	Slk	Non-specific serine/threonine protein kinase (EC 2.7.11.1)	158	20.4726	20.8062	20.5847	20.8265	20.8555	17.4307	16.0369	15.9045	16.373	17.1879	20.5194	20.5466	20.7395	20.6977	20.8049	20.1675	20.5977	20.4212	12.497	13.2491	0	14.845	15.0159
G3V7I8	G3V7I8	Slk	Non-specific serine/threonine protein kinase (EC 2.7.11.1)	158	20.4726	20.8062	20.5847	20.8265	20.8555	17.4307	16.0369	15.9045	16.373	17.1879	20.5194	20.5466	20.7395	20.6977	20.8049	20.1675	20.5977	20.4212	12.497	13.2491	0	14.845	15.0159
G3V7J0	G3V7J0	Aldh6a1	Aldehyde dehydrogenase family 6, subfamily A1, isoform CRA_b (Methylmalonate-semialdehyde dehydrogenase [acylating], mitochondrial)	367	18.1846	18.6362	17.6318	17.3854	16.9442	15.7985	17.713	15.9219	15.6611	14.45	16.6507	16.7586	17.8551	17.9849	18.0176	16.3133	16.5625	16.4584	0	0	0	0	0
G3V7J2	G3V7J2	Prkra	Interferon-inducible double-stranded RNA-dependent protein kinase activator A (Protein kinase, interferon inducible double stranded RNA dependent activator, isoform CRA_b)	13	16.483	15.6512	16.5405	16.5696	16.298	13.1125	0	0	0	0	16.2371	16.378	16.8425	16.5496	16.3855	16.2056	16.6633	16.6836	0	0	0	0	0
G3V7K3	G3V7K3	Cp	Ceruloplasmin (Ceruloplasmin, isoform CRA_a)	31	13.5464	13.6037	0	14.0966	13.526	0	0	0	0	0	0	13.6945	13.7363	13.9614	13.8546	0	14.033	14.5698	0	13.4169	0	0	0
G3V7L0	G3V7L0	Fdx1	Adrenodoxin, mitochondrial (Ferredoxin 1)	22	17.185	16.7925	17.2728	17.2717	17.0601	19.1356	19.4373	19.2053	19.1477	18.9249	17.989	17.5234	17.4732	17.3685	17.3184	17.3794	17.5225	17.377	19.0321	19.4726	19.686	19.6609	19.2252
G3V7L1	G3V7L1	Utrn	Utrophin (Utrophin, isoform CRA_a)	165	19.1143	19.1951	19.388	19.2632	19.4324	18.6473	18.6353	18.8025	18.5835	18.7486	19.5646	19.1812	19.36	19.4547	19.2953	19.2585	19.5086	19.23	18.8204	18.6711	18.5588	19.0122	18.8315
G3V7L6	G3V7L6	Psmc2	26S proteasome AAA-ATPase subunit RPT1 (26S proteasome regulatory subunit 7) (Proteasome 26S subunit ATPase 2)	273	15.4985	14.7176	16.2406	15.8771	15.8012	14.0411	0	14.0626	13.5591	0	15.4473	15.2622	15	15.5431	15.6007	13.8912	15.3014	14.883	13.4017	0	13.111	13.657	13.7321
G3V7L8	G3V7L8	Atp6v1e1	ATPase, H+ transporting, V1 subunit E isoform 1, isoform CRA_a (V-type proton ATPase subunit E 1)	241	13.5198	13.8922	14.1871	13.9418	14.2747	15.3674	14.4487	14.4635	14.8386	14.5097	14.0329	14.1348	13.9513	14.4661	13.7429	14.2071	14.4572	14.6634	15.1555	15.4578	14.9828	15.0182	15.0829
G3V7M0	G3V7M0	Cnot1	CCR4-NOT transcription complex, subunit 1 (RCG39079)	93	15.9603	16.3502	15.7778	15.6827	15.9168	14.9813	13.0753	14.9635	15.3746	14.4067	15.5205	15.7867	15.6726	15.6477	15.5912	15.7616	15.596	15.5376	15.0771	15.3333	15.232	15.1895	15.0146
G3V7N6	G3V7N6	Mboat7l1	Membrane-bound O-acyltransferase domain-containing 7-like 1 (RCG56817, isoform CRA_a)	13	15.3638	15.6867	15.8763	15.379	15.5182	16.4946	16.857	16.62	16.5798	16.4574	15.6909	15.4433	15.4906	15.6227	15.3818	15.6015	15.5022	15.3951	16.4825	16.4017	16.2165	16.4225	16.3975
G3V7P6	G3V7P6	Nudt16	Nudix (Nucleoside diphosphate linked moiety X)-type motif 16 (Predicted), isoform CRA_a (Nudix hydrolase 16)	15	15.9579	16.6359	15.2928	16.445	16.0083	0	0	0	0	15.2929	0	15.61	0	16.1887	15.6261	0	0	14.6098	0	0	0	14.8275	0
G3V7Q2	G3V7Q2	Foxa2	Hepatocyte nuclear factor 3-beta (RCG27541, isoform CRA_a)	13	0	15.2991	13.0085	13.2197	15.2721	20.9159	19.6549	19.8293	19.5708	19.5695	16.7288	18.0855	16.6821	15.1163	9.3944	17.8802	15.9512	16.1074	20.1616	19.7477	19.6594	19.6368	19.6314
G3V7Q6	G3V7Q6	Psmb5	Proteasome subunit beta (EC 3.4.25.1)	154	14.4846	14.6161	14.3565	14.7639	14.4827	14.4018	0	14.0159	14.042	0	14.5918	14.5077	14.822	14.6011	14.9484	14.648	15.0084	14.2572	14.3192	14.0039	14.3485	14.0712	14.0968
G3V7Q7	G3V7Q7	Iqgap1	IQ motif containing GTPase activating protein 1 (Predicted), isoform CRA_b (IQ motif-containing GTPase-activating protein 1)	867	22.1146	22.5129	22.1628	22.2954	22.1555	21.9079	21.9239	21.3917	21.4264	21.6516	22.4877	22.1026	22.3123	22.3955	22.1812	22.1193	22.2619	21.9637	20.9469	20.9652	21.1795	21.1425	21.3043
G3V7Q8	G3V7Q8	Prss3b	Cationic trypsinogen (Protease, serine, 3B)	430	16.028	16.6719	16.487	16.6771	16.7305	15.9117	0	15.4255	16.1657	16.0555	16.5808	16.2179	16.8331	16.4875	16.5195	16.8391	16.5254	16.3837	15.521	0	15.7717	15.5513	15.7977
G3V7T6	G3V7T6	Sf3b1	Splicing factor 3b, subunit 1 (Splicing factor 3b, subunit 1, isoform CRA_b)	284	16.6367	16.9527	17.1115	17.0179	16.6903	15.7306	15.4601	15.7767	15.8533	15.8709	16.8143	16.6528	16.7297	16.8045	16.9105	16.5572	16.8806	16.5806	15.6901	15.7905	15.4724	15.5214	15.7131
G3V7U2	G3V7U2	Map1a	Microtubule-associated protein 1 A, isoform CRA_c (Microtubule-associated protein 1A)	114	13.7454	13.9693	13.3555	13.4868	14.1997	14.2554	0	14.6462	14.4965	14.4743	14.1815	14.1728	13.7381	13.521	13.9201	13.9509	13.8298	14.1267	14.8743	14.9017	14.9243	14.5903	14.7386
G3V7U4	G3V7U4	Lmnb1	Lamin-B1 (RCG46767, isoform CRA_c)	432	19.6666	20.753	19.3956	19.0674	19.8536	25.9066	26.1067	25.9088	25.7974	25.2956	21.9143	22.5913	21.0237	21.4312	19.9311	21.9999	20.96	20.8283	25.6684	25.3276	25.3411	25.5083	25.5672
G3V7V5	G3V7V5	Fkbp11	Peptidylprolyl isomerase (EC 5.2.1.8)	147	14.8898	16.4147	13.9298	14.6794	15.3874	14.2691	14.3002	14.4789	14.7398	13.7913	14.1611	14.9633	15.1911	15.2099	14.7972	14.7385	14.5718	13.3005	0	0	13.4186	12.3245	0
G3V7W1-2	G3V7W1		Programmed cell death protein 6 (Apoptosis-linked gene 2 protein homolog) (ALG-2)	116	19.9488	19.7187	20.1476	20.0939	20.2028	20.1168	19.9297	20.2175	20.206	20.3071	19.885	19.9484	19.8835	20.1051	20.1505	19.5626	19.9061	19.692	20.3519	20.4714	20.3538	20.3919	20.4096
G3V7W7	G3V7W7	Anpep	Aminopeptidase (EC 3.4.11.-)	46	0	14.2378	12.8798	12.8005	12.7069	15.0197	16.2533	15.651	15.4982	15.8174	14.1619	13.6473	13.764	12.9427	12.7318	15.1195	14.1789	0	15.1997	15.7779	15.7716	16.3885	15.7663
G3V7X3	G3V7X3	Nck1	NCK adaptor protein 1	5	14.182	0	0	0	0	0	0	0	0	0	12.9642	13.2887	13.3954	0	0	0	0	14.9967	0	0	0	0	0
G3V7Y3	G3V7Y3	Atp5f1d	ATP synthase F1 subunit delta	55	18.1579	18.093	17.8293	18.1152	18.3236	18.6166	18.2354	18.5958	18.2404	18.5341	18.2544	18.0664	18.1664	18.2307	18.1998	18.1571	18.3552	18.3688	18.8129	18.845	18.9339	18.5891	18.8854
G3V7Z8	G3V7Z8	Pabpn1	Poly(A) binding protein, nuclear 1, isoform CRA_a (Poly(A)-binding protein, nuclear 1)	21	0	0	0	0	0	15.9147	14.4369	16.2321	16.1453	16.4665	0	0	0	0	11.443	11.0587	0	0	16.337	16.1713	15.9587	15.5717	16.3448
G3V803	G3V803	Cdh2	Cadherin-2 (Neural cadherin)	11	18.108	17.6381	18.4567	18.3196	18.3235	18.258	19.2492	18.5448	18.2053	18.6353	18.7137	18.5305	18.6597	18.5637	18.8935	18.101	18.4503	18.4249	18.9978	18.5369	18.7023	19.2354	19.0764
G3V805	G3V805	Tprkb	EKC/KEOPS complex subunit Tprkb (Tp53rk binding protein, isoform CRA_a)	30	17.462	17.1438	17.4616	17.4416	17.6063	17.7665	16.015	17.6618	17.6734	17.6193	17.3547	17.4664	17.4273	17.2947	17.468	16.8066	17.3619	17.2821	17.6055	17.4241	17.5275	17.5594	17.524
G3V811	G3V811	F13a1	Coagulation factor XIII A chain (Coagulation factor XIII, A1 subunit, isoform CRA_a)	5	16.6454	16.9091	16.496	16.7545	16.765	16.5363	16.2899	17.0874	16.6216	17.1263	16.5062	16.579	16.3725	16.4747	16.4991	16.3833	16.3962	16.1823	16.6338	16.7051	16.7157	16.5994	16.6286
G3V816	G3V816	Nme3	Nucleoside diphosphate kinase (EC 2.7.4.6)	110	19.2742	18.9222	19.4464	19.3273	19.2553	21.0313	20.8848	21.199	21.1267	21.0239	19.2613	19.2342	19.1944	19.3398	19.3364	19.2543	19.584	19.2314	21.0716	21.1785	21.317	21.3136	21.4174
G3V817	G3V817	Xrcc5	X-ray repair cross-complementing protein 5 (EC 3.6.4.-)	10	12.6588	12.9956	12.4859	12.7008	12.5257	0	0	0	0	0	0	12.3462	12.9237	13.1456	13.2336	13.6206	13.401	0	0	0	0	0	0
G3V818	G3V818	Parva	Alpha-parvin (Parvin, alpha, isoform CRA_a)	118	14.9212	14.6097	14.9302	14.7789	15.1627	15.6669	0	15.9908	16.027	15.8339	14.678	15.235	15.2563	14.9113	14.6822	14.2698	14.7226	14.9891	15.9594	16.0077	15.6437	15.7998	15.5309
G3V826	G3V826	Tkt	Transketolase (Transketolase, isoform CRA_a)	3	16.2968	16.3731	16.1818	16.3727	16.1991	14.7035	12.869	14.6662	15.0345	14.6252	16.4504	16.2966	16.4456	16.1652	16.1439	16.8169	16.6836	15.9499	14.1024	15.2951	15.2494	15.0707	15.1581
G3V826	G3V826	Tkt	Transketolase (Transketolase, isoform CRA_a)	3	16.2968	16.3731	16.1818	16.3727	16.1991	14.7035	12.869	14.6662	15.0345	14.6252	16.4504	16.2966	16.4456	16.1652	16.1439	16.8169	16.6836	15.9499	14.1024	15.2951	15.2494	15.0707	15.1581
G3V828	G3V828	Cnpy3	Canopy FGF-signaling regulator 3 (RCG43420, isoform CRA_b)	55	18.5686	18.4842	18.3846	18.3858	18.5191	17.6968	17.6563	17.8414	17.8031	18.1827	18.3644	18.3262	18.4312	18.4729	18.5476	18.3218	18.5335	18.3127	18.2003	18.0985	17.773	17.7223	17.8452
G3V829	G3V829	Fubp3	Far upstream element-binding protein 3 (RCG45587)	96	21.042	20.5258	20.8382	21.1025	20.994	18.8254	18.3147	18.7871	19.1129	18.8821	21.0969	20.7559	21.254	20.8676	21.0255	20.0205	20.4297	20.8234	18.46	18.8	18.8802	18.594	18.206
G3V834	G3V834	Prrc1	Protein PRRC1 (Similar to RIKEN cDNA 1190002C06, isoform CRA_a)	47	15.2698	15.4669	15.326	15.3097	15.3712	14.3442	0	14.6406	14.2658	14.445	15.3526	15.3938	15.1876	15.2897	15.3088	15.3865	15.7053	15.1504	14.9661	14.7003	14.8567	14.5836	14.621
G3V836	G3V836	Clu	Clusterin	310	14.559	14.6698	0	0	14.9888	13.502	0	13.4415	0	14.1641	15.6656	0	15.1824	14.9466	15.5163	0	0	13.4752	0	0	13.467	0	12.8379
G3V837	G3V837	Cd1d1	CD1d1 antigen (CD1d1 molecule)	43	0	0	0	0	0	14.7819	0	15.0771	15.2392	14.5084	0	0	0	0	0	0	0	0	14.8369	13.8046	14.996	15.2915	14.9881
G3V843	G3V843	F2	Prothrombin (EC 3.4.21.5) (Coagulation factor II)	4	13.6251	14.0813	13.7022	13.8254	14.1688	0	0	0	0	0	13.3311	14.072	14.0929	13.4575	13.7258	12.8074	13.7495	13.1025	0	0	0	0	0
G3V844	G3V844	Amy2a3	Alpha-amylase (EC 3.2.1.1)	2811	17.7371	17.8829	17.8449	17.7346	17.903	17.3965	17.377	17.5446	17.3605	17.526	17.7593	17.7735	17.9951	17.6765	17.7936	17.5923	17.9144	17.7826	17.5213	16.9987	17.0001	17.1763	17.3618
G3V852	G3V852	Tln1	RCG55135, isoform CRA_b (Talin 1)	957	17.9236	18.1023	17.9653	18.1758	18.1561	17.3634	17.3851	17.3614	17.27	17.4672	17.857	18.3119	18.2471	17.9859	18.4771	18.0181	18.476	18.3377	17.2889	17.4455	17.3702	17.8139	17.6118
G3V878	G3V878	Sec11c	Signal peptidase complex catalytic subunit SEC11 (EC 3.4.21.89)	164	20.5153	20.4965	20.4609	20.6609	20.4961	20.0674	19.9218	19.8386	19.8504	20.0169	20.5224	20.5035	20.4696	20.4679	20.5394	20.7223	20.8004	20.4533	19.9219	19.9851	19.8862	19.7632	19.8777
G3V886	G3V886	LOC108348078	ATP-dependent zinc metalloprotease YME1L1 (YME1-like 1 (S. cerevisiae))	47	19.1401	20.7271	18.9836	19.1063	19.6628	24.4978	24.5836	24.353	24.4792	23.9447	20.3262	21.2789	20.1385	20.4698	19.4025	20.7627	20.2252	19.8579	24.3762	24.2468	24.1607	24.3884	24.3148
G3V8A3	G3V8A3	Duox2	NAD(P)H oxidase (H(2)O(2)-forming) (EC 1.6.3.1)	2	17.7843	18.3424	18.1466	18.1628	18.1744	17.7556	13.6724	17.1195	17.4274	17.4856	17.9861	18.0084	18.1482	18.143	18.1506	17.935	17.9305	17.811	17.4402	17.0949	17.3712	17.6132	17.5021
G3V8A5	G3V8A5	Vps35	Vacuolar protein sorting-associated protein 35	197	19.763	20.2106	19.6615	19.7548	19.7914	19.3425	19.2295	19.1392	19.5628	19.6213	19.6288	19.6365	19.7543	19.7868	19.6742	20.3868	19.6725	19.6633	19.3021	19.2569	19.3844	19.632	19.5614
G3V8A7	G3V8A7	Pnlip	Triacylglycerol lipase (EC 3.1.1.3) (Pancreatic lipase)	1169	18.9567	18.3531	18.2136	18.8762	18.8425	21.1074	21.1562	21.4239	21.3636	21.2791	18.9017	19.3081	18.9135	18.8706	18.6694	18.6715	18.731	18.6062	21.4053	21.6225	21.215	21.1888	21.1588
G3V8A7	G3V8A7	Pnlip	Triacylglycerol lipase (EC 3.1.1.3) (Pancreatic lipase)	1169	18.9567	18.3531	18.2136	18.8762	18.8425	21.1074	21.1562	21.4239	21.3636	21.2791	18.9017	19.3081	18.9135	18.8706	18.6694	18.6715	18.731	18.6062	21.4053	21.6225	21.215	21.1888	21.1588
G3V8A9	G3V8A9	Pnliprp1	Triacylglycerol lipase (EC 3.1.1.3) (Pancreatic lipase)	908	15.3614	17.0815	16.3209	16.3728	16.0664	16.6317	15.36	16.4991	16.555	16.1063	16.4686	16.4323	16.3938	16.632	16.5773	16.8233	16.9775	16.4377	16.9218	16.7589	16.5748	16.6719	16.6451
G3V8C3	G3V8C3	Vim	Vimentin	570	19.5807	19.4797	20.1158	19.9672	19.865	19.1577	18.7423	19.4433	19.4289	19.1275	19.9075	19.8706	20.0691	19.6452	20.0717	18.8019	18.922	19.7574	19.0184	19.3613	19.792	19.5316	19.2009
G3V8C4	G3V8C4	Clic4	Chloride intracellular channel protein	82	13.6446	13.6804	13.4696	12.8016	13.6148	13.2958	0	0	13.7956	13.8589	13.0709	13.5993	13.3465	13.2405	13.6751	13.7043	13.5964	13.6728	14.1901	13.8117	14.0063	13.3734	0
G3V8D5	G3V8D5	Pgls	6-phosphogluconolactonase (6PGL) (EC 3.1.1.31)	117	0	0	14.7665	13.7657	13.23	0	0	0	0	0	14.0361	14.3809	14.2438	14.0532	13.9651	13.799	13.5199	13.7138	0	0	0	0	0
G3V8G2	G3V8G2	Psmd5	26S proteasome non-ATPase regulatory subunit 5	263	13.8414	14.0174	13.9428	13.6018	14.0291	14.1777	0	13.3817	13.7125	13.7229	12.5028	13.3348	14.2876	13.5411	13.9611	13.5639	13.4432	13.4316	14.2015	14.0387	13.94	14.1126	13.978
G3V8G5	G3V8G5	Glg1	Golgi apparatus protein 1	148	0	0	0	0	0	0	0	0	0	0	0	0	0	0	0	15.375	12.7372	0	0	0	0	11.1366	0
G3V8J3	G3V8J3	Ctrl	Chymotrypsin-like (Chymotrypsin-like, isoform CRA_a)	221	17.5773	17.3914	17.4228	17.6058	17.9623	15.8907	14.4259	16.2472	15.9229	16.1446	17.7085	17.3703	17.6789	17.777	17.7921	17.4754	17.6042	17.549	16.1311	15.7284	15.9563	15.9348	15.955
G3V8L3	G3V8L3	Lmna	Lamin A, isoform CRA_b (Prelamin-A/C)	1033	14.0094	0	13.6064	13.653	13.8117	0	0	0	0	0	13.48	14.0003	13.8685	14.1119	0	13.6915	13.8566	0	0	0	0	0	0
G3V8L9	G3V8L9	Cavin1	Caveolae-associated protein 1 (Polymerase I and transcript release factor (Predicted))	135	15.2016	15.7653	15.3212	15.3819	15.1653	15.3621	13.7382	15.4655	15.3021	15.6663	15.3616	15.6827	14.8249	15.0004	14.8344	16.4024	15.5611	15.0065	15.3157	15.6473	15.2826	15.337	15.4736
G3V8P2	G3V8P2	As3mt	Arsenic (+3 oxidation state) methyltransferase, isoform CRA_a (Arsenite methyltransferase)	34	0	0	0	0	0	0	0	0	0	0	0	0	0	0	0	16.4529	15.519	0	0	0	0	0	0
G3V8P4	G3V8P4	Ptprf	Protein-tyrosine-phosphatase (EC 3.1.3.48)	13	14.2158	13.734	13.7511	14.3109	14.0107	0	0	0	0	0	13.6329	13.832	13.9958	14.0808	14.0047	13.3735	13.8402	13.808	0	0	0	0	0
G3V8P5	G3V8P5	RGD1310127	Similar to cDNA sequence BC017158 (Similar to cDNA sequence BC017158, isoform CRA_b)	19	15.6966	15.7562	16.7555	16.5827	16.6554	13.786	0	13.1633	13.9005	12.3547	16.1435	16.1137	16.4586	15.883	16.7923	15.7528	16.7284	16.2956	13.3656	13.7351	13.4555	12.7955	13.7867
G3V8Q1	G3V8Q1	Cope	Coatomer subunit epsilon	180	15.3534	15.5836	15.473	15.2304	15.1087	15.5044	14.1755	15.5108	15.22	0	15.4087	15.2404	15.2203	15.8073	15.4585	15.4443	15.6232	15.3091	15.0077	14.4242	15.2407	15.3278	14.9727
G3V8Q8	G3V8Q8	Sec23ip	RCG40648, isoform CRA_b (SEC23-interacting protein)	227	16.8918	16.2418	16.6408	15.8406	16.4572	17.9054	17.6527	17.3165	17.2971	16.8127	16.6917	16.9266	16.9243	16.7558	17.2005	16.5477	16.9662	16.2042	17.8315	17.3825	17.4087	17.332	17.4901
G3V8R0	G3V8R0	RGD1311703	Small acidic protein	29	19.7671	22.2538	19.1964	20.0029	20.0308	19.9133	20.9228	20.393	20.5932	20.1065	19.4993	20.0371	19.7811	20.1924	19.2599	20.2859	20.1338	19.6175	19.2864	19.563	18.979	19.671	18.947
G3V8R1	G3V8R1	Nucb2	Nucleobindin 2, isoform CRA_b (Nucleobindin-2)	371	15.0506	15.2767	14.8645	14.5515	14.8945	15.9847	16.4765	16.0541	15.9638	15.8559	15.3545	14.985	15.0656	15.1978	15.4162	15.4856	15.6902	14.9563	15.5177	15.6473	15.5311	15.6636	15.3646
G3V8R7	G3V8R7	Gatad2a	GATA zinc finger domain-containing 2A	13	0	0	0	0	0	0	0	0	0	0	13.2309	0	0	0	0	14.6594	0	14.5578	0	11.6245	0	0	0
G3V8T4	G3V8T4	Ddb1	DNA damage-binding protein 1 (Damage-specific DNA-binding protein 1)	241	20.5625	20.6774	20.4131	20.6235	20.2432	19.5444	19.63	19.6177	19.6051	19.8017	20.4142	20.5379	20.3527	20.2213	20.2878	21.0278	20.6557	20.2158	19.3641	19.8575	19.801	19.4691	19.7206
G3V8T5	G3V8T5	Ruvbl2	RuvB-like helicase (EC 3.6.4.12)	107	18.5917	18.0847	18.3816	18.1558	18.154	20.4252	20.157	20.1888	20.0159	19.745	18.7445	18.6968	18.6665	18.7446	18.712	18.354	18.7951	18.3828	19.8555	19.8042	19.7904	20.0299	20.0585
G3V8T7	G3V8T7	Tdrkh	RCG51933, isoform CRA_a (Tudor and KH domain-containing)	48	14.781	15.0047	15.5228	15.303	15.4372	14.3086	0	14.2339	14.3752	14.7176	15.2064	15.5032	15.0427	15.0857	14.9591	14.9671	15.093	15.2333	0	13.9986	14.1992	13.9684	14.247
G3V8U4	G3V8U4	Snx27	Sorting nexin family member 27, isoform CRA_b (Sorting nexin-27)	24	0	0	0	0	0	0	0	18.1488	18.0031	0	0	0	0	0	0	0	0	0	0	0	0	0	0
G3V8U8	G3V8U8	Bcat2	Branched-chain-amino-acid aminotransferase (EC 2.6.1.42)	229	18.4407	18.5597	18.4509	18.5098	18.6542	17.6423	17.9495	18.0285	17.8434	17.9338	18.4189	18.4101	18.4928	18.508	18.4983	18.271	18.3553	18.2289	18.041	17.819	17.7798	17.9306	17.8603
G3V8U9	G3V8U9	Psmb4	Proteasome subunit beta (EC 3.4.25.1)	72	21.3706	22.1584	20.8231	20.7522	21.5678	26.4631	26.7869	26.5926	26.4069	26.1128	22.988	23.3407	22.0608	22.6669	21.2964	22.899	22.3785	21.9001	26.8876	26.6889	26.9346	26.9853	26.9903
G3V8V4	G3V8V4	Cers2	Ceramide synthase 2 (Longevity assurance homolog 2 (S. cerevisiae))	21	19.4283	20.4354	18.7909	18.8605	19.4771	24.4596	25.1552	25.028	25.0428	24.5212	21.1793	21.6996	20.0303	20.8964	19.1422	20.7284	20.6461	19.8522	24.9506	24.9433	24.8468	24.8774	24.6979
G3V8V6	G3V8V6	Macrod1	ADP-ribose glycohydrolase MACROD1	8	14.6471	14.4728	13.5551	14.2751	14.394	13.8428	0	14.0826	14.4421	14.5522	14.1782	14.1726	14.3714	14.0836	14.5713	14.1543	14.4647	14.1301	13.2981	14.1096	13.7245	13.3578	13.6363
G3V8W2	G3V8W2	Cds2	Phosphatidate cytidylyltransferase (EC 2.7.7.41)	55	20.7564	21.032	20.0691	21.0668	20.1035	20.6028	20.0559	20.4648	20.1216	20.6926	21.1152	21.1854	20.2249	19.705	19.931	22.9077	21.1426	20.2905	20.0419	20.7969	20.0636	20.0685	20.0884
G3V8X2	G3V8X2	Derl3	Derlin	22	16.9024	16.9574	17.4646	17.1077	16.5394	16.8114	16.9911	17.2913	17.449	17.1592	16.8606	16.429	17.1465	16.7444	17.0562	16.6857	16.525	16.1587	16.8594	17.4605	17.5965	17.6568	17.3638
G3V8Y5	G3V8Y5	Polr2b	DNA-directed RNA polymerase subunit beta (EC 2.7.7.6)	55	18.4649	18.1039	18.2836	18.1174	17.4602	19.1048	18.7576	18.6222	18.8376	18.4602	18.1767	18.3744	18.5176	18.6208	18.3753	18.4261	18.1691	18.3801	18.7997	18.6793	18.5488	18.7204	18.737
G3V8Y8	G3V8Y8	Hip1	Huntingtin interacting protein 1, isoform CRA_a (Huntingtin-interacting protein 1)	35	17.8275	18.1043	17.7221	17.7412	17.8675	17.0995	17.3753	17.3447	17.5428	17.6967	17.6387	17.525	17.5473	17.8418	17.8485	17.2456	17.5955	17.7291	17.6736	17.5757	17.5538	17.2698	17.453
G3V8Z9	G3V8Z9	Cops7a	COP9 (Constitutive photomorphogenic) homolog, subunit 7a (Arabidopsis thaliana) (Predicted) (COP9 signalosome subunit 7A)	88	18.7514	17.6282	16.7354	17.2875	17.0541	13.9745	14.7888	13.7838	0	14.6293	16.7928	16.9116	17.1618	17.4411	17.1586	16.203	16.9462	17.3675	0	0	0	0	0
G3V912	G3V912	Tmx4	Thioredoxin domain containing 13 (Thioredoxin-related transmembrane protein 4)	60	17.6044	18.0443	17.6849	17.7993	17.7599	16.8887	0	16.6216	16.4757	16.3381	17.1559	17.4596	17.7793	18.0292	17.9933	17.6835	18.1059	17.965	17.0447	16.5791	16.9559	16.6516	16.5147
G3V913	G3V913	Hspb1	Heat shock 27 kDa protein (Heat shock protein beta-1)	57	17.4533	18.652	17.1767	16.7774	17.2728	22.7947	23.106	23.2138	23.2078	22.6493	19.3099	19.8717	18.4159	18.886	17.2107	19.6358	18.3894	18.1324	22.9516	22.7674	22.548	22.7169	22.6978
G3V914	G3V914	Gria2	Glutamate receptor	22	22.1751	22.4634	22.1842	22.2316	22.4026	22.4641	22.1381	22.2305	22.5889	22.5957	22.2297	22.4137	22.3566	22.2677	22.3341	22.8611	22.1403	21.8762	22.3654	22.4053	22.5898	22.6388	22.2263
G3V918	G3V918	Gart	Trifunctional purine biosynthetic protein adenosine-3 [Includes: Phosphoribosylamine--glycine ligase (EC 6.3.4.13) (Glycinamide ribonucleotide synthetase) (GARS) (Phosphoribosylglycinamide synthetase); Phosphoribosylformylglycinamidine cyclo-ligase (EC 6.	64	17.5099	18.2318	17.6586	17.3277	16.6813	17.3194	17.3511	17.7737	17.6422	17.5084	17.9113	18.3642	17.233	16.8545	16.9604	19.5221	18.0394	16.7082	16.6959	18.502	18.1232	17.7498	18.1558
G3V928	G3V928	Lrp1	Prolow-density lipoprotein receptor-related protein 1 (LRP-1) [Cleaved into: Low-density lipoprotein receptor-related protein 1 85 kDa subunit (LRP-85); Low-density lipoprotein receptor-related protein 1 515 kDa subunit (LRP-515); Low-density lipoprotein	10	0	14.5918	13.7014	14.0094	13.5036	14.3249	0	14.187	13.8789	13.867	13.2482	13.8401	13.7651	13.0785	13.0325	12.7785	13.1081	0	13.8193	13.897	14.35	13.8131	13.7934
G3V936	G3V936	Cs	Citrate synthase	331	0	13.9759	14.1324	13.5734	13.711	14.4677	0	13.2471	13.5613	13.2787	14.5591	14.5766	14.8361	14.6453	14.6104	14.6312	14.4416	13.7906	0	0	13.2855	13.5591	12.8431
G3V940	G3V940	Coro1b	Coronin	104	18.8319	18.562	18.916	18.5991	18.8786	19.0685	18.7177	18.5652	18.4537	18.6383	18.951	18.6962	18.7748	19.0969	19.0806	18.6408	19.2015	18.8924	18.8994	18.7733	18.9137	18.5648	18.6697
G3V945	G3V945	Aldh5a1	Succinate-semialdehyde dehydrogenase (EC 1.2.1.24)	33	17.2138	17.132	17.6071	17.419	17.5865	17.6361	17.5168	17.5774	17.5531	17.1915	17.7146	17.4053	17.4479	17.4357	17.7725	17.0412	17.3507	17.3209	17.5228	16.8506	17.2311	17.4953	17.2202
G3V960	G3V960	Gamt	Guanidinoacetate N-methyltransferase (EC 2.1.1.2)	131	14.8411	14.6706	14.4219	15.1435	14.4555	13.2001	0	13.871	13.7604	14.3064	13.989	14.5198	14.3207	14.1536	13.9962	14.5627	14.2172	14.2153	14.1775	13.8593	14.5242	13.979	13.4612
G3V976	G3V976	Cpa2	Carboxypeptidase A2 (Carboxypeptidase A2 (Pancreatic) (Predicted), isoform CRA_b)	29	21.0173	20.0494	20.2092	20.5153	20.2617	19.8003	20.0629	20.1581	20.0902	20.0063	20.0869	20.2411	20.3611	20.3479	20.3271	19.8544	20.1696	20.3583	19.9538	19.8042	19.9059	19.6961	19.7376
G3V976	G3V976	Cpa2	Carboxypeptidase A2 (Carboxypeptidase A2 (Pancreatic) (Predicted), isoform CRA_b)	29	21.0173	20.0494	20.2092	20.5153	20.2617	19.8003	20.0629	20.1581	20.0902	20.0063	20.0869	20.2411	20.3611	20.3479	20.3271	19.8544	20.1696	20.3583	19.9538	19.8042	19.9059	19.6961	19.7376
G3V983	G3V983	Gstm1	Glutathione transferase (EC 2.5.1.18)	11	12.9435	13.0666	12.4625	12.1844	12.5931	11.6441	0	0	0	0	0	0	12.4626	0	12.6393	12.6228	12.6748	12.5693	0	0	0	12.3804	12.3283
G3V997	G3V997	Dcx	Neuronal migration protein doublecortin (RCG23159, isoform CRA_a)	181	17.8438	17.8849	17.7803	17.8375	17.9766	16.9196	15.9327	16.7295	16.8721	14.0718	17.8187	17.7498	17.7012	17.9525	17.9381	17.948	17.8756	17.7904	17.2848	16.8585	17.2024	17.0623	17.254
G3V9D3	G3V9D3	Sel1l	Protein sel-1 homolog 1 (Sel1 (Suppressor of lin-12) 1 homolog (C. elegans), isoform CRA_a)	157	14.261	13.8955	14.4251	13.9566	13.9683	14.3403	0	14.6226	14.3608	14.8698	13.8413	13.9452	13.7902	14.3981	13.7007	13.365	13.9083	13.717	14.3252	14.1533	14.0826	14.5047	13.9027
G3V9E3	G3V9E3	Cald1	Caldesmon 1, isoform CRA_b (Non-muscle caldesmon)	138	14.7035	15.4643	15.0181	14.1322	14.2488	0	0	0	0	0	15.9105	15.5794	15.2198	14.6114	15.8514	15.1773	14.5912	14.1668	0	0	0	0	0
G3V9E4	G3V9E4	Apeh	Acyl-peptide hydrolase (EC 3.4.19.1) (Acylamino-acid-releasing enzyme) (Acylaminoacyl-peptidase)	73	18.011	17.4154	17.377	17.5228	17.5932	20.3013	20.1823	20.2148	20.197	20.0649	18.1957	17.9762	17.6528	17.9646	17.4933	17.7759	17.5718	17.6741	20.3996	20.3804	20.6047	20.5895	20.3799
G3V9G4	G3V9G4	Acly	ATP-citrate synthase (EC 2.3.3.8) (ATP-citrate (pro-S-)-lyase) (Citrate cleavage enzyme)	1056	17.742	18.4875	17.1088	17.8355	17.8277	17.165	16.3345	18.4239	18.2673	17.7268	17.8777	18.0422	17.8394	17.8055	17.5619	17.2775	16.2003	17.2749	17.2816	17.1863	17.3873	17.55	17.2781
G3V9J7	G3V9J7	Rabep1	Rab GTPase-binding effector protein 1 (Rabaptin, RAB GTPase binding effector protein 1, isoform CRA_a)	42	17.0862	17.7108	17.7677	18.0222	18.1001	17.5291	16.9409	16.4994	16.4677	16.5702	17.6995	17.6863	17.6247	17.6578	17.887	17.9307	17.9443	18.0036	17.0834	17.2088	17.0169	17.214	16.8633
G3V9K0	G3V9K0	Cars	Cysteinyl-tRNA synthetase (EC 6.1.1.16)	399	13.9223	13.1527	14.4583	14.0708	13.6623	13.9803	0	0	0	13.446	14.3749	14.1623	15.1739	14.6398	14.3041	15.2183	13.9497	0	13.8787	12.8619	12.2904	0	12.3129
G3V9L3	G3V9L3	Dusp3	Dual specificity protein phosphatase (EC 3.1.3.16) (EC 3.1.3.48)	18	13.5164	14.5447	14.6358	14.2555	14.1983	13.6334	0	12.757	0	0	14.0413	14.3501	14.2484	14.3979	14.3709	14.2513	14.3632	14.1773	0	0	0	12.5701	12.607
G3V9M1	G3V9M1	Ddx23	RNA helicase (EC 3.6.4.13)	24	18.4521	18.4427	18.6991	18.1002	18.3421	15.5937	0	16.0519	15.0546	14.5071	17.9878	18.2609	18.2415	18.0528	18.1741	17.7573	17.5403	17.6806	15.1587	15.1399	15.5583	14.5595	15.4595
G3V9M6	G3V9M6	Fbn1	Fibrillin 1 (Fibrillin 1, isoform CRA_a)	102	0	0	13.8945	0	14.2068	14.3125	15.5263	14.8625	14.6449	14.0564	14.3238	13.7295	0	14.4279	13.9604	13.5521	13.9001	13.496	14.7697	14.922	0	14.7648	14.8718
G3V9N0	G3V9N0	Pabpc4	Polyadenylate-binding protein (PABP)	330	14.5728	14.8033	14.7615	14.5364	14.733	13.7917	0	13.8382	13.7585	14.5904	14.4231	14.3676	14.3784	14.6622	14.8107	15.2271	14.5926	14.6183	13.7441	13.7577	14.444	13.571	13.9415
G3V9N1	G3V9N1	Pgam5	RCG21137 (Serine/threonine-protein phosphatase PGAM5, mitochondrial)	104	14.1042	13.9066	14.081	13.8258	13.4752	12.4746	0	0	0	0	14.0531	13.3879	14.1494	13.9257	13.8673	14.6448	14.68	14.3912	0	0	0	11.4598	0
G3V9N7	G3V9N7	Pacsin3	Protein kinase C and casein kinase substrate in neurons 3 (RCG27172, isoform CRA_a)	23	16.2251	16.5668	16.202	16.222	16.3493	13.8541	0	0	0	0	16.11	15.8635	16.0944	16.1405	16.1566	15.6313	16.0532	16.2525	0	0	12.5225	13.3197	0
G3V9P0	G3V9P0	Psmd9	26S proteasome non-ATPase regulatory subunit 9 (26S proteasome regulatory subunit p27)	30	15.9746	15.6915	15.9237	15.9708	15.185	14.9655	0	14.44	13.5646	0	16.3039	15.8163	16.0328	15.834	15.5517	16.9879	16.8622	15.3087	13.6633	15.1378	14.6059	14.4875	15.4628
G3V9S9	G3V9S9	Sec24d	SEC24 homolog D, COPII coat complex component	367	14.0943	13.8164	14.1889	14.2997	14.6058	0	0	0	0	0	14.0298	14.3873	13.545	13.6851	14.1706	13.2214	13.7487	13.7008	0	0	11.2862	0	0
G3V9T7	G3V9T7	Get3	ATPase Get3 (EC 3.6.-.-) (Arsenical pump-driving ATPase) (Arsenite-stimulated ATPase)	126	15.5316	15.2111	16.007	15.9761	16.2467	15.3046	0	15.0611	15.1185	15.6146	15.4376	15.5389	15.4592	15.8764	16.1004	15.9162	15.8953	15.3321	15.1227	15.0787	14.6169	15.1332	15.083
G3V9U7	G3V9U7	Atp2a3	Calcium-transporting ATPase (EC 7.2.2.10)	556	0	15.2852	15.2433	0	15.124	0	0	0	0	0	14.7051	0	0	0	0	0	0	0	0	0	0	0	0
G3V9W5	G3V9W5	Pip4k2c	Phosphatidylinositol 5-phosphate 4-kinase type-2 gamma (Phosphatidylinositol-4-phosphate 5-kinase, type II, gamma)	22	0	0	11.7142	0	12.7085	11.5197	0	0	0	0	11.826	12.0518	0	0	0	14.1146	12.4348	0	0	0	0	11.4175	0
G3V9W6	G3V9W6	Aldh3a2	Aldehyde dehydrogenase	109	17.4976	17.3952	17.6449	17.476	17.6125	16.8238	16.4265	16.7244	15.9341	16.4602	17.5226	17.4039	17.3387	17.5789	17.5054	17.3829	17.4556	17.3857	16.4211	16.2529	16.3041	16.4347	16.2143
G3V9X2	G3V9X2	Gpsm1	G-protein signalling modulator 1 (AGS3-like, C. elegans), isoform CRA_c (G-protein-signaling modulator 1)	79	19.5821	19.4684	19.9468	19.7267	19.7346	19.7912	19.5827	19.7134	19.5661	19.4499	19.8089	19.7201	19.7467	19.6517	19.8119	19.6825	19.7459	19.5933	19.5483	19.4519	19.3113	19.4769	19.5111
G3V9X8	G3V9X8	Magt1	Dolichyl-diphosphooligosaccharide--protein glycosyltransferase subunit MAGT1 (Magnesium transporter protein 1)	73	18.7087	16.5215	17.3635	16.5713	16.0533	13.0128	0	0	0	0	16.4461	17.0502	16.3248	16.5534	16.221	16.2121	15.9198	17.0528	0	0	0	0	0
G3V9Y1	G3V9Y1	Myh10	Myosin, heavy polypeptide 10, non-muscle, isoform CRA_b (Myosin-10)	973	16.6889	16.5766	16.8052	17.0124	16.9061	16.9165	16.0735	16.0396	16.1632	16.1986	17.6598	17.0775	17.0229	17.0784	17.0027	17.1523	17.1457	17.0202	16.2145	16.2095	15.9767	16.3359	16.1155
G3V9Y9	G3V9Y9	Ap3s1	AP complex subunit sigma	35	14.8419	14.4484	14.8803	14.7176	15.1486	13.3879	0	13.1463	13.7416	0	14.7614	14.6321	14.9106	14.9082	15.2422	14.4804	14.6218	14.5209	0	0	13.6868	12.9917	13.328
G3V9Z3	G3V9Z3	Maoa	Amine oxidase (EC 1.4.3.-)	158	15.9969	15.7554	14.8809	15.2399	15.7098	18.8344	18.69	18.7308	19.0006	19.1706	16.1836	16.2798	15.9775	15.7523	15.853	16.5406	16.0862	16.045	19.2473	19.1222	19.0064	19.0787	19.1837
G3V9Z6	G3V9Z6	Sept8	Septin 8 (Predicted) (Septin-8)	36	13.9296	13.7084	13.6102	13.4252	13.0686	13.2298	0	13.1067	13.4659	0	13.7719	13.9405	13.7133	13.7737	13.7115	14.7794	14.2587	13.8482	0	14.0809	13.0012	13.4949	13.118
I6L9G6	I6L9G6	Tardbp	TAR DNA-binding protein 43	143	15.5559	15.9491	14.3554	15.1588	15.7678	20.2687	20.7328	20.9021	20.7862	20.5382	17.2705	17.2337	16.0699	15.9743	15.1347	16.899	16.1384	16.9583	21.1203	20.6508	20.7032	21.3137	21.2611
K4JR84	K4JR84	A2M	Alpha-2-macroglobulin variant 17	5	0	0	14.5163	14.4847	14.2524	13.7288	15.3237	13.2815	13.8346	0	0	14.3838	0	0	14.5909	14.9114	14.5317	14.9803	0	0	0	0	13.4934
M0R3V7	M0R3V7	Slc8a1	Na(+)/Ca(2+)-exchange protein 1 (Sodium/calcium exchanger 1) (Solute carrier family 8 member 1)	3	0	12.4056	0	0	0	14.782	0	14.7791	14.8576	0	11.6678	12.4606	12.124	11.3854	0	0	0	0	0	0	14.583	14.6051	13.9223
M0R446	M0R446	Syngr2	Synaptogyrin	12	18.9124	17.9941	18.8935	19.0261	18.8708	15.9231	0	11.4797	0	12.5749	18.6562	18.6627	19.1086	18.8215	19.2057	18.4032	19.1574	18.7975	0	12.5989	0	9.50323	10.4164
M0R4L7	M0R4L7	Hist1h2bl	Histone H2B	358	22.1635	23.3613	22.8718	22.9385	22.9375	23.2192	22.6321	22.7224	22.9865	22.4262	23.1263	23.0664	23.0237	22.8465	22.9717	23.3604	22.8507	22.6803	22.3779	22.7162	22.9827	22.7473	22.552
M0R4V3	M0R4V3		Synaptosomal-associated protein	31	20.4284	20.183	21.1985	21.4553	20.9116	19.2542	19.6009	19.6141	19.2622	19.275	19.8498	20.9238	20.6394	20.4542	20.2414	20.206	21.3426	20.1171	19.7924	18.2215	19.477	19.6967	18.9822
M0R544	M0R544	Gaa	Glucosidase, alpha, acid, isoform CRA_a (Lysosomal alpha-glucosidase)	30	17.8321	17.5436	17.8127	17.9031	17.8073	18.6645	17.8178	18.3644	17.6595	18.5399	18.2938	18.0304	18.3345	17.9899	18.4401	18.1016	18.3276	18.2905	18.4172	18.1356	18.1773	18.22	18.3909
M0R549	M0R549	LOC685881	Hypothetical protein LOC685881	14	15.6639	15.922	16.0911	16.117	15.7808	13.5294	0	0	0	0	15.3481	15.425	15.4911	15.7265	15.8063	15.2595	15.323	15.9207	0	0	12.3036	0	0
M0R567	M0R567	Irf2bpl	Probable E3 ubiquitin-protein ligase IRF2BPL	15	17.3292	17.9767	17.31	17.1969	16.6701	16.1296	0	16.3045	16.3905	16.4911	17.4778	17.4868	17.2339	16.9463	16.7584	18.6046	17.4396	16.65	0	17.445	16.2443	15.9648	16.4549
M0R594	M0R594	LOC100911558	Serine protease inhibitor Kazal-type 3-like	25	16.8169	15.748	16.0866	16.0447	15.8219	16.4678	0	16.2723	16.5692	16.7039	15.9218	16.1005	15.5965	15.6609	15.9231	15.9209	16.2479	17.3755	16.3597	15.9266	15.7069	16.3453	16.5831
M0R5E8	M0R5E8	Mthfsd	Methenyltetrahydrofolate synthase domain-containing protein	9	15.2545	14.9464	14.9847	15.4767	15.4706	13.8772	0	13.9023	13.6832	14.0047	14.894	15.2897	14.6463	15.176	15.3178	15.223	15.5331	15.3579	14.2578	13.3622	13.7848	13.4876	13.7496
M0R5F8	M0R5F8	Hmgn5	High mobility group nucleosome-binding domain-containing protein 5	174	15.1374	14.9924	15.9661	15.3757	15.1615	14.2948	0	13.1284	14.2362	14.9819	15.0316	13.3394	15.343	15.2817	15.5153	14.9218	15.2875	15.1748	14.4582	13.9917	14.0931	14.1567	14.2183
M0R5I3	M0R5I3	Hmgn3	High mobility group nucleosome-binding domain-containing protein 3	9	18.7554	18.2615	18.6174	18.737	18.6868	20.4227	20.3889	20.7008	20.7747	20.5466	18.8288	18.942	18.8451	18.7037	18.6168	18.3103	18.5012	18.7483	20.8558	20.7243	20.8091	20.6499	20.826
M0R5J4	M0R5J4		2-phospho-D-glycerate hydro-lyase (EC 4.2.1.11)	434	13.4694	14.1219	13.5097	13.1089	13.2853	12.5329	0	12.0407	0	0	13.1245	13.3042	13.3015	13.5232	13.5409	13.3432	13.0722	13.0939	0	12.9286	13.1041	12.4163	12.5425
M0R5N4	M0R5N4	Pfdn4	Prefoldin subunit 4	87	13.8206	15.5666	15.6179	16.1266	13.4729	16.4873	11.5472	15.5747	14.3209	0	14.9191	16.8832	13.0634	13.5209	14.0262	19.2875	15.7809	14.969	14.6709	15.7883	15.2493	17.0391	0
M0R5Y9	M0R5Y9	Zbtb8os	Protein archease	13	16.5334	16.4715	16.6745	16.6382	16.8204	15.6591	14.5659	16.1037	16.0509	15.8779	16.5282	16.3132	16.7338	16.4435	16.5811	16.1668	16.4706	16.6634	16.0073	15.4565	16.1737	15.7768	15.6673
[truncated: 1,407 more rows]

## Sheet: Top 25 in Whole Islet
Uniprot ID	Entry	Protein Abbreviation	Protein names	Islet_1	Islet_2	Islet_3	Islet_4	Islet_5			Interface_1	Interface_2	Interface_3	Interface_4	Interface_5	Islet_microvascular_1	Islet_microvascular_2	Islet_microvascular_3	Islet_microvascular_4	Islet_microvascular_5	Islet_WO_vascular_1	Islet_WO_vascular_2	Islet_WO_vascular_3	Acinar_1	Acinar_2	Acinar_3	Acinar_4	Acinar_5
[truncated: 25 more rows]

[truncated: 5 more sheets: Top 25 in Interface, Top 25 Inner Microvasculature, Top 25 in Islet WO Vasc., Top 25 in Acinar, Peptide Level]
